# Supplementary material for: Substitutions in SurA and BamA Lead to Reduced Susceptibility to Broad Range Antibiotics in Gonococci
Source: Genes (Basel). 2021 Aug 25;12(9):1312. doi: 10.3390/genes12091312 (PMC8467665; doi:10.3390/genes12091312)
Supplement: Supplementary file 1 [file genes-12-01312-s001.zip]

Archive with 6 entries (5 files):
- genes-1349495-supplementary/
- genes-1349495-supplementary/Figure S1.pdf
- genes-1349495-supplementary/Table S1.xlsx
- genes-1349495-supplementary/Table S2.xlsx
- genes-1349495-supplementary/Table S3.xlsx
- genes-1349495-supplementary/Table S4.xlsx
