# Supplementary material for: Substitutions in SurA and BamA Lead to Reduced Susceptibility to Broad Range Antibiotics in Gonococci
Source: Genes (Basel). 2021 Aug 25;12(9):1312. doi: 10.3390/genes12091312 (PMC8467665; doi:10.3390/genes12091312)
Supplement: Supplementary file 1 [file genes-12-01312-s001.zip › genes-1349495-supplementary/Table S1.xlsx]

## Sheet: Лист1
	Table S1: SAP in SurA and BamA of Neisseria gonorrhoeae strains
		FA1090	Sequence ID of strains from NCBI with the same mutation as in FA1090	Position in protein	n01.08	i19.05	Sequence ID of strains from NCBI with the same mutation as in i19.05
	SurA	Val	WP_010951330.1	61	Ala (0)	Ala (0)*	WP_080282394.1; WP_003694222.1; EEZ55639.1; WP_146711050.1; WP_004467106.1; AKP11191.1; EEH62973.1; WP_003691902.1; WP_192213712.1; WP_082299506.1; ANJ48562.1; WP_082298158.1; EEZ51041.1; WP_172760040.1; WP_082298663.1; WP_169335618.1; WP_082286723.1; AKP13180.1; WP_082305925.1;GFK96732.1; ;CNS63790.1; WP_082282351.1; ANJ52959.1; WP_139595859.1; WP_172763827.1
		Asn		105	Asn	Ser (1)
		Lys	WP_010951330.1; WP_139595859.1; WP_172763849.1; WP_172764852.1; WP_172761378.1; WP_172763770.1; GFL42546.1; WP_172765859.1; AKP13180.1; EEZ51041.1; WP_003691902.1; CNS63790.1; WP_082286723.1; WP_169335618.1; WP_082298158.1; WP_082305925.1;	206	Glu (1)	Glu (1)	AKP11191.1; EEZ55639.1; ANJ52959.1; SUB32330.1; ANJ48562.1; EEH62973.1; GFK96732.1; WP_003694222.1;; WP_146711050.1; WP_082282351.1; WP_172762700.1; WP_082299506.1; WP_004467106.1; WP_172760040.1; WP_082298663.1; WP_192213712.1
		Ala	WP_010951330.1; WP_139595859.1; WP_172763849.1; WP_172764852.1; WP_172761378.1; WP_172763770.1; GFL42546.1; WP_172765859.1; AKP13180.1; EEZ51041.1; WP_003691902.1; ANJ52959.1; WP_082282351.1; SUB32330.1; WP_172762700.1; WP_082299506.1; ANJ48562.1; WP_004467106.1; EEH62973.1; GFK96732.1; WP_172760040.1; WP_082298663.1; CNS63790.1; WP_082286723.1; WP_192213712.1; WP_169335618.1; WP_082298158.1; WP_…	230	Ala	Thr (0)	AKP11191.1; WP_003694222.1; EEZ55639.1; WP_146711050.1;
	Omp85	Phe	AAC17600.1; WP_047925634.1; KGI96912.1; WP_003700563.1; WP_172760622.1; WP_003703262.1; WP_010359374.1; WP_118781262.1; WP_123778587.1; WP_157147412.1; WP_146711039.1; WP_003690034.1; WP_047926203.1; WP_192214439.1; WP_047918958.1; WP_197099365.1; WP_192370367.1; WP_192390670.1; WP_003694311.1; WP_164823279.1; WP_192213061.1; WP_115094570.1; WP_047922224.1; WP_003690323.1; WP_172760070.1; KRH8961…	116	Leu (0)	Phe	AAC17600.1; WP_047925634.1; KGI96912.1; WP_003700563.1; WP_172760622.1; WP_003703262.1; WP_010359374.1; WP_118781262.1; WP_123778587.1; WP_157147412.1; WP_146711039.1; WP_003690034.1; WP_047926203.1; WP_192214439.1; WP_047918958.1; WP_197099365.1; WP_192370367.1; WP_192390670.1; WP_003694311.1; WP_164823279.1; WP_192213061.1; WP_115094570.1; WP_047922224.1; WP_003690323.1; WP_172760070.1; KRH8961…
		Ala	AAC17600.1; WP_047925634.1; KGI96912.1; WP_003700563.1; WP_172760622.1; WP_010359374.1; WP_118781262.1; WP_123778587.1; WP_157147412.1; WP_146711039.1; WP_047926203.1; WP_047918958.1; WP_197099365.1; WP_192370367.1; WP_003694311.1; WP_164823279.1; WP_192213061.1; WP_047922224.1; WP_003690323.1; WP_172760070.1; KRH89612.1; WP_050169316.1; WP_123771652.1; WP_143824029.1; WP_196374807.	282	Val (0)	Ala	AAC17600.1; WP_047925634.1; KGI96912.1; WP_003700563.1; WP_172760622.1; WP_010359374.1; WP_118781262.1; WP_123778587.1; WP_157147412.1; WP_146711039.1; WP_047926203.1; WP_047918958.1; WP_197099365.1; WP_192370367.1; WP_003694311.1; WP_164823279.1; WP_192213061.1; WP_047922224.1; WP_003690323.1; WP_172760070.1; KRH89612.1; WP_050169316.1; WP_123771652.1; WP_143824029.1; WP_196374807.
		Arg	WP_003700563.1; WP_172760622.1; WP_003703262.1; WP_010359374.1; WP_118781262.1; WP_123778587.1; WP_157147412.	553	Lys (2)	Arg	WP_003700563.1; WP_172760622.1; WP_003703262.1; WP_010359374.1; WP_118781262.1; WP_123778587.1; WP_157147412.
		Lys	WP_003700563.1; WP_172760622.1; WP_003703262.1; WP_010359374.1; WP_118781262.1; WP_123778587.1;WP_157147412.	554	Gln (1)	Lys	WP_003700563.1; WP_172760622.1; WP_003703262.1; WP_010359374.1; WP_118781262.1; WP_123778587.1;WP_157147412.
		Leu	AAC17600.1; WP_047925634.1; WP_157147412.1; WP_003690034.1; WP_047926203.1; WP_192214439.1; WP_047918958.1; WP_197099365.1; WP_192370367.1; WP_003694311.1; WP_164823279.1; WP_192213061.1; WP_115094570.1; WP_047922224.1; WP_003690323.1; WP_172760070.1; KRH89612.1; WP_050169316.1; WP_123771652.1; WP_143824029.1; WP_196374807.1; WP_033910545.	568	Leu	Trp (-1)	WP_003700563.1; WP_172760622.1; WP_003703262.1; WP_010359374.1; WP_118781262.1; WP_123778587.1; WP_146711039.1; WP_192390670.
		Ser		585	Leu (-2)	Leu (-2)	AAC17600.1; WP_047925634.1; WP_003700563.1; WP_172760622.1; WP_003703262.1; WP_010359374.1; WP_118781262.1; WP_123778587.1; WP_157147412.1; WP_146711039.1; WP_003690034.1; WP_047926203.1; WP_192214439.1; WP_047918958.1; WP_197099365.1; WP_192370367.1; WP_192390670.1; WP_003694311.1; WP_164823279.1; WP_192213061.1; WP_115094570.1; WP_047922224.1; WP_003690323.1; WP_172760070.1; KRH89612.1; WP_0501…
	*Number in brackets	The amino acid substitution value in alignment of protein sequences according to BLOSUM Matrix (BLOcks SUbstitution Matrix)
	Сommands used for SNP analysis in strains under study:
	bowtie2 -x fa1090 -1 $r1 -2 $r2 -p 48 | samtools sort -@ 48 -o $out.bam -
	samtools mpileup -uD -f fa1090.fasta SAMPLE.sorted.bam | bcftools view -bvcg - > variants.bcf
	bcftools view variants.bcf > variants.vcf
	snpEff ann -c snpeff.config -noLog -noStats -no-downstream -no-upstream -no-utr -o vcf variants.vcf > variants.ann.vcf

## Sheet: Лист5
	1 792
	AAC17600.
	WP_047925634.				AAC17600.	WP_047925634.	WP_003700563.	WP_172760622.	WP_003703262.	WP_010359374.	WP_118781262.	WP_123778587.	WP_157147412.	WP_146711039.	WP_003690034.	WP_047926203.	WP_192214439.	WP_047918958.	WP_197099365.	WP_192370367.	WP_192390670.	WP_003694311.	WP_164823279.	WP_192213061.	WP_115094570.	WP_047922224.	WP_003690323.	WP_172760070.	KRH89612.	WP_050169316.	WP_123771652.	WP_143824029.	WP_196374807.	WP_033910545.
	WP_003700563.
	WP_172760622.
	WP_003703262.
	WP_010359374.
	WP_118781262.
	WP_123778587.
	WP_157147412.
	WP_146711039.
	WP_003690034.
	WP_047926203.
	WP_192214439.
	WP_047918958.
	WP_197099365.
	WP_192370367.
	WP_192390670.
	WP_003694311.
	WP_164823279.
	WP_192213061.
	WP_115094570.
	WP_047922224.
	WP_003690323.
	WP_172760070.
	KRH89612.
	WP_050169316.
	WP_123771652.
	WP_143824029.
	WP_196374807.
	WP_033910545.
