# Supplementary material for: Substitutions in SurA and BamA Lead to Reduced Susceptibility to Broad Range Antibiotics in Gonococci
Source: Genes (Basel). 2021 Aug 25;12(9):1312. doi: 10.3390/genes12091312 (PMC8467665; doi:10.3390/genes12091312)
Supplement: Supplementary file 1 [file genes-12-01312-s001.zip › genes-1349495-supplementary/Table S2.xlsx]

## Sheet: Cytoplasmic fraction
Table S2: Differentially expressed proteins found in both fractions
Protein IDs	Majority protein IDs	Fasta headers	i19.05 amp/not		NG05 amp/not		i19.05 amp/w.t.		i19.05 not/w.t.		NG05 amp/w.t.		NG05 not/w.t.
			mean	p	mean	p	mean	p	mean	p	mean	p	mean	p
A0A0H4IRX3	NGO04950	23S rRNA (guanosine-2-O-)-methyltransferase RlmB OS=Neisseria gonorrhoeae (strain ATCC 700825 / FA 1090) OX=242231 GN=rlmB PE=3 SV=1	-1000	0.146649	-0.614433	0.524453	-1000	0.000110338	-1.40833	0.0470297	-0.441797	0.656098	0.172636	0.440094
Q5F4W9	NGO2175	7-methyl-GTP pyrophosphatase OS=Neisseria gonorrhoeae (strain ATCC 700825 / FA 1090) OX=242231 GN=NGO2175 PE=3 SV=1	1	0	-2.25892	0.0314785	1	0	1	0	1000	0.373901	1000	0.00133963
A0A0H4IS55	NGO08230	Opacity protein opA54 OS=Neisseria gonorrhoeae (strain ATCC 700825 / FA 1090) OX=242231 GN=NGO_04980 PE=4 SV=1	-1000	0.373901	2.95153	0.00832809	-1000	0.373901	-0.489492	0.826217	3.45562	0.00415272	0.504092	0.821398
A0A0H4IS83	NGO09710	50S ribosomal protein L36 OS=Neisseria gonorrhoeae (strain ATCC 700825 / FA 1090) OX=242231 GN=rpmJ PE=3 SV=1	-2.31714	0.128147	0.751488	0.527112	1000	0.373901	1000	0.0524213	1000	0.109958	1000	0.142099
Q5F557	NGO2079	Carbonic anhydrase OS=Neisseria gonorrhoeae (strain ATCC 700825 / FA 1090) OX=242231 GN=NGO_2079 PE=4 SV=1	0.26828	0.823997	-1.59281	0.204107	1000	0.157299	1000	0.121661	1000	0.373901	1000	0.0263048
Q5F5V5	NGO1814	Cell division topological specificity factor OS=Neisseria gonorrhoeae (strain ATCC 700825 / FA 1090) OX=242231 GN=minE PE=3 SV=1	-0.276539	0.51425	1.02585	0.0288025	1000	0.0163706	1000	0.00148108	1000	0.00177353	1000	0.00222594
Q5F6H1;A0A0H4IVP0		Uncharacterized protein OS=Neisseria gonorrhoeae (strain ATCC 700825 / FA 1090) OX=242231 GN=NGO_1588 PE=4 SV=1	1	0	-1000	0.0335534	1	0	1	0	1	0	1000	0.0335534
Q5F702	NGO1387	Suppressor of fused family protein OS=Neisseria gonorrhoeae (strain ATCC 700825 / FA 1090) OX=242231 GN=NGO_1387 PE=4 SV=1	1	0	-1.74575	0.120401	1	0	1	0	1000	0.373901	1000	0.00691088
A0A0H4IV74	NGO05420	Opacity protein opA54 OS=Neisseria gonorrhoeae (strain ATCC 700825 / FA 1090) OX=242231 GN=NGO_05420 PE=4 SV=1	1.56199	0.0401841	0.77018	0.181607	2.66703	0.0126701	1.10504	0.15576	0.0644755	0.758219	-0.705705	0.216045
A0A0H4IV86	NGO06020	Fumerase domain-containing protein OS=Neisseria gonorrhoeae (strain ATCC 700825 / FA 1090) OX=242231 GN=NGO_06020 PE=4 SV=1	1.33729	0.00309134	0.0259952	0.990445	2.89538	0.00601664	1.55809	0.12771	0.0527387	0.980622	0.0267435	0.99017
A0A0H4IVH0	NGO08225	Bifunctional protein PutA OS=Neisseria gonorrhoeae (strain ATCC 700825 / FA 1090) OX=242231 GN=NGO_08225 PE=3 SV=1	0.543834	0.00210975	-0.826873	0.000197456	0.0580034	0.625238	-0.48583	0.0201064	-0.646013	0.00679554	0.18086	0.165907
Q5F7H3	NGO1205	Ligand-gated channel OS=Neisseria gonorrhoeae (strain ATCC 700825 / FA 1090) OX=242231 GN=NGO_1205 PE=3 SV=2	-0.269602	0.733438	-0.266638	0.623084	1000	0.116142	1000	0.00947915	1000	0.00584863	1000	0.0225233
A0A0H4IW93	NGO06735	Sulfatase OS=Neisseria gonorrhoeae (strain ATCC 700825 / FA 1090) OX=242231 GN=NGO_06735 PE=4 SV=1	-0.0813803	0.686476	-0.335254	0.0465551	-0.989738	0.0034596	-0.908357	0.0110391	-0.438761	0.0385281	-0.103507	0.525754
A0A0H4IWD4	NGO07725	Opacity protein opA54 OS=Neisseria gonorrhoeae (strain ATCC 700825 / FA 1090) OX=242231 GN=NGO_07725 PE=4 SV=1	1.77672	0.0233295	1.32917	0.0207651	1.76421	0.0194975	-0.0125089	0.985541	1.05315	0.0649287	-0.276022	0.577135
A0A0H4IWE0	NGO08205	Membrane fusogenic activity family protein OS=Neisseria gonorrhoeae (strain ATCC 700825 / FA 1090) OX=242231 GN=NGO_08205 PE=4 SV=1	-0.767429	0.034951	-0.54495	0.0487242	0.100348	0.693098	0.867777	0.047855	-0.0882118	0.782847	0.456738	0.136266
Q5F868	NGO0923	Succinate dehydrogenase OS=Neisseria gonorrhoeae (strain ATCC 700825 / FA 1090) OX=242231 GN=NGO_0923 PE=4 SV=1	0.545492	0.0374166	0.0771196	0.929982	1000	0.000479837	1000	4.68308e-05	1000	0.119686	1000	0.0146339
A0A0H4J5B4	NGO00350	Opacity protein opA54 OS=Neisseria gonorrhoeae (strain ATCC 700825 / FA 1090) OX=242231 GN=NGO_00350 PE=4 SV=1	1	0	-0.346836	0.874748	-1000	0.373901	-1000	0.373901	0.1787	0.934623	0.525536	0.814373
Q5F8B6	NGO0870	ABC transporter ATP-binding protein OS=Neisseria gonorrhoeae (strain ATCC 700825 / FA 1090) OX=242231 GN=NGO_0870 PE=4 SV=1	-1.66403	0.135873	-2.64209	0.0148788	1000	0.373901	1000	0.00600993	1000	0.373901	1000	0.00144068
A0A0H4J5N9	NGO06725	Opacity protein opA54 OS=Neisseria gonorrhoeae (strain ATCC 700825 / FA 1090) OX=242231 GN=NGO_06725 PE=4 SV=1	1.78437	0.00518563	1.86358	0.522902	1000	0.000190009	1000	0.0482787	1000	0.373901	1000	0.373901
A0A0H4J610	NGO11105	PilS cassette OS=Neisseria gonorrhoeae (strain ATCC 700825 / FA 1090) OX=242231 GN=NGO_11105 PE=4 SV=1	-2.399	0.206954	-1000	0.373901	0.248688	0.864314	2.64769	0.184842	-1000	0.11696	-1.80042	0.284904
O87406	NGO0425	UPF0070 protein NGO0425 OS=Neisseria gonorrhoeae (strain ATCC 700825 / FA 1090) OX=242231 GN=NGO0425 PE=3 SV=1	0.317869	0.14846	0.132402	0.187692	0.53983	0.143938	0.221962	0.482126	-0.138579	0.680474	-0.270981	0.454026
O87407	NGO0424	GTPase Der OS=Neisseria gonorrhoeae (strain ATCC 700825 / FA 1090) OX=242231 GN=der PE=3 SV=1	-2.24977	0.00346488	-0.264722	0.199571	-2.2005	0.0528545	0.0492646	0.904574	0.0431342	0.921699	0.307857	0.429392
O87408	NGO0423	Recombination-associated protein RdgC OS=Neisseria gonorrhoeae (strain ATCC 700825 / FA 1090) OX=242231 GN=rdgC PE=3 SV=1	0.0518475	0.630398	0.535545	0.0192327	0.550119	0.0446876	0.498272	0.0311513	0.579976	0.0292014	0.0444308	0.852341
Q5F9I4	NGO0410	Cold-shock protein OS=Neisseria gonorrhoeae (strain ATCC 700825 / FA 1090) OX=242231 GN=NGO_0410 PE=4 SV=1	-0.305596	0.106164	1.21544	0.0235893	1000	0.00081311	1000	1.5216e-06	1000	0.00278596	1000	0.000905139
Q5F4W2	NGO2182	50S ribosomal protein L34 OS=Neisseria gonorrhoeae (strain ATCC 700825 / FA 1090) OX=242231 GN=rpmH PE=3 SV=1	-2.14265	0.0153586	-0.0158916	0.963041	-0.907525	0.164145	1.23512	0.0205215	0.981746	0.00673515	0.997638	0.0717324
Q5F9M5	NGO0368	DUF302 domain-containing protein OS=Neisseria gonorrhoeae (strain ATCC 700825 / FA 1090) OX=242231 GN=NGO_0368 PE=4 SV=1	1.17499	0.0481116	-3.12466	0.0236315	1000	0.00651689	1000	0.000705258	1000	0.373901	1000	0.0105949
Q5F9I9	NGO0404	Restriction endonuclease, M subunit OS=Neisseria gonorrhoeae (strain ATCC 700825 / FA 1090) OX=242231 GN=NGO_0404 PE=4 SV=1	1.61182	0.365284	-1000	0.000260961	3.85986	0.181691	2.24804	0.482896	-1000	0.373901	4.34805	0.000575554
Q5F4W7	NGO2177	Tetrapyrrole methylase OS=Neisseria gonorrhoeae (strain ATCC 700825 / FA 1090) OX=242231 GN=NGO_2177 PE=4 SV=2	-1000	0.119825	-1.09894	0.016883	-1000	0.373901	1.88682	0.272998	2.4122	0.0201313	3.51114	0.00395867
Q5F4X2	NGO2172	Phosphoribosyltransferase OS=Neisseria gonorrhoeae (strain ATCC 700825 / FA 1090) OX=242231 GN=NGO_2172 PE=4 SV=1	-0.717993	0.00983614	0.410829	0.14417	-0.274847	0.18931	0.443146	0.0699954	0.825879	0.0244431	0.41505	0.130324
Q5F883	NGO0906	(Fe-S)-binding protein OS=Neisseria gonorrhoeae (strain ATCC 700825 / FA 1090) OX=242231 GN=NGO_0906 PE=4 SV=1	1.664	0.0490278	-1.41822	0.0687677	5.05797	0.016891	3.39396	0.0013351	1.67708	0.317671	3.0953	0.0118665
Q5F4X5	NGO2168	3-oxoacyl-[acyl-carrier-protein] synthase 3 OS=Neisseria gonorrhoeae (strain ATCC 700825 / FA 1090) OX=242231 GN=fabH PE=3 SV=1	-0.495597	0.0180698	0.176994	0.0761041	-0.843195	8.11915e-05	-0.347598	0.0280229	0.0543679	0.456659	-0.122626	0.113985
Q5F4X7	NGO2166	Malonyl CoA-acyl carrier protein transacylase OS=Neisseria gonorrhoeae (strain ATCC 700825 / FA 1090) OX=242231 GN=NGO_2166 PE=3 SV=1	0.446423	0.13616	-0.458709	0.00110783	-0.106894	0.63832	-0.553317	0.0167662	-0.300625	0.0490918	0.158084	0.19113
Q5F4X8	NGO2165	Lipid A export ATP-binding/permease protein MsbA OS=Neisseria gonorrhoeae (strain ATCC 700825 / FA 1090) OX=242231 GN=msbA PE=3 SV=1	-0.475302	0.371344	0.470498	0.0775813	1.00193	0.0611261	1.47724	0.0661408	0.434569	0.189447	-0.0359292	0.891737
Q5F4X9	NGO2164	GMP synthase [glutamine-hydrolyzing] OS=Neisseria gonorrhoeae (strain ATCC 700825 / FA 1090) OX=242231 GN=guaA PE=3 SV=1	-0.322504	0.0396116	-0.146408	0.357619	-0.826518	0.00116403	-0.504014	0.00150846	-0.197463	0.0521966	-0.0510547	0.715305
Q5F4Y0	NGO2163	3-oxoacyl-[acyl-carrier-protein] reductase OS=Neisseria gonorrhoeae (strain ATCC 700825 / FA 1090) OX=242231 GN=fabG PE=3 SV=1	-0.0496419	0.668755	-0.217515	0.0877208	-0.392	0.0111302	-0.342358	0.00144502	-0.156483	0.0120451	0.0610324	0.526067
Q5F4Y2	NGO2161	Inositol monophosphatase OS=Neisseria gonorrhoeae (strain ATCC 700825 / FA 1090) OX=242231 GN=NGO_2161 PE=4 SV=1	-0.0365296	0.982796	-0.318618	0.696029	0.057935	0.971316	0.0944646	0.912405	-0.835861	0.324956	-0.517242	0.351699
Q5F4Y3	NGO2160	Ribosomal RNA small subunit methyltransferase E OS=Neisseria gonorrhoeae (strain ATCC 700825 / FA 1090) OX=242231 GN=NGO_2160 PE=1 SV=1	1	0	-3.00828	0.327098	-1000	0.00611064	-1000	0.00611064	-2.42895	0.0371396	0.579333	0.695302
Q5F4Y4	NGO2159	Lacto-N-neotetraose biosynthesis glycosyl transferase OS=Neisseria gonorrhoeae (strain ATCC 700825 / FA 1090) OX=242231 GN=NGO_2159 PE=4 SV=1	-1000	9.45755e-05	0.338994	0.147108	-1000	0.000117755	-0.152403	0.318472	0.23739	0.214768	-0.101604	0.585248
Q5F4Y6	NGO2156	Lacto-N-neotetraose biosynthesis glycosyl transferase OS=Neisseria gonorrhoeae (strain ATCC 700825 / FA 1090) OX=242231 GN=NGO_2156 PE=4 SV=1	-1000	1.85368e-06	-0.142971	0.634446	-1000	1.23285e-05	-0.271845	0.015824	-0.122093	0.647718	0.0208783	0.89383
Q5F4Y7;Q5F4Y7		Glycine--tRNA ligase beta subunit OS=Neisseria gonorrhoeae (strain ATCC 700825 / FA 1090) OX=242231 GN=glyS PE=3 SV=1	-0.235764	0.0782929	-0.263578	0.141204	-0.796119	0.000424878	-0.560355	0.00309198	-0.309194	0.0197141	-0.0456165	0.735775
Q5F4Y8	NGO2153	Glycine--tRNA ligase alpha subunit OS=Neisseria gonorrhoeae (strain ATCC 700825 / FA 1090) OX=242231 GN=glyQ PE=3 SV=1	-0.250722	0.118978	-0.784754	0.0859169	-0.529334	0.0115479	-0.278611	0.135295	-0.530145	0.0897119	0.254609	0.383394
Q5F4Y9	NGO2151	ATP synthase epsilon chain OS=Neisseria gonorrhoeae (strain ATCC 700825 / FA 1090) OX=242231 GN=atpC PE=3 SV=1	-0.146594	0.220696	-0.318161	0.062321	0.288107	0.164165	0.434701	0.0674971	0.00341761	0.985208	0.321578	0.17911
Q5F4Z0	NGO2150	ATP synthase subunit beta OS=Neisseria gonorrhoeae (strain ATCC 700825 / FA 1090) OX=242231 GN=atpD PE=3 SV=1	0.344809	0.0609084	0.167272	0.535294	0.618417	0.00706231	0.273607	0.070621	-0.0564872	0.790991	-0.223759	0.188265
Q5F4Z1	NGO2149	ATP synthase gamma chain OS=Neisseria gonorrhoeae (strain ATCC 700825 / FA 1090) OX=242231 GN=atpG PE=3 SV=1	0.0708338	0.488747	0.275468	0.0379241	0.410536	0.0140168	0.339702	0.0111732	0.115991	0.176921	-0.159477	0.17222
Q5F4Z2	NGO2148	ATP synthase subunit alpha OS=Neisseria gonorrhoeae (strain ATCC 700825 / FA 1090) OX=242231 GN=atpA PE=3 SV=1	0.192772	0.234282	0.274152	0.0656244	0.494554	0.0307297	0.301783	0.0399152	0.0886837	0.475221	-0.185468	0.150989
Q5F4Z3	NGO2147	ATP synthase subunit delta OS=Neisseria gonorrhoeae (strain ATCC 700825 / FA 1090) OX=242231 GN=atpH PE=3 SV=1	-0.0961683	0.385642	0.371955	0.0182571	0.558401	0.0218733	0.654569	0.00181376	0.460119	0.0136654	0.0881641	0.573741
Q5F4Z4	NGO2146	ATP synthase subunit b OS=Neisseria gonorrhoeae (strain ATCC 700825 / FA 1090) OX=242231 GN=atpF PE=3 SV=1	0.492307	0.00280697	0.304477	0.010009	1.43398	0.000255984	0.941672	0.00100354	0.529713	0.0146493	0.225236	0.141257
Q5F4Z5	NGO2145	ATP synthase subunit c OS=Neisseria gonorrhoeae (strain ATCC 700825 / FA 1090) OX=242231 GN=atpE PE=3 SV=1	0.548016	0.511702	0.886828	0.32964	1000	0.0597895	1000	0.0327525	1000	0.00149403	1000	0.241281
Q5F4Z6	NGO2144	ATP synthase subunit a OS=Neisseria gonorrhoeae (strain ATCC 700825 / FA 1090) OX=242231 GN=atpB PE=3 SV=1	-0.0286888	0.941546	0.25664	0.701777	0.625151	0.2152	0.65384	0.298778	0.241755	0.650113	-0.0148855	0.985696
Q5F4Z9	NGO2141	Chromosome partitioning protein ParB OS=Neisseria gonorrhoeae (strain ATCC 700825 / FA 1090) OX=242231 GN=NGO_2141 PE=3 SV=1	-0.448293	0.0360869	-0.374224	0.213412	-0.701483	0.00783959	-0.25319	0.0900081	-0.266707	0.273748	0.107517	0.574907
Q5F501	NGO2139	Lipoprotein OS=Neisseria gonorrhoeae (strain ATCC 700825 / FA 1090) OX=242231 GN=NGO_2139 PE=3 SV=1	0.911284	0.0068802	-0.0260817	0.798971	1.77685	0.00131247	0.865562	0.00057205	0.0884625	0.0565039	0.114544	0.29664
Q5F502	NGO2138	Methionine ABC transporter ATP-binding protein OS=Neisseria gonorrhoeae (strain ATCC 700825 / FA 1090) OX=242231 GN=NGO_2138 PE=3 SV=1	1.76293	0.0148921	-1000	0.373901	1000	0.00395915	1000	0.00174058	1	0	1000	0.373901
Q5F503	NGO2137	ABC-type methionine transporter OS=Neisseria gonorrhoeae (strain ATCC 700825 / FA 1090) OX=242231 GN=NGO_2137 PE=3 SV=2	1.91945	0.000390406	-1000	0.118887	1000	4.0279e-05	1000	0.00363295	1	0	1000	0.118887
Q5F785	NGO1298	UPF0237 protein NGO_1298 OS=Neisseria gonorrhoeae (strain ATCC 700825 / FA 1090) OX=242231 GN=NGO_1298 PE=3 SV=1	-0.319174	0.0236105	0.743045	0.120766	3.38678	0.00022835	3.70595	0.000233421	3.63024	0.00388984	2.8872	0.0302591
Q5F506	NGO2134	30S ribosomal protein S21 OS=Neisseria gonorrhoeae (strain ATCC 700825 / FA 1090) OX=242231 GN=rpsU PE=3 SV=1	-0.937684	0.0996215	0.504785	0.432931	0.301511	0.528996	1.2392	0.0335704	1.47193	0.0684995	0.967146	0.200432
Q5F507	NGO2133	Glutamyl-tRNA amidotransferase OS=Neisseria gonorrhoeae (strain ATCC 700825 / FA 1090) OX=242231 GN=NGO_2133 PE=4 SV=2	-1000	0.000134053	-0.14165	0.634771	-1000	0.00280468	-0.570916	0.109947	-0.402315	0.282676	-0.260665	0.402349
Q5F5A7	NGO2022	Uncharacterized protein OS=Neisseria gonorrhoeae (strain ATCC 700825 / FA 1090) OX=242231 GN=NGO_2022 PE=4 SV=1	-2.46613	0.0120207	-0.397042	0.439368	0.401656	0.847344	2.86779	0.00229897	2.43035	0.0667178	2.8274	0.015622
Q5F510	NGO2130	Stringent starvation protein A OS=Neisseria gonorrhoeae (strain ATCC 700825 / FA 1090) OX=242231 GN=NGO_2130 PE=3 SV=1	-0.189936	0.287601	0.128628	0.556963	-0.504526	0.00394252	-0.314589	0.0694334	0.00925509	0.878467	-0.119373	0.592044
Q5F513	NGO2126	50S ribosomal protein L31 OS=Neisseria gonorrhoeae (strain ATCC 700825 / FA 1090) OX=242231 GN=rpmE PE=3 SV=1	-1000	0.00171855	-1.46572	0.373044	-1000	0.209424	-0.283337	0.805608	-2.13624	0.335835	-0.670516	0.644333
Q5F515	NGO2124	Thioredoxin OS=Neisseria gonorrhoeae (strain ATCC 700825 / FA 1090) OX=242231 GN=NGO_2124 PE=4 SV=1	0.555462	0.0380916	-0.31001	0.535398	1.69173	0.0195785	1.13627	0.101514	-0.0132001	0.987271	0.29681	0.733052
Q5F517	NGO2122	Uncharacterized protein OS=Neisseria gonorrhoeae (strain ATCC 700825 / FA 1090) OX=242231 GN=NGO_2122 PE=4 SV=1	-1000	0.373901	-1.3383	0.397401	-1000	0.118934	-1.0374	0.505539	-1.15062	0.462415	0.187679	0.864279
Q5F518	NGO2121	ABC transporter OS=Neisseria gonorrhoeae (strain ATCC 700825 / FA 1090) OX=242231 GN=NGO_2121 PE=4 SV=1	0.821055	0.0255743	0.456826	0.181936	1.55165	0.0160344	0.730597	0.126772	0.153603	0.7792	-0.303223	0.598427
Q5F555	NGO2081	Ribosomal silencing factor RsfS OS=Neisseria gonorrhoeae (strain ATCC 700825 / FA 1090) OX=242231 GN=rsfS PE=3 SV=1	-1000	0.000428737	0.280108	0.382238	-1000	0.373901	2.41551	0.0178231	3.09145	0.0108683	2.81134	0.00843133
Q5F520	NGO2119	Transporter OS=Neisseria gonorrhoeae (strain ATCC 700825 / FA 1090) OX=242231 GN=NGO_2119 PE=4 SV=1	-0.182279	0.522663	-0.419099	0.156934	-0.999962	0.00771085	-0.817683	0.000315547	-0.658199	0.010768	-0.239101	0.215011
Q5F521	NGO2118	ABC transporter substrate-binding protein OS=Neisseria gonorrhoeae (strain ATCC 700825 / FA 1090) OX=242231 GN=NGO_2118 PE=4 SV=2	0.154135	0.628894	-0.0893429	0.721607	1.03599	0.0759797	0.881857	0.0733	-0.053636	0.9125	0.0357068	0.936478
Q5F523	NGO2116	Toluene ABC transporter ATP-binding protein OS=Neisseria gonorrhoeae (strain ATCC 700825 / FA 1090) OX=242231 GN=NGO_2116 PE=4 SV=2	-0.506215	0.120784	0.319697	0.329406	-0.397096	0.228681	0.109118	0.606298	0.23098	0.496815	-0.0887163	0.618609
Q5F524	NGO2113	Polyphosphate kinase OS=Neisseria gonorrhoeae (strain ATCC 700825 / FA 1090) OX=242231 GN=NGO_2113 PE=4 SV=1	0.702813	0.0319569	0.71517	0.652582	1000	0.000826653	1000	0.000168163	1000	0.13001	1000	0.373901
Q5F525	NGO2112	Aminobenzoate synthetase OS=Neisseria gonorrhoeae (strain ATCC 700825 / FA 1090) OX=242231 GN=NGO_2112 PE=4 SV=2	-0.229783	0.314485	0.0131033	0.956888	-0.451788	0.0595327	-0.222005	0.119297	-0.0583763	0.742851	-0.0714797	0.702182
Q5F529	NGO2107	tRNA modification GTPase MnmE OS=Neisseria gonorrhoeae (strain ATCC 700825 / FA 1090) OX=242231 GN=mnmE PE=3 SV=1	1	0	-1.64802	0.439031	-1000	0.11775	-1000	0.11775	-1.21582	0.43826	0.432198	0.767011
Q5F531	NGO2105	Adhesin OS=Neisseria gonorrhoeae (strain ATCC 700825 / FA 1090) OX=242231 GN=NGO_2105 PE=4 SV=1	0.0465701	0.922535	1.32167	0.0700159	2.20889	0.0398924	2.16232	0.0162167	1.57302	0.0250172	0.251353	0.781454
Q5F6J5	NGO1559	Membrane protein OS=Neisseria gonorrhoeae (strain ATCC 700825 / FA 1090) OX=242231 GN=NGO_1559 PE=4 SV=1	2.00077	0.0076669	-1.95211	0.0551817	4.01188	0.000639776	2.01112	0.265338	0.542701	0.808797	2.49481	0.0154447
Q5F533	NGO2103	DNA polymerase I OS=Neisseria gonorrhoeae (strain ATCC 700825 / FA 1090) OX=242231 GN=polA PE=3 SV=1	0.412412	0.0970894	-0.0472463	0.755247	0.568277	0.0278725	0.155865	0.321136	-0.0447022	0.654075	0.00254408	0.983938
Q5F534	NGO2102	S-ribosylhomocysteine lyase OS=Neisseria gonorrhoeae (strain ATCC 700825 / FA 1090) OX=242231 GN=luxS PE=3 SV=1	-0.292231	0.19328	-0.349846	0.10998	-0.363898	0.252385	-0.0716672	0.716353	0.137149	0.593385	0.486995	0.0567324
Q5F535	NGO2101	Uncharacterized protein OS=Neisseria gonorrhoeae (strain ATCC 700825 / FA 1090) OX=242231 GN=NGO_2101 PE=4 SV=1	1	0	-1000	0.373901	1	0	1	0	1	0	1000	0.373901
Q5F823	NGO0978	Thiol:disulfide interchange protein DsbD OS=Neisseria gonorrhoeae (strain ATCC 700825 / FA 1090) OX=242231 GN=dsbD PE=3 SV=2	-0.0820246	0.546198	-1.61461	0.0660263	1.7133	0.0238668	1.79532	0.0221603	0.865108	0.275326	2.47972	0.0470935
Q5F538	NGO2098	Diaminopimelate decarboxylase OS=Neisseria gonorrhoeae (strain ATCC 700825 / FA 1090) OX=242231 GN=lysA PE=3 SV=1	-0.511902	0.00571224	0.0100751	0.92939	-1.17071	0.00925149	-0.658806	0.0324732	-0.276634	0.202124	-0.286709	0.231168
Q5F541	NGO2095	60 kDa chaperonin OS=Neisseria gonorrhoeae (strain ATCC 700825 / FA 1090) OX=242231 GN=groL PE=3 SV=1	0.568811	0.0869524	0.0687969	0.710785	0.611884	0.0630936	0.0430725	0.771106	-0.185909	0.30129	-0.254706	0.0582309
Q5F542	NGO2094	10 kDa chaperonin OS=Neisseria gonorrhoeae (strain ATCC 700825 / FA 1090) OX=242231 GN=groS PE=3 SV=1	-0.202051	0.501757	0.620028	0.0383099	0.797048	0.0369653	0.999098	0.0433053	0.82575	0.0320521	0.205722	0.447383
Q5F544	NGO2092	Iron ABC transporter substrate-binding protein OS=Neisseria gonorrhoeae (strain ATCC 700825 / FA 1090) OX=242231 GN=NGO_2092 PE=4 SV=1	2.45493	0.0531049	0.268603	0.829188	5.17522	0.0316393	2.72029	0.0265619	1.55493	0.384461	1.28632	0.434696
Q5F551	NGO2085	Phosphopantetheine adenylyltransferase OS=Neisseria gonorrhoeae (strain ATCC 700825 / FA 1090) OX=242231 GN=coaD PE=3 SV=1	1.73862	0.0244243	0.231445	0.888057	3.11575	0.00706826	1.37714	0.385685	1.16816	0.454277	0.936711	0.693848
Q5F553	NGO2083	Probable Fe(2+)-trafficking protein OS=Neisseria gonorrhoeae (strain ATCC 700825 / FA 1090) OX=242231 GN=NGO2083 PE=3 SV=1	-1.69061	0.108834	1.12234	0.12175	0.0795071	0.970801	1.77011	0.0919482	2.31837	0.025801	1.19603	0.465587
Q5F7E4	NGO1234	Antibiotic biosynthesis monooxygenase OS=Neisseria gonorrhoeae (strain ATCC 700825 / FA 1090) OX=242231 GN=NGO_1234 PE=4 SV=1	-2.28757	0.000329975	-0.200453	0.668053	0.172828	0.73479	2.4604	0.000492532	2.27309	0.0292055	2.47354	0.0155852
Q5FAC6	NGO0100	Probable GTP-binding protein EngB OS=Neisseria gonorrhoeae (strain ATCC 700825 / FA 1090) OX=242231 GN=engB PE=3 SV=2	-1000	0.120501	-3.01765	0.00732846	-1000	0.373901	0.644136	0.682197	-0.572193	0.799319	2.44545	0.0209216
Q5F562	NGO2074	Ubiquinone biosynthesis O-methyltransferase OS=Neisseria gonorrhoeae (strain ATCC 700825 / FA 1090) OX=242231 GN=ubiG PE=3 SV=1	-0.579981	0.613854	0.0603085	0.934451	-1.08959	0.437947	-0.509612	0.678763	-0.088443	0.934735	-0.148751	0.880135
Q5F564	NGO2072	Glycosyl transferase family 1 OS=Neisseria gonorrhoeae (strain ATCC 700825 / FA 1090) OX=242231 GN=NGO_2072 PE=4 SV=1	-0.458312	0.130926	-0.503759	0.5823	0.490748	0.103392	0.94906	0.0159151	-0.493561	0.247841	0.010198	0.98852
Q5F564	NGO2072	Glycosyl transferase family 1 OS=Neisseria gonorrhoeae (strain ATCC 700825 / FA 1090) OX=242231 GN=NGO_2072 PE=4 SV=1	1	0	-1000	0.373901	1	0	1	0	1	0	1000	0.373901
Q5F570	NGO2060	Signal recognition particle receptor FtsY OS=Neisseria gonorrhoeae (strain ATCC 700825 / FA 1090) OX=242231 GN=ftsY PE=3 SV=1	-1.46427	0.000618531	0.195935	0.393747	-1.37829	0.00027475	0.0859844	0.428888	0.285011	0.241396	0.0890763	0.353005
Q5F571	NGO2059	Multifunctional fusion protein OS=Neisseria gonorrhoeae (strain ATCC 700825 / FA 1090) OX=242231 GN=msrB PE=3 SV=1	-0.612064	0.186659	0.407261	0.611034	-0.0450983	0.916521	0.566966	0.137748	0.0252913	0.931636	-0.38197	0.637702
Q5F573	NGO2057	Transporter OS=Neisseria gonorrhoeae (strain ATCC 700825 / FA 1090) OX=242231 GN=NGO_2057 PE=4 SV=1	0.416576	0.0944408	0.0750399	0.795692	1.25346	0.00284494	0.836882	0.0301461	0.0974949	0.682052	0.0224551	0.941399
Q5FA02	NGO0232	Endoribonuclease OS=Neisseria gonorrhoeae (strain ATCC 700825 / FA 1090) OX=242231 GN=NGO_0232 PE=4 SV=1	-1000	3.2574e-05	-0.207035	0.308879	-1000	0.124318	2.16955	0.00333599	1.75383	0.0217894	1.96087	0.00646419
Q5F6M2	NGO1529	Cell division protein FtsA OS=Neisseria gonorrhoeae (strain ATCC 700825 / FA 1090) OX=242231 GN=ftsA PE=3 SV=1	-0.092452	0.523316	-0.297256	0.687753	2.8751	0.00190485	2.96755	0.000723056	1.55927	0.289401	1.85652	0.0345823
Q5F577	NGO2053	Bifunctional protein GlmU OS=Neisseria gonorrhoeae (strain ATCC 700825 / FA 1090) OX=242231 GN=glmU PE=3 SV=1	0.520132	0.463433	-1.25737	0.148635	-0.342164	0.72108	-0.862296	0.503845	-0.922229	0.480346	0.335137	0.697812
Q5F578	NGO2052	Alkylphosphonate utilization protein OS=Neisseria gonorrhoeae (strain ATCC 700825 / FA 1090) OX=242231 GN=NGO_2052 PE=4 SV=1	-1.48235	0.35727	-0.908341	0.20312	-2.84382	0.225535	-1.36147	0.378113	-0.971091	0.465404	-0.0627503	0.949664
Q5F581	NGO2048	Murein transglycosylase OS=Neisseria gonorrhoeae (strain ATCC 700825 / FA 1090) OX=242231 GN=NGO_2048 PE=1 SV=1	3.02174	2.05231e-05	1000	0.269582	5.67679	1.15643e-05	2.65505	0.0239346	0.751121	0.700377	-1000	0.373901
Q5F584	NGO2045	Glutamine--fructose-6-phosphate aminotransferase [isomerizing] OS=Neisseria gonorrhoeae (strain ATCC 700825 / FA 1090) OX=242231 GN=glmS PE=3 SV=3	-0.187335	0.210341	-1.05646	0.00623989	-0.961918	0.00295242	-0.774583	0.00284678	-0.787533	0.00447588	0.268927	0.183271
Q5F585	NGO2044	Methionine--tRNA ligase OS=Neisseria gonorrhoeae (strain ATCC 700825 / FA 1090) OX=242231 GN=metG PE=3 SV=1	0.233255	0.0470157	-0.176393	0.0179445	-0.110526	0.535137	-0.343781	0.101768	-0.30288	0.1328	-0.126488	0.45125
Q5F5I6	NGO1939	Phosphoribosylamine--glycine ligase OS=Neisseria gonorrhoeae (strain ATCC 700825 / FA 1090) OX=242231 GN=purD PE=3 SV=1	-0.557466	0.0482741	-1.34944	0.00550002	0.521033	0.157505	1.0785	0.0182283	0.381964	0.467391	1.73141	0.00126425
Q5F8S3	NGO0687	Ferredoxin-NADP reductase OS=Neisseria gonorrhoeae (strain ATCC 700825 / FA 1090) OX=242231 GN=NGO_0687 PE=4 SV=1	1.01474	0.000360105	-0.417537	0.360202	2.74427	0.000609939	1.72952	0.0128119	1.29632	0.130561	1.71386	0.0411167
Q5F593	NGO2036	PTS mannose transporter subunit IIA OS=Neisseria gonorrhoeae (strain ATCC 700825 / FA 1090) OX=242231 GN=NGO_2036 PE=4 SV=1	-1000	0.11756	-0.429425	0.321226	-1000	0.0241721	-1.01327	0.251817	-0.415271	0.431505	0.0141538	0.979587
Q5F6M0	NGO1531	D-alanine--D-alanine ligase OS=Neisseria gonorrhoeae (strain ATCC 700825 / FA 1090) OX=242231 GN=ddl PE=3 SV=1	-0.724397	0.557191	-1.252	0.00808368	-0.5904	0.720823	0.133997	0.87608	0.320045	0.693309	1.57205	0.0399127
Q5F596	NGO2033	Metallo-beta-lactamase OS=Neisseria gonorrhoeae (strain ATCC 700825 / FA 1090) OX=242231 GN=NGO_2033 PE=4 SV=1	-2.87349	0.177797	-1.26743	0.0210447	-4.00735	0.033446	-1.13387	0.215572	-1.23205	0.120108	0.0353826	0.943232
Q5F597	NGO2032	Recombinase RmuC OS=Neisseria gonorrhoeae (strain ATCC 700825 / FA 1090) OX=242231 GN=NGO_2032 PE=4 SV=1	0.362948	0.060665	0.71929	0.0192769	1.51513	0.00505692	1.15218	0.0342131	0.795237	0.092374	0.0759476	0.884171
Q5F598	NGO2031	Cytochrome C OS=Neisseria gonorrhoeae (strain ATCC 700825 / FA 1090) OX=242231 GN=NGO_2031 PE=4 SV=2	0.276824	0.151441	0.021396	0.755881	0.726126	0.0155568	0.449302	0.00830251	-0.0291499	0.754673	-0.0505458	0.59259
Q5F599	NGO2030	Cytochrome b OS=Neisseria gonorrhoeae (strain ATCC 700825 / FA 1090) OX=242231 GN=NGO_2030 PE=3 SV=1	-0.0771579	0.787302	0.569582	0.0584099	0.886567	0.0344195	0.963725	0.0160198	0.635564	0.0403316	0.0659826	0.62202
Q5F5A0	NGO2029	Ubiquinol-cytochrome c reductase iron-sulfur subunit OS=Neisseria gonorrhoeae (strain ATCC 700825 / FA 1090) OX=242231 GN=NGO_2029 PE=4 SV=1	0.144956	0.241081	-0.0466193	0.760994	0.274462	0.053902	0.129506	0.175039	-0.162763	0.138528	-0.116143	0.406622
Q5F5A1	NGO2028	Uncharacterized protein OS=Neisseria gonorrhoeae (strain ATCC 700825 / FA 1090) OX=242231 GN=NGO_2028 PE=4 SV=1	0.316324	0.489019	0.447566	0.592578	0.723923	0.3132	0.407599	0.618477	-0.073257	0.934163	-0.520823	0.647659
Q5F6M3	NGO1528	Cell division protein FtsZ OS=Neisseria gonorrhoeae (strain ATCC 700825 / FA 1090) OX=242231 GN=ftsZ PE=3 SV=1	0.0504165	0.775891	-0.614563	0.0270747	1.91529	0.00288472	1.86487	0.0035826	0.807378	0.127362	1.42194	0.00694183
Q5F5A5	NGO2024	50S ribosomal protein L13 OS=Neisseria gonorrhoeae (strain ATCC 700825 / FA 1090) OX=242231 GN=rplM PE=3 SV=1	-0.622409	0.0523673	-0.315251	0.214069	-1.48005	0.00361857	-0.857641	0.00630886	-0.604458	0.0248752	-0.289207	0.219218
Q5F935	NGO0569	UPF0301 protein NGO0569 OS=Neisseria gonorrhoeae (strain ATCC 700825 / FA 1090) OX=242231 GN=NGO0569 PE=3 SV=1	-1.36347	0.0356037	-1.03525	0.0157544	-1.06002	0.411707	0.303445	0.673706	0.361415	0.63189	1.39667	0.048939
Q5F5A8	NGO2021	Glycerol-3-phosphate dehydrogenase [NAD(P)+] OS=Neisseria gonorrhoeae (strain ATCC 700825 / FA 1090) OX=242231 GN=gpsA PE=3 SV=1	-0.0891728	0.574117	-0.677331	0.107121	-0.69301	0.0119367	-0.603837	0.0121819	-0.802884	0.0622395	-0.125553	0.440048
Q5F5A9	NGO2020	Phosphoenolpyruvate carboxylase OS=Neisseria gonorrhoeae (strain ATCC 700825 / FA 1090) OX=242231 GN=ppc PE=3 SV=2	0.271314	0.0629363	0.27783	0.0720445	0.431162	0.021996	0.159848	0.148558	0.0894272	0.423569	-0.188402	0.189545
Q5F5B5	NGO2014	ABC transporter substrate-binding protein OS=Neisseria gonorrhoeae (strain ATCC 700825 / FA 1090) OX=242231 GN=NGO_2014 PE=1 SV=1	-0.0880241	0.651837	0.532454	0.0155543	0.555718	0.0461028	0.643742	0.00623989	0.444305	0.000925209	-0.0881493	0.609894
Q5F5B6	NGO2013	Glutamine ABC transporter ATP-binding protein OS=Neisseria gonorrhoeae (strain ATCC 700825 / FA 1090) OX=242231 GN=NGO_2013 PE=4 SV=1	-1000	0.373901	1000	0.373901	-1000	0.373901	-1.12424	0.648524	0.227241	0.917107	-1000	0.373901
Q5F5B9	NGO2010	Protease TldD OS=Neisseria gonorrhoeae (strain ATCC 700825 / FA 1090) OX=242231 GN=tldD PE=4 SV=1	0.713881	0.212062	-0.153251	0.749607	0.172327	0.717294	-0.541553	0.114958	-0.101569	0.850496	0.0516822	0.817295
Q5F9T5	NGO0305	Integration host factor subunit alpha OS=Neisseria gonorrhoeae (strain ATCC 700825 / FA 1090) OX=242231 GN=ihfA PE=3 SV=1	-0.103004	0.740606	0.851841	0.0318631	2.40267	0.00683468	2.50567	0.00324349	2.24069	0.000557478	1.38885	0.045933
Q5F5C7	NGO2002	Cell division protein OS=Neisseria gonorrhoeae (strain ATCC 700825 / FA 1090) OX=242231 GN=NGO_2002 PE=4 SV=1	0.597034	0.15934	-0.0574947	0.86779	0.655285	0.121897	0.0582513	0.793464	-0.266118	0.336335	-0.208623	0.441288
Q5F5C9	NGO2000	ADP-heptose synthase OS=Neisseria gonorrhoeae (strain ATCC 700825 / FA 1090) OX=242231 GN=NGO_2000 PE=4 SV=1	0.590046	0.204959	-0.175853	0.716289	0.795394	0.0979973	0.205348	0.606898	-0.286569	0.547713	-0.110717	0.738825
Q5F5D0	NGO1999	Bifunctional protein FolD OS=Neisseria gonorrhoeae (strain ATCC 700825 / FA 1090) OX=242231 GN=folD PE=3 SV=1	-1.80667	0.000238832	-0.485512	0.0384113	-2.53321	1.16511e-05	-0.726536	0.000111641	-0.232246	0.175241	0.253267	0.0507885
Q5F5D1	NGO1998	RDD family protein OS=Neisseria gonorrhoeae (strain ATCC 700825 / FA 1090) OX=242231 GN=NGO_1998 PE=4 SV=1	-0.0729566	0.471182	0.579428	0.175391	0.784448	0.00233112	0.857405	0.00478254	0.547235	0.024498	-0.0321927	0.944297
Q5F5D2	NGO1997	Aspartate-semialdehyde dehydrogenase OS=Neisseria gonorrhoeae (strain ATCC 700825 / FA 1090) OX=242231 GN=asd PE=1 SV=1	-0.227531	0.125654	0.0606598	0.30712	-0.227091	0.0342772	0.000439179	0.99633	0.0756406	0.124603	0.0149808	0.74432
Q5F5D5	NGO1994	Exodeoxyribonuclease III OS=Neisseria gonorrhoeae (strain ATCC 700825 / FA 1090) OX=242231 GN=NGO_1994 PE=4 SV=1	0.640167	0.37404	-1.26949	0.125656	-0.362352	0.379902	-1.00252	0.05014	-1.21607	0.00373428	0.0534178	0.908806
Q5F5D6	NGO1993	Cysteine--tRNA ligase OS=Neisseria gonorrhoeae (strain ATCC 700825 / FA 1090) OX=242231 GN=cysS PE=3 SV=1	-0.375579	0.000387938	-0.304442	0.00137243	-1.07661	0.0139706	-0.701029	0.0376231	-0.373997	0.145905	-0.0695543	0.72845
Q5F5D7	NGO1992	Restriction endonuclease HaeII OS=Neisseria gonorrhoeae (strain ATCC 700825 / FA 1090) OX=242231 GN=NGO_1992 PE=4 SV=1	-0.432608	0.796337	-0.990796	0.286774	-1.50841	0.217967	-1.0758	0.244476	0.0609604	0.883408	1.05176	0.289679
Q5F5D9	NGO1990	GTPase Obg OS=Neisseria gonorrhoeae (strain ATCC 700825 / FA 1090) OX=242231 GN=obg PE=1 SV=1	-0.731237	0.00108141	-0.0410174	0.825102	-1.41151	9.79351e-05	-0.680275	0.0014362	-0.140044	0.219203	-0.0990264	0.566504
Q5F5E3	NGO1986	Phosphoheptose isomerase OS=Neisseria gonorrhoeae (strain ATCC 700825 / FA 1090) OX=242231 GN=gmhA PE=1 SV=1	-0.569661	0.16174	-0.0569698	0.546765	-1.1121	0.00103736	-0.542438	0.0900063	-0.00586986	0.95882	0.0510999	0.635893
Q5F5E4	NGO1985	Hemolysin OS=Neisseria gonorrhoeae (strain ATCC 700825 / FA 1090) OX=242231 GN=NGO_1985 PE=4 SV=1	-0.065299	0.608811	0.378495	0.020662	0.660155	0.00818526	0.725454	0.00446856	0.262967	0.0863264	-0.115528	0.419444
Q5F5E5	NGO1984	Periplasmic protein OS=Neisseria gonorrhoeae (strain ATCC 700825 / FA 1090) OX=242231 GN=NGO_1984 PE=4 SV=1	0.350058	0.0227253	0.122453	0.597365	0.640315	0.0088675	0.290257	0.186464	-0.239864	0.255433	-0.362317	0.238621
Q5F5E6	NGO1983	Methionine aminopeptidase OS=Neisseria gonorrhoeae (strain ATCC 700825 / FA 1090) OX=242231 GN=map PE=3 SV=1	-0.341381	0.252119	-1.03245	0.000645159	-0.724647	0.129054	-0.383266	0.290496	-0.762356	0.0924874	0.270093	0.328616
Q5F5E7	NGO1982	XRE family transcriptional regulator OS=Neisseria gonorrhoeae (strain ATCC 700825 / FA 1090) OX=242231 GN=NGO_1982 PE=4 SV=1	-0.412215	0.0104646	0.478956	0.0720016	0.145962	0.387409	0.558177	0.00515891	0.685186	0.0393254	0.20623	0.143351
Q5F5E8	NGO1981	Uncharacterized protein OS=Neisseria gonorrhoeae (strain ATCC 700825 / FA 1090) OX=242231 GN=NGO_1981 PE=4 SV=1	-1000	0.000114084	-0.470897	0.187034	-1000	4.54514e-05	-0.391722	0.031336	-0.539415	0.0851162	-0.0685178	0.721271
Q5F5E9	NGO1980	Probable malate:quinone oxidoreductase OS=Neisseria gonorrhoeae (strain ATCC 700825 / FA 1090) OX=242231 GN=mqo PE=3 SV=1	-0.0997511	0.470077	-0.240756	0.0729545	-0.039497	0.723492	0.0602541	0.475575	-0.181482	0.00425864	0.0592743	0.559059
Q5F5F1	NGO1977	5-formyltetrahydrofolate cyclo-ligase OS=Neisseria gonorrhoeae (strain ATCC 700825 / FA 1090) OX=242231 GN=NGO_1977 PE=3 SV=2	-1000	0.373901	-0.429276	0.706165	-1000	0.13174	-2.84169	0.190901	-0.764138	0.536896	-0.334862	0.770965
Q5F6X1	NGO1422	Protein GrpE OS=Neisseria gonorrhoeae (strain ATCC 700825 / FA 1090) OX=242231 GN=grpE PE=3 SV=1	-0.219175	0.253611	-0.349236	0.178886	0.984892	0.022701	1.20407	0.000798123	0.960031	0.0369803	1.30927	0.00248499
Q5F5F3	NGO1975	30S ribosomal protein S2 OS=Neisseria gonorrhoeae (strain ATCC 700825 / FA 1090) OX=242231 GN=rpsB PE=3 SV=1	-0.195231	0.388765	-0.696452	0.0130719	-0.631577	0.0304198	-0.436347	0.0415443	-0.234556	0.131575	0.461896	0.0524394
Q5F5F4	NGO1974	Elongation factor Ts OS=Neisseria gonorrhoeae (strain ATCC 700825 / FA 1090) OX=242231 GN=tsf PE=3 SV=1	-0.225398	0.22324	-0.17142	0.361259	-0.559621	0.0240152	-0.334223	0.0976159	-0.106938	0.458629	0.0644817	0.739635
Q5F5F5	NGO1973	Uridylate kinase OS=Neisseria gonorrhoeae (strain ATCC 700825 / FA 1090) OX=242231 GN=pyrH PE=3 SV=1	-0.909552	0.0209664	0.605572	0.0912961	-1.86472	0.000738833	-0.955172	0.000807145	0.382637	0.113484	-0.222934	0.39664
Q5F5F6	NGO1067;NGO1972	Adhesin MafA 1/4 OS=Neisseria gonorrhoeae (strain ATCC 700825 / FA 1090) OX=242231 GN=mafA1 PE=3 SV=1	0.579812	0.00200245	0.327599	0.0974948	1.354	0.000179036	0.774185	0.000464796	0.309149	0.111597	-0.0184498	0.850272
Q5F6I9	NGO1565	Nicotinate-nucleotide pyrophosphorylase OS=Neisseria gonorrhoeae (strain ATCC 700825 / FA 1090) OX=242231 GN=NGO_1565 PE=3 SV=1	1.97215	0.000524524	-1.41845	0.00203956	2.73924	0.000721846	0.767093	0.144154	-0.155093	0.801036	1.26336	0.029657
Q5F5T6	NGO1830	30S ribosomal protein S17 OS=Neisseria gonorrhoeae (strain ATCC 700825 / FA 1090) OX=242231 GN=rpsQ PE=3 SV=1	-0.308975	0.121992	-0.00483342	0.981307	0.714911	0.0297756	1.02389	8.71413e-05	1.20521	0.00145125	1.21005	0.00768911
Q5F5G3	NGO1963	Protease OS=Neisseria gonorrhoeae (strain ATCC 700825 / FA 1090) OX=242231 GN=NGO_1963 PE=4 SV=1	0.889152	0.00758407	0.479998	0.118235	1.58639	0.00323921	0.697234	0.0893401	0.239228	0.523097	-0.24077	0.574309
Q5F5G5	NGO1961	Argininosuccinate synthase OS=Neisseria gonorrhoeae (strain ATCC 700825 / FA 1090) OX=242231 GN=argG PE=3 SV=1	0.380043	0.0358158	-0.0393452	0.725308	0.13746	0.284109	-0.242582	0.068446	-0.128793	0.155082	-0.0894476	0.476188
Q5F713	NGO1376	Pyridine nucleotide-disulfide oxidoreductase OS=Neisseria gonorrhoeae (strain ATCC 700825 / FA 1090) OX=242231 GN=NGO_1376 PE=4 SV=1	-1.84881	0.0716658	-0.0948784	0.803362	-2.02095	0.0414024	-0.172145	0.373283	1.05984	0.111531	1.15472	0.000148682
Q5F5H1	NGO1955	Uncharacterized protein OS=Neisseria gonorrhoeae (strain ATCC 700825 / FA 1090) OX=242231 GN=NGO_1955 PE=4 SV=1	-0.307116	0.0661853	0.39197	0.632287	-0.956826	0.00149987	-0.64971	0.00829465	-0.554095	0.147899	-0.946065	0.150806
Q5F5H5	NGO1951	Peptide chain release factor 2 OS=Neisseria gonorrhoeae (strain ATCC 700825 / FA 1090) OX=242231 GN=prfB PE=3 SV=1	-0.791271	0.00229809	0.322909	0.00201763	-0.776454	0.0178074	0.0148172	0.920626	0.118634	0.417407	-0.204275	0.238166
Q5F5H6	NGO1949	Esterase OS=Neisseria gonorrhoeae (strain ATCC 700825 / FA 1090) OX=242231 GN=NGO_1949 PE=4 SV=1	1.62119	0.00824071	2.05675	0.28908	4.02887	0.00254546	2.40769	0.00285723	0.201756	0.865039	-1.85499	0.274642
Q5F9Z9	NGO0235	DNA ligase OS=Neisseria gonorrhoeae (strain ATCC 700825 / FA 1090) OX=242231 GN=ligA PE=3 SV=1	0.206451	0.606148	0.104623	0.868993	-1.00412	0.0123028	-1.21057	0.00172675	1.1842	0.205517	1.07958	0.0294836
Q5F5I1	NGO1944	RNA polymerase sigma factor OS=Neisseria gonorrhoeae (strain ATCC 700825 / FA 1090) OX=242231 GN=NGO_1944 PE=3 SV=1	0.210223	0.631164	-1.35575	0.212864	1.90749	0.110247	1.69727	0.104797	-0.476105	0.830663	0.879642	0.459722
Q5F839	NGO0959	Universal stress protein OS=Neisseria gonorrhoeae (strain ATCC 700825 / FA 1090) OX=242231 GN=NGO_0959 PE=3 SV=1	-2.00897	0.000920822	-1.05665	0.00115595	-1.99167	0.0195694	0.0172967	0.953207	0.00921976	0.974345	1.06586	0.00847625
Q5F5I8	NGO1936	Electron transfer flavoprotein subunit beta OS=Neisseria gonorrhoeae (strain ATCC 700825 / FA 1090) OX=242231 GN=NGO_1936 PE=4 SV=1	-1.05645	0.0141762	-0.533982	0.104241	-2.04951	0.00063309	-0.993063	0.00686707	-0.536955	0.0546723	-0.00297248	0.989079
Q5F5I9	NGO1935	EtfB protein OS=Neisseria gonorrhoeae (strain ATCC 700825 / FA 1090) OX=242231 GN=NGO_1935 PE=4 SV=1	-1.09183	0.00228411	-0.176132	0.19717	-1.66836	0.000612021	-0.576531	0.0181569	-0.0704369	0.575488	0.105695	0.486054
Q5F5J1	NGO1933	Amidase OS=Neisseria gonorrhoeae (strain ATCC 700825 / FA 1090) OX=242231 GN=NGO_1933 PE=4 SV=1	-0.338835	0.00914969	-0.221062	0.398555	-0.843325	0.012209	-0.504489	0.0391746	-0.194059	0.277935	0.0270036	0.921451
Q5F5J3	NGO1931	Glyceraldehyde-3-phosphate dehydrogenase OS=Neisseria gonorrhoeae (strain ATCC 700825 / FA 1090) OX=242231 GN=NGO_1931 PE=3 SV=1	-0.205692	0.00756733	0.334091	0.00011912	-0.102392	0.0380178	0.103299	0.066522	0.279406	0.000733966	-0.0546853	0.107773
Q5F5J8	NGO1926	Glutamate--tRNA ligase OS=Neisseria gonorrhoeae (strain ATCC 700825 / FA 1090) OX=242231 GN=gltX PE=3 SV=1	-2.14937	2.07116e-05	-0.185915	0.243884	-2.80013	3.00345e-05	-0.650757	0.000707783	-0.0448033	0.516302	0.141112	0.370044
Q5F931	NGO0573	UvrABC system protein B OS=Neisseria gonorrhoeae (strain ATCC 700825 / FA 1090) OX=242231 GN=uvrB PE=3 SV=1	-2.10805	0.0326748	-1.27554	0.0164613	-2.9591	0.0175638	-0.851057	0.140907	-0.251198	0.558157	1.02435	0.0400146
Q5F5K2	NGO1922	GMP synthase OS=Neisseria gonorrhoeae (strain ATCC 700825 / FA 1090) OX=242231 GN=NGO_1922 PE=4 SV=1	-0.14815	0.209946	-0.932947	0.00125919	-0.390675	0.0252593	-0.242524	0.128771	-0.683872	0.0052593	0.249074	0.108046
Q5F5K3	NGO1921	Cell division protein FtsX OS=Neisseria gonorrhoeae (strain ATCC 700825 / FA 1090) OX=242231 GN=NGO_1921 PE=3 SV=1	-0.629278	0.693304	1.80392	0.0829039	1000	0.373901	1000	0.13013	1000	0.00110448	1000	0.373901
Q5F5K4	NGO1920	BolA family transcriptional regulator OS=Neisseria gonorrhoeae (strain ATCC 700825 / FA 1090) OX=242231 GN=NGO_1920 PE=3 SV=1	-1000	0.116574	0.871597	0.711021	1	0	1000	0.116574	1000	0.373901	1000	0.373901
Q5F5K5	NGO1919	Phosphoglycerate kinase OS=Neisseria gonorrhoeae (strain ATCC 700825 / FA 1090) OX=242231 GN=pgk PE=3 SV=1	-0.727317	0.00918052	0.398566	0.100878	-0.792599	0.000972712	-0.0652825	0.611132	0.15986	0.314055	-0.238706	0.166269
Q5F5K6	NGO1918	UDP-N-acetylglucosamine 1-carboxyvinyltransferase OS=Neisseria gonorrhoeae (strain ATCC 700825 / FA 1090) OX=242231 GN=murA PE=3 SV=1	-0.981123	0.386616	1.93523	0.514401	1.49531	0.575915	2.47643	0.0112442	1.97086	0.510366	0.0356292	0.986905
A0A0H4IRZ2	NGO06025	Fumarate hydratase OS=Neisseria gonorrhoeae (strain ATCC 700825 / FA 1090) OX=242231 GN=NGO_06025 PE=4 SV=1	1000	0.00468271	1	0	1000	0.00468271	1	0	1	0	1	0
Q5F5L0	NGO1914	6-phosphogluconate dehydrogenase, decarboxylating OS=Neisseria gonorrhoeae (strain ATCC 700825 / FA 1090) OX=242231 GN=NGO_1914 PE=3 SV=1	1	0	1.50252	0.57471	-1000	0.126454	-1000	0.126454	-0.228861	0.890354	-1.73138	0.309086
Q5F5L4	NGO1909	Twitching motility protein PilT OS=Neisseria gonorrhoeae (strain ATCC 700825 / FA 1090) OX=242231 GN=NGO_1909 PE=4 SV=1	2.088	9.90257e-05	2.34422	0.457834	8.11666	2.40326e-05	6.02866	0.000364081	2.09609	0.484837	-0.24813	0.877473
Q5F5L5	NGO1908	Twitching motility protein PilT OS=Neisseria gonorrhoeae (strain ATCC 700825 / FA 1090) OX=242231 GN=NGO_1908 PE=4 SV=1	-0.0437608	0.82987	0.334552	0.0535341	-0.168321	0.33187	-0.12456	0.479649	0.281593	0.106876	-0.0529588	0.629412
Q5F5L6	NGO1907	Pyridoxal phosphate homeostasis protein OS=Neisseria gonorrhoeae (strain ATCC 700825 / FA 1090) OX=242231 GN=NGO_1907 PE=3 SV=1	-1000	0.000150743	0.0107308	0.944165	-1000	9.07493e-05	-0.270602	0.118478	0.0520194	0.662856	0.0412886	0.807192
Q5F5L9	NGO1904	RNA polymerase-binding transcription factor DksA OS=Neisseria gonorrhoeae (strain ATCC 700825 / FA 1090) OX=242231 GN=dksA PE=3 SV=1	-1000	0.144811	-0.599734	0.383252	-1000	0.121624	0.288091	0.806873	0.382063	0.737051	0.981797	0.1407
Q5F5M1	NGO1901	Chaperone protein DnaJ OS=Neisseria gonorrhoeae (strain ATCC 700825 / FA 1090) OX=242231 GN=dnaJ PE=3 SV=1	0.309955	0.0134158	-0.0699939	0.733858	0.182073	0.191619	-0.127882	0.374607	-0.192259	0.337443	-0.122266	0.51511
Q5F5M2	NGO1900	Peptide transporter OS=Neisseria gonorrhoeae (strain ATCC 700825 / FA 1090) OX=242231 GN=NGO_1900 PE=4 SV=1	-1000	0.00150792	0.0107858	0.992441	-1000	0.00170949	0.325149	0.295251	-0.476701	0.53292	-0.487487	0.496569
Q5F5M3	NGO1898	Glucose-1-phosphate thymidylyltransferase OS=Neisseria gonorrhoeae (strain ATCC 700825 / FA 1090) OX=242231 GN=NGO_1898 PE=3 SV=1	-1000	0.128695	-0.463534	0.774997	-1000	0.373901	0.828813	0.600113	0.104207	0.961756	0.567741	0.723915
Q5F5M5	NGO1896	UDP-glucose 4-epimerase OS=Neisseria gonorrhoeae (strain ATCC 700825 / FA 1090) OX=242231 GN=NGO_1896 PE=3 SV=1	-1000	0.00132695	-0.55841	0.11382	-1000	0.00977427	-0.789168	0.137792	-0.0626727	0.894806	0.495737	0.147499
A0A0H4IS99	NGO10520	Uncharacterized protein OS=Neisseria gonorrhoeae (strain ATCC 700825 / FA 1090) OX=242231 GN=NGO_10520 PE=4 SV=1	1000	0.373901	1000	0.373901	1000	0.373901	1	0	1000	0.373901	1	0
Q5F5N1	NGO1889	LprI domain-containing protein OS=Neisseria gonorrhoeae (strain ATCC 700825 / FA 1090) OX=242231 GN=NGO_1889 PE=4 SV=1	0.526035	0.0296895	0.0998389	0.708522	1.06356	0.00246412	0.537528	0.0183699	0.027049	0.886749	-0.0727899	0.71346
Q5F5N5	NGO1881	Pyruvate kinase OS=Neisseria gonorrhoeae (strain ATCC 700825 / FA 1090) OX=242231 GN=NGO_1881 PE=3 SV=1	-0.152594	0.0222103	0.139884	0.262966	0.0859325	0.608311	0.238526	0.185643	0.150818	0.410665	0.0109343	0.954398
Q5F5P0	NGO1877	Aspartate carbamoyltransferase OS=Neisseria gonorrhoeae (strain ATCC 700825 / FA 1090) OX=242231 GN=pyrB PE=3 SV=1	-0.303223	0.303154	0.183284	0.0626576	-0.998229	0.0289966	-0.695007	0.0309119	0.145618	0.44583	-0.0376662	0.833226
Q5F5P1	NGO1876	Aspartate carbamoyltransferase regulatory chain OS=Neisseria gonorrhoeae (strain ATCC 700825 / FA 1090) OX=242231 GN=pyrI PE=3 SV=1	-1.86442	0.00807596	-0.229902	0.342947	-2.89274	0.00600832	-1.02832	0.0251566	-0.177217	0.51418	0.0526853	0.855317
A0A0H4IT57	NGO08475	Membrane protein OS=Neisseria gonorrhoeae (strain ATCC 700825 / FA 1090) OX=242231 GN=NGO_08475 PE=4 SV=1	1	0	1	0	1	0	1	0	1	0	1	0
Q5F5P6	NGO1871	Peptide deformylase OS=Neisseria gonorrhoeae (strain ATCC 700825 / FA 1090) OX=242231 GN=def PE=3 SV=1	0.304799	0.00920623	-0.516984	0.0029059	0.122452	0.43192	-0.182347	0.27777	-0.449169	0.0502321	0.0678147	0.660989
Q5F5P7	NGO1870	Methionyl-tRNA formyltransferase OS=Neisseria gonorrhoeae (strain ATCC 700825 / FA 1090) OX=242231 GN=fmt PE=3 SV=1	0.165275	0.543121	-1.14498	0.251777	0.798462	0.069133	0.633187	0.104432	-0.387302	0.623181	0.757682	0.314525
Q5F5P8	NGO1869	16S rRNA methyltransferase OS=Neisseria gonorrhoeae (strain ATCC 700825 / FA 1090) OX=242231 GN=NGO_1869 PE=3 SV=1	0.694926	0.00341697	-0.367917	0.0668525	0.832693	0.00512145	0.137767	0.391436	-0.75751	0.0200578	-0.389593	0.0913106
Q5F5P9	NGO1868	Uncharacterized protein OS=Neisseria gonorrhoeae (strain ATCC 700825 / FA 1090) OX=242231 GN=NGO_1868 PE=4 SV=1	0.709319	0.033269	0.748482	0.294326	1.25658	0.0091731	0.547263	0.0238978	-0.0793022	0.736145	-0.827785	0.235369
Q5F5Q4	NGO1863	DNA topoisomerase 1 OS=Neisseria gonorrhoeae (strain ATCC 700825 / FA 1090) OX=242231 GN=topA PE=3 SV=1	-0.191253	0.0533766	-0.109622	0.196441	-0.582089	0.0107251	-0.390836	0.0298013	-0.24172	0.0933217	-0.132098	0.331046
A0A0H4IT81	NGO09965	Opacity protein opA54 OS=Neisseria gonorrhoeae (strain ATCC 700825 / FA 1090) OX=242231 GN=NGO_09965 PE=4 SV=1	1	0	1	0	1	0	1	0	1	0	1	0
Q5F5Q9	NGO1857	Protein translocase subunit SecE OS=Neisseria gonorrhoeae (strain ATCC 700825 / FA 1090) OX=242231 GN=secE PE=3 SV=1	0.415805	0.326795	0.978511	0.182427	6.46454	0.0052606	6.04874	0.00557629	5.14544	0.00382766	4.16692	0.142145
A0A0H4IV38	NGO03855	Phage baseplate assembly protein OS=Neisseria gonorrhoeae (strain ATCC 700825 / FA 1090) OX=242231 GN=NGO_03855 PE=4 SV=1	1	0	1	0	1	0	1	0	1	0	1	0
Q5F5R1	NGO1855	50S ribosomal protein L11 OS=Neisseria gonorrhoeae (strain ATCC 700825 / FA 1090) OX=242231 GN=rplK PE=3 SV=1	0.0121683	0.921557	-0.408011	0.00506065	-0.47853	0.0492529	-0.490698	0.039959	-0.600949	0.0231753	-0.192938	0.248303
Q5F5R2	NGO1854	50S ribosomal protein L1 OS=Neisseria gonorrhoeae (strain ATCC 700825 / FA 1090) OX=242231 GN=rplA PE=3 SV=1	-0.253043	0.0205259	-0.71404	0.00521312	-1.22927	0.000263468	-0.976222	0.000623593	-0.667021	0.00469356	0.047019	0.675051
Q5F5R3	NGO1853	50S ribosomal protein L10 OS=Neisseria gonorrhoeae (strain ATCC 700825 / FA 1090) OX=242231 GN=rplJ PE=3 SV=1	0.0481312	0.698529	-0.474521	0.372856	-0.0705637	0.848561	-0.118695	0.755372	-0.671455	0.310151	-0.196934	0.635653
Q5F5R4	NGO1852	50S ribosomal protein L7/L12 OS=Neisseria gonorrhoeae (strain ATCC 700825 / FA 1090) OX=242231 GN=rplL PE=3 SV=1	-0.286772	0.0304003	-0.13259	0.38615	0.389085	0.317079	0.675857	0.102155	0.73144	0.0834295	0.86403	0.0522213
Q5F5R5	NGO1851	DNA-directed RNA polymerase subunit beta OS=Neisseria gonorrhoeae (strain ATCC 700825 / FA 1090) OX=242231 GN=rpoB PE=3 SV=1	0.727986	0.000962055	-0.161306	0.0761092	0.472037	0.0137619	-0.255948	0.103285	-0.265368	0.101837	-0.104062	0.416342
Q5F5R6	NGO1850	DNA-directed RNA polymerase subunit beta OS=Neisseria gonorrhoeae (strain ATCC 700825 / FA 1090) OX=242231 GN=rpoC PE=3 SV=1	0.81154	0.00111975	0.0339245	0.743545	0.863498	0.00266577	0.0519579	0.67914	0.0486117	0.753489	0.0146872	0.911939
Q5F5S1	NGO1845	30S ribosomal protein S12 OS=Neisseria gonorrhoeae (strain ATCC 700825 / FA 1090) OX=242231 GN=rpsL PE=3 SV=1	-0.253188	0.349086	-0.934565	0.0627649	-0.569143	0.0874608	-0.315956	0.183593	-0.677583	0.0309228	0.256982	0.461783
Q5F5S2	NGO1844	30S ribosomal protein S7 OS=Neisseria gonorrhoeae (strain ATCC 700825 / FA 1090) OX=242231 GN=rpsG PE=3 SV=1	-0.684737	0.00779214	-0.580827	0.00887739	-1.58206	0.000570341	-0.897319	0.00305125	-0.548705	0.0147944	0.0321219	0.802961
Q5F5S3	NGO1843	Elongation factor G OS=Neisseria gonorrhoeae (strain ATCC 700825 / FA 1090) OX=242231 GN=fusA PE=3 SV=1	0.0542128	0.81219	0.00441565	0.982708	-0.150965	0.511143	-0.205178	0.220515	-0.132086	0.524543	-0.136502	0.397119
Q5F5S5	NGO1841	30S ribosomal protein S10 OS=Neisseria gonorrhoeae (strain ATCC 700825 / FA 1090) OX=242231 GN=rpsJ PE=3 SV=1	-0.454848	0.0157232	0.140454	0.258789	-0.230631	0.287633	0.224217	0.172113	0.450502	0.0224112	0.310048	0.145625
Q5F5S7	NGO1838	50S ribosomal protein L3 OS=Neisseria gonorrhoeae (strain ATCC 700825 / FA 1090) OX=242231 GN=rplC PE=3 SV=1	-0.707332	0.0168764	-0.485757	0.00370098	-1.79326	0.00415629	-1.08593	0.0146629	-0.655431	0.0407956	-0.169674	0.42577
Q5F5S8	NGO1837	50S ribosomal protein L4 OS=Neisseria gonorrhoeae (strain ATCC 700825 / FA 1090) OX=242231 GN=rplD PE=3 SV=1	-0.649914	0.00225601	-0.756456	0.00466725	-1.94384	0.0002155	-1.29393	0.000626476	-0.919707	0.00231189	-0.163251	0.239985
Q5F5S9	NGO1836	50S ribosomal protein L23 OS=Neisseria gonorrhoeae (strain ATCC 700825 / FA 1090) OX=242231 GN=rplW PE=3 SV=1	-0.455575	0.0937909	-0.619083	0.198722	-0.891555	0.00429633	-0.43598	0.0217659	-0.207084	0.264097	0.411999	0.316254
Q5F5T0	NGO1835	50S ribosomal protein L2 OS=Neisseria gonorrhoeae (strain ATCC 700825 / FA 1090) OX=242231 GN=rplB PE=3 SV=1	0.157275	0.0594423	-0.445085	0.102666	-0.144249	0.416213	-0.301524	0.160676	-0.217948	0.262648	0.227136	0.393894
Q5F5T1	NGO1834	30S ribosomal protein S19 OS=Neisseria gonorrhoeae (strain ATCC 700825 / FA 1090) OX=242231 GN=rpsS PE=3 SV=1	-0.96776	0.0129949	0.250719	0.650035	-0.828443	0.271154	0.139317	0.786772	0.725059	0.308684	0.47434	0.433417
Q5F5T2	NGO1833	50S ribosomal protein L22 OS=Neisseria gonorrhoeae (strain ATCC 700825 / FA 1090) OX=242231 GN=rplV PE=3 SV=1	-0.0710913	0.545882	-0.183949	0.364071	-0.400444	0.038611	-0.329353	0.042858	0.0555374	0.705687	0.239486	0.244974
A0A0H4J5J1	NGO04530	Uncharacterized protein OS=Neisseria gonorrhoeae (strain ATCC 700825 / FA 1090) OX=242231 GN=NGO_04530 PE=4 SV=1	-1.07933	0.496158	1	0	1000	0.373901	1000	0.127775	1	0	1	0
Q5F5T4	NGO1831.1;NGO18311	50S ribosomal protein L16 OS=Neisseria gonorrhoeae (strain ATCC 700825 / FA 1090) OX=242231 GN=rplP PE=3 SV=1	-0.805569	0.00292745	-0.742862	0.0124584	-1.38413	0.0028725	-0.578557	0.0318909	-0.345917	0.14429	0.396945	0.0813132
Q5F5T5	NGO1831	50S ribosomal protein L29 OS=Neisseria gonorrhoeae (strain ATCC 700825 / FA 1090) OX=242231 GN=rpmC PE=3 SV=1	-1000	0.122341	-0.967419	0.326441	-1000	0.373901	0.522639	0.742759	0.970323	0.533955	1.93774	0.166811
P11910	NGO0983	Outer membrane protein H.8 OS=Neisseria gonorrhoeae (strain ATCC 700825 / FA 1090) OX=242231 GN=NGO0983 PE=1 SV=1	1	0	1	0	1	0	1	0	1	0	1	0
Q5F505	NGO2135	Lytic murein transglycosylase OS=Neisseria gonorrhoeae (strain ATCC 700825 / FA 1090) OX=242231 GN=NGO_2135 PE=4 SV=1	0.686572	0.76383	1	0	1000	0.373901	1000	0.373901	1	0	1	0
Q5F5T8	NGO1828	50S ribosomal protein L24 OS=Neisseria gonorrhoeae (strain ATCC 700825 / FA 1090) OX=242231 GN=rplX PE=3 SV=1	-0.78071	0.0220769	0.129754	0.454663	-0.488412	0.251732	0.292298	0.342513	0.518547	0.0985477	0.388793	0.243826
Q5F5T9	NGO1827	50S ribosomal protein L5 OS=Neisseria gonorrhoeae (strain ATCC 700825 / FA 1090) OX=242231 GN=rplE PE=3 SV=1	-0.0265675	0.56765	-0.755546	0.00159862	-1.28104	0.0012634	-1.25448	0.00128882	-0.799492	0.0082315	-0.0439464	0.703656
Q5F5U0	NGO18261	30S ribosomal protein S14 OS=Neisseria gonorrhoeae (strain ATCC 700825 / FA 1090) OX=242231 GN=rpsN PE=3 SV=1	-0.0107761	0.952609	-0.136964	0.429777	-0.0161196	0.939582	-0.00534347	0.976435	0.122074	0.502515	0.259038	0.236036
Q5F5U1	NGO1826	30S ribosomal protein S8 OS=Neisseria gonorrhoeae (strain ATCC 700825 / FA 1090) OX=242231 GN=rpsH PE=3 SV=1	-0.821368	0.00376907	-0.780161	0.0497382	-1.38644	0.0105511	-0.565067	0.0786144	-0.248888	0.36676	0.531274	0.138337
Q5F5U2	NGO1825	50S ribosomal protein L6 OS=Neisseria gonorrhoeae (strain ATCC 700825 / FA 1090) OX=242231 GN=rplF PE=3 SV=1	-0.176629	0.211352	-0.799949	0.000431856	-1.49075	0.00166951	-1.31412	0.00184326	-0.902964	0.00565729	-0.103015	0.455833
Q5F5U3	NGO1824.1	50S ribosomal protein L18 OS=Neisseria gonorrhoeae (strain ATCC 700825 / FA 1090) OX=242231 GN=rplR PE=3 SV=1	-0.309916	0.304902	0.474794	0.00282255	-0.055435	0.871046	0.254481	0.300147	0.653124	0.0128113	0.17833	0.425141
Q5F5U4	NGO1824	30S ribosomal protein S5 OS=Neisseria gonorrhoeae (strain ATCC 700825 / FA 1090) OX=242231 GN=rpsE PE=3 SV=1	-0.302915	0.226287	-0.798458	0.053416	-0.700034	0.0281534	-0.397119	0.0879866	-0.380696	0.084094	0.417762	0.199802
Q5F5U5	NGO1823.1; NGO18231	50S ribosomal protein L30 OS=Neisseria gonorrhoeae (strain ATCC 700825 / FA 1090) OX=242231 GN=rpmD PE=3 SV=1	-0.697022	0.0141097	-0.16468	0.493761	0.522574	0.455238	1.2196	0.0676384	1.22319	0.0612111	1.38787	0.0612197
Q5F5U6	NGO1823	50S ribosomal protein L15 OS=Neisseria gonorrhoeae (strain ATCC 700825 / FA 1090) OX=242231 GN=rplO PE=3 SV=1	-0.207552	0.198582	0.0854744	0.755977	-0.322713	0.334332	-0.115161	0.703486	0.0053974	0.987373	-0.080077	0.806686
Q5F5U7	NGO1822	Protein translocase subunit SecY OS=Neisseria gonorrhoeae (strain ATCC 700825 / FA 1090) OX=242231 GN=secY PE=3 SV=1	-0.152217	0.731686	0.660771	0.771653	1000	0.0234215	1000	0.000620165	1000	0.373901	1000	0.373901
Q5F5U8	NGO1821.1	Translation initiation factor IF-1 OS=Neisseria gonorrhoeae (strain ATCC 700825 / FA 1090) OX=242231 GN=infA PE=3 SV=1	-1000	0.373901	-0.333936	0.879253	1	0	1000	0.373901	1000	0.373901	1000	0.373901
Q5F5U9	NGO1821	30S ribosomal protein S13 OS=Neisseria gonorrhoeae (strain ATCC 700825 / FA 1090) OX=242231 GN=rpsM PE=3 SV=1	-0.465191	0.106952	-0.248128	0.0377165	-0.743901	0.0246037	-0.278709	0.00973127	-0.111209	0.127246	0.136919	0.203499
Q5F5V0	NGO1820	30S ribosomal protein S11 OS=Neisseria gonorrhoeae (strain ATCC 700825 / FA 1090) OX=242231 GN=rpsK PE=3 SV=1	-0.181677	0.231251	-0.864483	0.0164892	-0.679666	0.0434506	-0.497989	0.0805122	-0.456788	0.0889478	0.407695	0.163625
Q5F509	NGO2131	Peptidase OS=Neisseria gonorrhoeae (strain ATCC 700825 / FA 1090) OX=242231 GN=NGO_2131 PE=4 SV=1	1000	0.373901	1	0	1000	0.373901	1	0	1	0	1	0
Q5F519	NGO2120	Sulfate transporter OS=Neisseria gonorrhoeae (strain ATCC 700825 / FA 1090) OX=242231 GN=NGO_2120 PE=4 SV=1	1000	0.373901	1000	0.373901	1000	0.373901	1	0	1000	0.373901	1	0
Q5F5V3	NGO1817	50S ribosomal protein L17 OS=Neisseria gonorrhoeae (strain ATCC 700825 / FA 1090) OX=242231 GN=rplQ PE=3 SV=1	-0.61663	0.0472775	-0.548886	0.0676101	-1.11352	0.00446021	-0.496894	0.040462	-0.256417	0.120483	0.292469	0.250545
Q5F5V4	NGO1816	Probable septum site-determining protein MinC OS=Neisseria gonorrhoeae (strain ATCC 700825 / FA 1090) OX=242231 GN=minC PE=3 SV=1	-1.94029	0.0528508	-0.107655	0.600301	-1.57184	0.349211	0.368451	0.617159	1.09679	0.123985	1.20444	0.0759097
Q5F532	NGO2104	Fido domain-containing protein OS=Neisseria gonorrhoeae (strain ATCC 700825 / FA 1090) OX=242231 GN=NGO_2104 PE=4 SV=1	1	0	1000	0.373901	1	0	1	0	1000	0.373901	1	0
Q5F5V6	NGO1813	LysR family transcriptional regulator OS=Neisseria gonorrhoeae (strain ATCC 700825 / FA 1090) OX=242231 GN=NGO_1813 PE=3 SV=1	1.27274	0.0410507	-0.329227	0.0970708	1.01781	0.182708	-0.25493	0.776179	0.665885	0.332968	0.995112	0.134125
Q5F5V7	NGO1812	Membrane protein OS=Neisseria gonorrhoeae (strain ATCC 700825 / FA 1090) OX=242231 GN=NGO_1812 PE=3 SV=1	0.294468	0.33989	0.0116978	0.960899	0.389404	0.210827	0.0949357	0.594285	-0.312567	0.188489	-0.324264	0.0832632
Q5F5V8	NGO1811	tRNA pseudouridine synthase A OS=Neisseria gonorrhoeae (strain ATCC 700825 / FA 1090) OX=242231 GN=truA PE=3 SV=1	1	0	-0.8671	0.208958	-1000	0.12032	-1000	0.12032	-0.255852	0.821652	0.611248	0.369497
Q5F5W0	NGO1809	Valine--tRNA ligase OS=Neisseria gonorrhoeae (strain ATCC 700825 / FA 1090) OX=242231 GN=valS PE=3 SV=1	-0.149941	0.0111223	0.0306216	0.553386	-0.47874	0.0174932	-0.328799	0.0446989	-0.0634017	0.581314	-0.0940233	0.451331
Q5F5W3	NGO1806	Acyl-[acyl-carrier-protein]--UDP-N-acetylglucosamine O-acyltransferase OS=Neisseria gonorrhoeae (strain ATCC 700825 / FA 1090) OX=242231 GN=lpxA PE=3 SV=1	-0.216581	0.28311	-0.0978678	0.342682	-0.210432	0.292917	0.00614896	0.956553	0.0711043	0.53082	0.168972	0.137893
Q5F5W5	NGO1804	3-hydroxyacyl-[acyl-carrier-protein] dehydratase FabZ OS=Neisseria gonorrhoeae (strain ATCC 700825 / FA 1090) OX=242231 GN=fabZ PE=3 SV=1	-0.268183	0.0389844	-0.101078	0.682307	-0.35142	0.0990485	-0.0832373	0.58775	0.0848613	0.756351	0.185939	0.305935
Q5F5W6	NGO1803	UDP-3-O-acylglucosamine N-acyltransferase OS=Neisseria gonorrhoeae (strain ATCC 700825 / FA 1090) OX=242231 GN=lpxD PE=3 SV=1	0.0396846	0.889936	-0.0624558	0.764106	-0.266316	0.375873	-0.306001	0.0978262	-0.273575	0.122144	-0.211119	0.371522
Q5F5W7	NGO1802	Membrane protein OS=Neisseria gonorrhoeae (strain ATCC 700825 / FA 1090) OX=242231 GN=NGO_1802 PE=3 SV=2	0.512763	0.255656	-0.399438	0.0533801	0.33314	0.469847	-0.179622	0.548295	-0.327014	0.351853	0.0724244	0.777118
Q5F536	NGO2100	Iron-sulfur cluster assembly protein CyaY OS=Neisseria gonorrhoeae (strain ATCC 700825 / FA 1090) OX=242231 GN=cyaY PE=3 SV=1	-1000	0.373901	1000	0.373901	1	0	1000	0.373901	1000	0.373901	1	0
Q5F5X0	NGO1799	1-deoxy-D-xylulose 5-phosphate reductoisomerase OS=Neisseria gonorrhoeae (strain ATCC 700825 / FA 1090) OX=242231 GN=dxr PE=3 SV=1	0.197589	0.473116	-1.00614	0.0533876	-0.518636	0.0613689	-0.716224	0.0697488	-0.812957	0.146946	0.193181	0.285245
Q5F5X2	NGO1797	Isoprenyl transferase OS=Neisseria gonorrhoeae (strain ATCC 700825 / FA 1090) OX=242231 GN=uppS PE=3 SV=1	-2.18831	0.00720723	-0.0266208	0.849388	-2.35914	0.0113347	-0.170824	0.550524	-0.12905	0.609303	-0.102429	0.696255
Q5F5X3	NGO1796	Ribosome-recycling factor OS=Neisseria gonorrhoeae (strain ATCC 700825 / FA 1090) OX=242231 GN=frr PE=3 SV=1	-0.719254	0.0669784	-0.988495	0.0140976	-0.983928	0.00119665	-0.264674	0.235592	-0.552689	0.00995501	0.435807	0.0767751
Q5F576	NGO2054	Spore cortex protein OS=Neisseria gonorrhoeae (strain ATCC 700825 / FA 1090) OX=242231 GN=NGO_2054 PE=4 SV=1	0.218669	0.233478	1000	0.123856	1000	0.00013665	1000	0.000285098	1000	0.123856	1	0
Q5F5Y0	NGO1788	tRNA uridine 5-carboxymethylaminomethyl modification enzyme MnmG OS=Neisseria gonorrhoeae (strain ATCC 700825 / FA 1090) OX=242231 GN=mnmG PE=3 SV=1	-3.71269	0.00110657	0.0142047	0.979948	-3.94159	0.00626365	-0.2289	0.50487	0.0273588	0.959136	0.0131541	0.975582
Q5F5Y1	NGO1787	Sodium:alanine symporter OS=Neisseria gonorrhoeae (strain ATCC 700825 / FA 1090) OX=242231 GN=NGO_1787 PE=3 SV=1	0.209659	0.703303	0.382703	0.694977	1.77192	0.0848803	1.56226	0.103101	0.188469	0.853448	-0.194234	0.879204
Q5F5Y3	NGO1785	Ribonuclease E OS=Neisseria gonorrhoeae (strain ATCC 700825 / FA 1090) OX=242231 GN=rne PE=3 SV=1	0.495555	0.0215866	0.179639	0.0538802	0.851398	0.00490502	0.355843	0.0273616	-0.00282779	0.975861	-0.182467	0.162696
Q5F5Y7	NGO1781	4-hydroxy-tetrahydrodipicolinate reductase OS=Neisseria gonorrhoeae (strain ATCC 700825 / FA 1090) OX=242231 GN=dapB PE=1 SV=1	-0.178237	0.153805	0.259757	0.159825	-0.308012	0.0378441	-0.129775	0.364502	-0.0549685	0.713955	-0.314725	0.0767138
Q5F5Y8	NGO1780	Outer membrane protein assembly factor BamE OS=Neisseria gonorrhoeae (strain ATCC 700825 / FA 1090) OX=242231 GN=bamE PE=1 SV=1	0.250989	0.296655	0.96245	0.00759186	2.26114	0.00415574	2.01015	4.71428e-06	1.56421	0.000329616	0.601764	0.122096
Q5F592	NGO2037	Phosphocarrier protein HPr OS=Neisseria gonorrhoeae (strain ATCC 700825 / FA 1090) OX=242231 GN=NGO_2037 PE=4 SV=1	-1000	0.373901	1000	0.137434	1	0	1000	0.373901	1000	0.137434	1	0
Q5F5Z2	NGO1776	Glyceraldehyde-3-phosphate dehydrogenase OS=Neisseria gonorrhoeae (strain ATCC 700825 / FA 1090) OX=242231 GN=gapA PE=3 SV=1	-0.254845	0.816069	3.27215	0.000495545	-0.704185	0.683439	-0.44934	0.780996	0.680697	0.510206	-2.59145	0.368601
Q5F5Z6	NGO1772	DNA gyrase subunit B OS=Neisseria gonorrhoeae (strain ATCC 700825 / FA 1090) OX=242231 GN=gyrB PE=3 SV=1	0.959257	0.1677	-1.22535	0.159346	0.547737	0.52345	-0.41152	0.698099	-1.152	0.409883	0.0733551	0.936414
Q5F5C1	NGO2008	Cytochrome C biogenesis protein CcdA OS=Neisseria gonorrhoeae (strain ATCC 700825 / FA 1090) OX=242231 GN=NGO_2008 PE=4 SV=1	2.96271	0.0131221	1000	0.373901	1000	0.00332909	1000	0.373901	1000	0.373901	1	0
Q5F5Z8;Q5F9P2		Oligopeptidase A OS=Neisseria gonorrhoeae (strain ATCC 700825 / FA 1090) OX=242231 GN=NGO_1770 PE=3 SV=1	0.0253861	0.799765	-0.578093	0.0115505	-0.752906	0.00972175	-0.778292	0.00755445	-0.61276	0.0246432	-0.0346672	0.812843
Q5F5Z9	NGO1769	Cytochrome C peroxidase OS=Neisseria gonorrhoeae (strain ATCC 700825 / FA 1090) OX=242231 GN=NGO_1769 PE=1 SV=1	2.89274	0.00339746	1000	0.373901	0.678351	0.581217	-2.21439	0.485891	-1.98642	0.508643	-1000	0.373901
Q5F601	NGO1767	Catalase OS=Neisseria gonorrhoeae (strain ATCC 700825 / FA 1090) OX=242231 GN=NGO_1767 PE=3 SV=1	0.276196	0.0626344	0.148014	0.186205	0.354307	0.0257799	0.0781107	0.354016	0.0414838	0.666072	-0.10653	0.163897
Q5F603	NGO1763	3-oxoacyl-[acyl-carrier-protein] synthase 2 OS=Neisseria gonorrhoeae (strain ATCC 700825 / FA 1090) OX=242231 GN=NGO_1763 PE=3 SV=1	-0.389865	0.0299871	0.108002	0.68338	-0.376744	0.0480198	0.0131216	0.922075	-0.0479204	0.843147	-0.155922	0.372365
Q5F604	NGO1762	Acyl carrier protein OS=Neisseria gonorrhoeae (strain ATCC 700825 / FA 1090) OX=242231 GN=acpP PE=3 SV=1	-0.706163	0.00209101	-0.129502	0.236118	-1.004	0.0042986	-0.297835	0.0665134	0.156752	0.249909	0.286254	0.0854869
Q5F605	NGO1761	Dihydroorotate dehydrogenase (quinone) OS=Neisseria gonorrhoeae (strain ATCC 700825 / FA 1090) OX=242231 GN=pyrD PE=3 SV=1	0.0559097	0.781917	-0.0832724	0.522382	-0.0288051	0.877765	-0.0847149	0.394613	-0.13081	0.170296	-0.0475375	0.687314
Q5F609	NGO1757	DNA helicase OS=Neisseria gonorrhoeae (strain ATCC 700825 / FA 1090) OX=242231 GN=NGO_1757 PE=3 SV=1	-0.493717	0.145686	-0.257406	0.530655	0.0853858	0.919807	0.579103	0.444734	0.655885	0.357253	0.913291	0.280119
Q5F5F2	NGO1976	Membrane protein OS=Neisseria gonorrhoeae (strain ATCC 700825 / FA 1090) OX=242231 GN=NGO_1976 PE=4 SV=1	1	0	1	0	1	0	1	0	1	0	1	0
Q5F5F7	NGO1971	Septum formation inhibitor Maf OS=Neisseria gonorrhoeae (strain ATCC 700825 / FA 1090) OX=242231 GN=NGO_1971 PE=4 SV=1	-0.231423	0.890465	1	0	1000	0.373901	1000	0.139446	1	0	1	0
Q5F618	NGO1748	NADH-quinone oxidoreductase subunit D OS=Neisseria gonorrhoeae (strain ATCC 700825 / FA 1090) OX=242231 GN=nuoD PE=3 SV=1	1.79091	0.0159753	-1000	0.373901	3.00735	0.00426181	1.21645	0.456336	-1000	0.373901	0.493551	0.824875
Q5F619	NGO1747	NADH dehydrogenase OS=Neisseria gonorrhoeae (strain ATCC 700825 / FA 1090) OX=242231 GN=NGO_1747 PE=4 SV=1	-1000	0.00178968	0.759709	0.624797	1	0	1000	0.00178968	1000	0.116148	1000	0.373901
Q5F5G1	NGO1966	Uncharacterized protein OS=Neisseria gonorrhoeae (strain ATCC 700825 / FA 1090) OX=242231 GN=NGO_1966 PE=4 SV=1	-0.108631	0.960138	1000	0.116311	1000	0.373901	1000	0.373901	1000	0.116311	1	0
Q5F621	NGO1745	NADH-quinone oxidoreductase OS=Neisseria gonorrhoeae (strain ATCC 700825 / FA 1090) OX=242231 GN=NGO_1745 PE=3 SV=1	0.722107	0.205152	-0.0564232	0.955673	2.41256	0.0616136	1.69045	0.101432	1.0174	0.405448	1.07382	0.534354
Q5F5H7	NGO1948	Membrane protein OS=Neisseria gonorrhoeae (strain ATCC 700825 / FA 1090) OX=242231 GN=NGO_1948 PE=4 SV=1	1000	0.373901	1	0	1000	0.373901	1	0	1	0	1	0
Q5F624	NGO1742	NADH-quinone oxidoreductase subunit J OS=Neisseria gonorrhoeae (strain ATCC 700825 / FA 1090) OX=242231 GN=NGO_1742 PE=3 SV=1	0.517025	0.129532	1000	0.171145	3.92268	0.0031138	3.40565	0.00459559	2.27229	0.279896	-1000	0.373901
Q5F627	NGO1739	PLDc_2 domain-containing protein OS=Neisseria gonorrhoeae (strain ATCC 700825 / FA 1090) OX=242231 GN=NGO_1739 PE=4 SV=1	-0.330759	0.457411	1.05062	0.159316	-0.707913	0.218244	-0.377154	0.423996	0.252314	0.651391	-0.798305	0.193989
Q5F631	NGO1735	Geranyl transferase OS=Neisseria gonorrhoeae (strain ATCC 700825 / FA 1090) OX=242231 GN=NGO_1735 PE=3 SV=1	-0.459791	0.0629988	-0.331943	0.213291	-1.1324	0.0125577	-0.672611	0.0341866	-0.527397	0.0622563	-0.195453	0.474638
Q5F634	NGO1732	Multidrug ABC transporter ATP-binding protein OS=Neisseria gonorrhoeae (strain ATCC 700825 / FA 1090) OX=242231 GN=NGO_1732 PE=4 SV=1	-1000	0.195198	-1.45499	0.413381	-1000	0.373901	0.995576	0.574265	-0.192068	0.914628	1.26292	0.501691
Q5F636	NGO1730	Holliday junction ATP-dependent DNA helicase RuvA OS=Neisseria gonorrhoeae (strain ATCC 700825 / FA 1090) OX=242231 GN=ruvA PE=3 SV=1	-0.400754	0.856116	-0.150693	0.944794	-0.898728	0.703775	-0.497974	0.823414	-0.241426	0.912019	-0.0907335	0.966688
Q5F641	NGO1725	Pimeloyl-[acyl-carrier protein] methyl ester esterase OS=Neisseria gonorrhoeae (strain ATCC 700825 / FA 1090) OX=242231 GN=bioH PE=3 SV=1	1	0	-1.16444	0.180059	-1000	0.0109315	-1000	0.0109315	-1.25978	0.142387	-0.0953414	0.849166
Q5F5K1	NGO1923	Thioredoxin OS=Neisseria gonorrhoeae (strain ATCC 700825 / FA 1090) OX=242231 GN=NGO_1923 PE=4 SV=1	1	0	1000	0.373901	1	0	1	0	1000	0.373901	1	0
Q5F645	NGO1721	Indole-3-glycerol phosphate synthase OS=Neisseria gonorrhoeae (strain ATCC 700825 / FA 1090) OX=242231 GN=trpC PE=3 SV=1	-3.80532	0.00276685	-0.432622	0.0358343	-5.18558	0.000176751	-1.38026	0.00214159	-0.388714	0.0545208	0.0439078	0.768301
Q5F649	NGO1717	DSBA oxidoreductase OS=Neisseria gonorrhoeae (strain ATCC 700825 / FA 1090) OX=242231 GN=NGO_1717 PE=4 SV=1	0.103004	0.576146	0.100137	0.611492	0.453904	0.114823	0.3509	0.12748	-0.125005	0.596563	-0.225142	0.384425
Q5F650	NGO1716	Aminoglycoside phosphotransferase OS=Neisseria gonorrhoeae (strain ATCC 700825 / FA 1090) OX=242231 GN=NGO_1716 PE=4 SV=1	-1.50831	0.34915	0.162344	0.929079	-1.40363	0.230699	0.104688	0.903731	-0.50626	0.709432	-0.668605	0.432489
Q5F651	NGO1715	LPS-assembly protein LptD OS=Neisseria gonorrhoeae (strain ATCC 700825 / FA 1090) OX=242231 GN=lptD PE=3 SV=1	0.33329	0.0889226	0.0706068	0.564132	1.08644	0.00331752	0.753145	0.00680445	0.161842	0.321417	0.0912351	0.502505
Q5F5N0	NGO1890	Sodium/glutamate symporter OS=Neisseria gonorrhoeae (strain ATCC 700825 / FA 1090) OX=242231 GN=gltS PE=3 SV=1	-0.345028	0.644194	1000	0.122668	1000	0.137019	1000	2.44776e-05	1000	0.122668	1	0
Q5F653	NGO1713	Ribonuclease II OS=Neisseria gonorrhoeae (strain ATCC 700825 / FA 1090) OX=242231 GN=NGO_1713 PE=4 SV=2	-0.500506	0.249651	0.046517	0.885692	-0.796151	0.172304	-0.295645	0.447233	0.440752	0.275803	0.394235	0.331553
Q5F5X8	NGO1790	Chromosome partitioning protein OS=Neisseria gonorrhoeae (strain ATCC 700825 / FA 1090) OX=242231 GN=NGO_1790 PE=4 SV=1	1000	0.373901	1	0	1000	0.373901	1	0	1	0	1	0
Q5F657	NGO1709	3-hydroxyisobutyrate dehydrogenase OS=Neisseria gonorrhoeae (strain ATCC 700825 / FA 1090) OX=242231 GN=NGO_1709 PE=4 SV=1	-1.83568	0.00272502	-0.482666	0.0293446	-1.7321	0.00921343	0.103584	0.657655	-0.0747927	0.762866	0.407874	0.0870414
Q5F665	NGO1701	Membrane protein OS=Neisseria gonorrhoeae (strain ATCC 700825 / FA 1090) OX=242231 GN=NGO_1701 PE=4 SV=1	-0.294038	0.136917	0.173146	0.557696	-0.0351201	0.893537	0.258918	0.359371	0.141348	0.693932	-0.0317975	0.904992
Q5F666	NGO1700	Signal recognition particle protein OS=Neisseria gonorrhoeae (strain ATCC 700825 / FA 1090) OX=242231 GN=ffh PE=3 SV=1	-0.516764	0.0783706	-0.012843	0.964405	0.148661	0.652967	0.665426	0.116821	0.304867	0.415838	0.31771	0.43793
Q5F5Z7	NGO1771	Membrane protein OS=Neisseria gonorrhoeae (strain ATCC 700825 / FA 1090) OX=242231 GN=NGO_1771 PE=4 SV=2	1	0	1000	0.373901	1	0	1	0	1000	0.373901	1	0
Q5F614	NGO1752	Membrane protein OS=Neisseria gonorrhoeae (strain ATCC 700825 / FA 1090) OX=242231 GN=NGO_1752 PE=4 SV=2	1	0	1	0	1	0	1	0	1	0	1	0
Q5F616	NGO1750	NADH-quinone oxidoreductase subunit B OS=Neisseria gonorrhoeae (strain ATCC 700825 / FA 1090) OX=242231 GN=nuoB PE=3 SV=1	1000	1.10879e-08	1	0	1000	1.10879e-08	1	0	1	0	1	0
Q5F620	NGO1746	NADH-quinone oxidoreductase subunit F OS=Neisseria gonorrhoeae (strain ATCC 700825 / FA 1090) OX=242231 GN=NGO_1746 PE=3 SV=1	0.705809	0.758069	1000	0.373901	1000	0.373901	1000	0.373901	1000	0.373901	1	0
Q5F622	NGO1744	NADH-quinone oxidoreductase subunit H OS=Neisseria gonorrhoeae (strain ATCC 700825 / FA 1090) OX=242231 GN=nuoH PE=3 SV=1	1.11881	0.474531	1	0	1000	0.119396	1000	0.373901	1	0	1	0
Q5F673	NGO1690	Membrane protein OS=Neisseria gonorrhoeae (strain ATCC 700825 / FA 1090) OX=242231 GN=NGO_1690 PE=4 SV=1	1	0	-1000	0.373901	-1000	0.373901	-1000	0.373901	-1000	0.373901	0.171275	0.937315
Q5F644	NGO1722	ATP-dependent DNA helicase RecQ OS=Neisseria gonorrhoeae (strain ATCC 700825 / FA 1090) OX=242231 GN=NGO_1722 PE=4 SV=1	1	0	1	0	1	0	1	0	1	0	1	0
Q5F675	NGO1687	Uncharacterized protein OS=Neisseria gonorrhoeae (strain ATCC 700825 / FA 1090) OX=242231 GN=NGO_1687 PE=4 SV=2	-0.340532	0.238202	-0.710428	0.307005	0.159075	0.847032	0.499607	0.492569	-0.287019	0.802546	0.423409	0.578242
Q5F676	NGO1686	Peptidase M23 OS=Neisseria gonorrhoeae (strain ATCC 700825 / FA 1090) OX=242231 GN=NGO_1686 PE=1 SV=1	0.560736	0.737496	3.4054	0.26434	1.66422	0.330131	1.10348	0.634604	2.83704	0.284886	-0.568363	0.740374
Q5F678	NGO1684	NADPH-dependent 7-cyano-7-deazaguanine reductase OS=Neisseria gonorrhoeae (strain ATCC 700825 / FA 1090) OX=242231 GN=queF PE=3 SV=1	-1.76896	0.00760044	-0.678738	0.0252971	-2.74333	0.000969909	-0.97437	0.00355879	-0.405526	0.131147	0.273212	0.117737
Q5F679	NGO1683	Hemolysin D OS=Neisseria gonorrhoeae (strain ATCC 700825 / FA 1090) OX=242231 GN=NGO_1683 PE=4 SV=2	1.06508	0.0185629	0.477657	0.422843	2.77562	0.00449443	1.71054	0.0233484	0.736067	0.323165	0.258411	0.793622
Q5F682	NGO1680	50S ribosomal protein L28 OS=Neisseria gonorrhoeae (strain ATCC 700825 / FA 1090) OX=242231 GN=rpmB PE=3 SV=1	-0.264811	0.389217	-0.0375663	0.902614	0.269533	0.46462	0.534344	0.085083	0.987175	0.0123421	1.02474	0.0555908
Q5F666	NGO1700	Signal recognition particle protein OS=Neisseria gonorrhoeae (strain ATCC 700825 / FA 1090) OX=242231 GN=ffh PE=3 SV=1	1	0	1	0	1	0	1	0	1	0	1	0
Q5F685	NGO1677	50S ribosomal protein L27 OS=Neisseria gonorrhoeae (strain ATCC 700825 / FA 1090) OX=242231 GN=rpmA PE=3 SV=1	-0.746937	0.030144	-0.641058	0.0451016	-1.15928	0.0129004	-0.412344	0.133191	-0.232425	0.327108	0.408633	0.156101
Q5F686	NGO1676	50S ribosomal protein L21 OS=Neisseria gonorrhoeae (strain ATCC 700825 / FA 1090) OX=242231 GN=rplU PE=3 SV=1	-0.0711376	0.305988	-0.207332	0.188031	-0.0644779	0.73918	0.0066597	0.971568	0.167529	0.415724	0.374861	0.11448
Q5F687	NGO1675	Octaprenyl diphosphate synthase OS=Neisseria gonorrhoeae (strain ATCC 700825 / FA 1090) OX=242231 GN=NGO_1675 PE=3 SV=1	-0.229818	0.0887135	0.520328	0.108802	-0.0429476	0.830518	0.186871	0.257191	0.460906	0.163739	-0.0594214	0.750698
Q5F667	NGO1699	Signal transduction protein OS=Neisseria gonorrhoeae (strain ATCC 700825 / FA 1090) OX=242231 GN=NGO_1699 PE=4 SV=1	0.466456	0.833881	1000	0.373901	1000	0.373901	1000	0.373901	1000	0.373901	1	0
Q5F692	NGO1670	Prepilin leader peptidase/N-methyltransferase OS=Neisseria gonorrhoeae (strain ATCC 700825 / FA 1090) OX=242231 GN=NGO_1670 PE=3 SV=1	-1.73512	0.0662338	-2.23912	0.113988	-1.21391	0.383766	0.521211	0.486647	-1.24284	0.427953	0.996283	0.294256
Q5F670	NGO1693	Adenylate cyclase OS=Neisseria gonorrhoeae (strain ATCC 700825 / FA 1090) OX=242231 GN=NGO_1693 PE=4 SV=1	1	0	1	0	1	0	1	0	1	0	1	0
Q5F694	NGO1668	Glucose-6-phosphate isomerase 2 OS=Neisseria gonorrhoeae (strain ATCC 700825 / FA 1090) OX=242231 GN=pgi2 PE=3 SV=1	-1.69709	0.0935941	0.713946	0.493436	-2.60665	0.0171291	-0.90956	0.0288281	0.100987	0.904686	-0.612959	0.0825826
Q5F695	NGO1667	2,3,4,5-tetrahydropyridine-2,6-dicarboxylate N-succinyltransferase OS=Neisseria gonorrhoeae (strain ATCC 700825 / FA 1090) OX=242231 GN=dapD PE=3 SV=1	0.0577726	0.4908	-0.116062	0.0472117	-0.360636	0.0724686	-0.418409	0.0612507	-0.188347	0.257466	-0.0722845	0.619754
Q5F696	NGO1666	Enoyl-[acyl-carrier-protein] reductase [NADH] OS=Neisseria gonorrhoeae (strain ATCC 700825 / FA 1090) OX=242231 GN=NGO_1666 PE=3 SV=1	-0.116881	0.415288	0.119961	0.512353	-0.178353	0.240599	-0.0614713	0.608901	0.041204	0.778748	-0.0787567	0.620362
Q5F697	NGO1665	Branched-chain amino acid aminotransferase OS=Neisseria gonorrhoeae (strain ATCC 700825 / FA 1090) OX=242231 GN=NGO_1665 PE=4 SV=1	-0.124201	0.564632	-0.333386	0.192658	-0.569825	0.0440198	-0.445624	0.108174	-0.384133	0.100172	-0.0507473	0.834641
Q5F699	NGO1663	LapA_dom domain-containing protein OS=Neisseria gonorrhoeae (strain ATCC 700825 / FA 1090) OX=242231 GN=NGO_1663 PE=4 SV=1	0.697689	0.0568028	0.1307	0.566304	1.75723	0.0189034	1.05954	0.0551573	1.07973	0.0693599	0.949034	0.103754
Q5F6A0	NGO1662	Lipopolysaccharide assembly protein B OS=Neisseria gonorrhoeae (strain ATCC 700825 / FA 1090) OX=242231 GN=lapB PE=3 SV=1	0.0115438	0.954158	0.208932	0.261125	0.184674	0.533265	0.17313	0.484082	-0.145704	0.596321	-0.354635	0.251098
Q5F6A2	NGO1658	YCII domain-containing protein OS=Neisseria gonorrhoeae (strain ATCC 700825 / FA 1090) OX=242231 GN=NGO_1658 PE=4 SV=2	-0.231383	0.308498	-0.169844	0.639169	-0.756866	0.389556	-0.525483	0.51711	-0.493156	0.559378	-0.323312	0.660692
Q5F6A4	NGO1656	Peptidylprolyl isomerase OS=Neisseria gonorrhoeae (strain ATCC 700825 / FA 1090) OX=242231 GN=NGO_1656 PE=4 SV=1	1.29639	0.000887639	-0.0552095	0.789173	2.53047	0.000251273	1.23408	0.000312872	-0.136258	0.468684	-0.0810482	0.708444
Q5F671	NGO1692	Protoporphyrinogen IX oxidase OS=Neisseria gonorrhoeae (strain ATCC 700825 / FA 1090) OX=242231 GN=NGO_1692 PE=3 SV=2	1	0	1	0	1	0	1	0	1	0	1	0
Q5F674	NGO1688	Membrane protein OS=Neisseria gonorrhoeae (strain ATCC 700825 / FA 1090) OX=242231 GN=NGO_1688 PE=4 SV=1	1.08167	0.17538	1000	0.373901	1000	0.00978912	1000	0.117223	1000	0.373901	1	0
Q5F6C9	NGO1630	Repressor OS=Neisseria gonorrhoeae (strain ATCC 700825 / FA 1090) OX=242231 GN=NGO_1630 PE=4 SV=1	-1.21536	0.0643709	-0.469254	0.0334806	-2.15765	0.00523845	-0.942292	0.00497047	-0.39627	0.071021	0.0729844	0.661952
Q5F6D2	NGO1627	HicB-like domain-containing protein OS=Neisseria gonorrhoeae (strain ATCC 700825 / FA 1090) OX=242231 GN=NGO_1627 PE=4 SV=1	-3.02597	0.0165039	0.448708	0.601287	-1.95496	0.294029	1.07101	0.180001	2.23036	0.165236	1.78165	0.0509328
Q5F683	NGO1679	50S ribosomal protein L33 OS=Neisseria gonorrhoeae (strain ATCC 700825 / FA 1090) OX=242231 GN=rpmG PE=3 SV=1	1	0	1000	0.373901	1	0	1	0	1000	0.373901	1	0
Q5F6A5	NGO1655	Peptidylprolyl isomerase OS=Neisseria gonorrhoeae (strain ATCC 700825 / FA 1090) OX=242231 GN=NGO_1655 PE=4 SV=1	3.94059	0.0644704	1000	0.373901	1000	0.0533003	1000	0.0439282	1000	0.373901	1	0
Q5F6E7	NGO1612	tRNA-dihydrouridine(20/20a) synthase OS=Neisseria gonorrhoeae (strain ATCC 700825 / FA 1090) OX=242231 GN=dusA PE=3 SV=2	0.744556	0.0512293	0.0173858	0.901267	0.262212	0.317853	-0.482344	0.0279529	0.0174361	0.856212	5.02384e-05	0.999754
Q5F6E9	NGO1610	Transaldolase OS=Neisseria gonorrhoeae (strain ATCC 700825 / FA 1090) OX=242231 GN=tal PE=1 SV=1	-0.384528	0.0299267	-0.248845	0.064843	-0.831217	0.00300455	-0.446689	0.0194825	-0.381309	0.0371159	-0.132464	0.259441
Q5F6F0	NGO1609	D-arabinose 5-phosphate isomerase OS=Neisseria gonorrhoeae (strain ATCC 700825 / FA 1090) OX=242231 GN=NGO_1609 PE=3 SV=2	-0.255672	0.375654	0.0129451	0.952138	-0.545001	0.0490487	-0.289329	0.217376	0.0927007	0.637819	0.0797555	0.671808
Q5F6F1	NGO1608	3-deoxy-D-manno-octulosonate 8-phosphate phosphatase OS=Neisseria gonorrhoeae (strain ATCC 700825 / FA 1090) OX=242231 GN=NGO_1608 PE=4 SV=2	-2.11493	0.0493302	0.102579	0.733336	-2.08359	0.17882	0.0313413	0.962062	0.89643	0.182614	0.793851	0.145388
Q5F6F3	NGO1606	Lipopolysaccharide export system protein LptA OS=Neisseria gonorrhoeae (strain ATCC 700825 / FA 1090) OX=242231 GN=lptA PE=3 SV=1	0.196934	0.618354	-0.942404	0.0351614	-0.34851	0.349062	-0.545443	0.0810597	-0.695431	0.0513985	0.246973	0.395646
Q5F6F4	NGO1605	Sugar ABC transporter ATP-binding protein OS=Neisseria gonorrhoeae (strain ATCC 700825 / FA 1090) OX=242231 GN=NGO_1605 PE=4 SV=1	-1000	0.373901	-1000	0.373901	1	0	1000	0.373901	1	0	1000	0.373901
Q5F6F9	NGO1600	Glutamine synthetase OS=Neisseria gonorrhoeae (strain ATCC 700825 / FA 1090) OX=242231 GN=NGO_1600 PE=3 SV=1	0.240789	0.0868201	0.169995	0.3165	0.124921	0.259566	-0.115868	0.332653	-0.125477	0.311282	-0.295472	0.0898897
Q5F6H3;Q5F6Z7;Q5F703		Septum formation inhibitor Maf OS=Neisseria gonorrhoeae (strain ATCC 700825 / FA 1090) OX=242231 GN=NGO_1585 PE=4 SV=1;Septum formation inhibitor Maf OS=Neisseria gonorrhoeae (strain ATCC 700825 / FA 1090) OX=242231 GN=NGO_1392 PE=4 SV=1;Pretoxin HINT doma	-1000	0.373901	1	0	-1000	0.11617	0.853445	0.689109	-1000	0.11617	-1000	0.11617
Q5F6H4	NGO1393;NGO1584	Adhesin MafA 2/3 OS=Neisseria gonorrhoeae (strain ATCC 700825 / FA 1090) OX=242231 GN=mafA2 PE=3 SV=1	0.52051	0.0321359	0.421654	0.0552019	1.62719	0.00201127	1.10668	0.000113723	0.23195	0.0879849	-0.189703	0.341864
Q5F6H5	NGO1583	Anhydro-N-acetylmuramic acid kinase OS=Neisseria gonorrhoeae (strain ATCC 700825 / FA 1090) OX=242231 GN=anmK PE=3 SV=2	-1000	2.81566e-05	0.0694397	0.842346	-1000	7.21273e-05	-0.454418	0.016763	0.177832	0.613076	0.108392	0.522095
Q5F6H7	NGO1581	Phosphate transporter OS=Neisseria gonorrhoeae (strain ATCC 700825 / FA 1090) OX=242231 GN=NGO_1581 PE=3 SV=1	-1.43621	0.0135692	0.419222	0.421745	-0.875652	0.045062	0.560563	0.134453	0.228074	0.646889	-0.191147	0.511169
Q5F6D3	NGO1626	Putative phage associated protein OS=Neisseria gonorrhoeae (strain ATCC 700825 / FA 1090) OX=242231 GN=NGO_1626 PE=4 SV=1	1	0	1	0	1	0	1	0	1	0	1	0
Q5F6H9	NGO1579	Transcriptional regulator OS=Neisseria gonorrhoeae (strain ATCC 700825 / FA 1090) OX=242231 GN=NGO_1579 PE=4 SV=1	0.923874	0.550882	-1000	0.373901	0.156827	0.924959	-0.767047	0.740141	-1000	0.373901	-0.360003	0.870169
Q5F6I0	NGO1578	CysB family transcriptional regulator OS=Neisseria gonorrhoeae (strain ATCC 700825 / FA 1090) OX=242231 GN=cysB PE=3 SV=1	0.633761	0.13772	-0.264064	0.578852	0.500059	0.284909	-0.133702	0.705155	0.149389	0.780396	0.413453	0.328215
Q5F6I1	NGO1577	Membrane protein OS=Neisseria gonorrhoeae (strain ATCC 700825 / FA 1090) OX=242231 GN=NGO_1577 PE=4 SV=1	0.468865	0.00898944	-0.24305	0.0754238	0.288647	0.0363487	-0.180218	0.0423756	-0.378977	0.00621859	-0.135927	0.18643
Q5F6I3	NGO1575	Thiamine-monophosphate kinase OS=Neisseria gonorrhoeae (strain ATCC 700825 / FA 1090) OX=242231 GN=thiL PE=3 SV=1	1	0	-1000	0.00363533	-1000	0.0174064	-1000	0.0174064	-1000	0.0174064	-0.206197	0.672534
Q5F6I5	NGO1573	ABC transporter ATP-binding protein OS=Neisseria gonorrhoeae (strain ATCC 700825 / FA 1090) OX=242231 GN=NGO_1573 PE=4 SV=1	0.954783	0.0104649	-0.114325	0.84341	1.88218	0.011323	0.927397	0.242663	0.534505	0.584029	0.64883	0.418936
Q5F6I6	NGO1568	L-aspartate oxidase OS=Neisseria gonorrhoeae (strain ATCC 700825 / FA 1090) OX=242231 GN=NGO_1568 PE=3 SV=1	-1000	0.000438058	-1.35069	0.0476044	-1000	0.123672	0.117185	0.879569	0.227341	0.765424	1.57803	0.0703243
Q5F6I7	NGO1567	Quinolinate synthase A OS=Neisseria gonorrhoeae (strain ATCC 700825 / FA 1090) OX=242231 GN=nadA PE=3 SV=1	0.285353	0.896365	0.295897	0.892632	1000	0.373901	1000	0.373901	1000	0.373901	1000	0.373901
Q5F6D4	NGO1625	Uncharacterized protein OS=Neisseria gonorrhoeae (strain ATCC 700825 / FA 1090) OX=242231 GN=NGO_1625 PE=4 SV=1	1.93793	0.286942	1	0	1000	0.139088	1000	0.373901	1	0	1	0
Q5F6J3	NGO1561	Exodeoxyribonuclease III OS=Neisseria gonorrhoeae (strain ATCC 700825 / FA 1090) OX=242231 GN=NGO_1561 PE=4 SV=1	0.00728084	0.992978	-0.638144	0.03776	-0.696888	0.420696	-0.704169	0.240572	-0.446495	0.429724	0.191649	0.635898
Q5F6L5	NGO1536	Sel1 domain-containing protein repeat-containing protein OS=Neisseria gonorrhoeae (strain ATCC 700825 / FA 1090) OX=242231 GN=NGO_1536 PE=4 SV=1	1	0	1	0	1	0	1	0	1	0	1	0
Q5F6K2	NGO1549	Cell division protein FtsN OS=Neisseria gonorrhoeae (strain ATCC 700825 / FA 1090) OX=242231 GN=NGO_1549 PE=4 SV=1	0.312765	0.00410461	-0.0783173	0.709663	0.436584	0.017213	0.123819	0.351186	-0.242854	0.237002	-0.164536	0.425902
Q5F6K3	NGO1548	Thiol:disulfide interchange protein OS=Neisseria gonorrhoeae (strain ATCC 700825 / FA 1090) OX=242231 GN=NGO_1548 PE=3 SV=1	-1000	0.373901	-0.608967	0.138875	-1000	0.00161244	-3.50533	0.00451522	-0.826052	0.0533378	-0.217084	0.494761
Q5F6K6	NGO1545	Transcriptional regulator MraZ OS=Neisseria gonorrhoeae (strain ATCC 700825 / FA 1090) OX=242231 GN=mraZ PE=3 SV=1	0.339273	0.114545	0.192317	0.0725727	1.13658	0.00695059	0.797305	0.000344277	0.39033	0.0243418	0.198013	0.0721072
Q5F6K7	NGO1544	Ribosomal RNA small subunit methyltransferase H OS=Neisseria gonorrhoeae (strain ATCC 700825 / FA 1090) OX=242231 GN=rsmH PE=3 SV=1	0.888761	0.249239	-1000	0.373901	1000	0.00751168	1000	0.122623	1	0	1000	0.373901
Q5F6L0	NGO1541	UDP-N-acetylmuramoyl-L-alanyl-D-glutamate--2,6-diaminopimelate ligase OS=Neisseria gonorrhoeae (strain ATCC 700825 / FA 1090) OX=242231 GN=murE PE=3 SV=1	1	0	0.0203906	0.992505	-1000	0.187166	-1000	0.187166	-1.10496	0.531548	-1.12535	0.524881
Q5F6Q3	NGO1496	Transferrin-binding protein 2 OS=Neisseria gonorrhoeae (strain ATCC 700825 / FA 1090) OX=242231 GN=NGO_1496 PE=4 SV=1	-1000	0.373901	1000	0.373901	1	0	1000	0.373901	1000	0.373901	1	0
Q5F6L6	NGO1535	UDP-N-acetylmuramoylalanine--D-glutamate ligase OS=Neisseria gonorrhoeae (strain ATCC 700825 / FA 1090) OX=242231 GN=murD PE=3 SV=1	-0.336008	0.215749	-0.936071	0.0741157	-0.98788	0.0293549	-0.651872	0.0566438	-0.580717	0.214592	0.355355	0.266849
Q5F6L8	NGO1533	UDP-N-acetylglucosamine--N-acetylmuramyl-(pentapeptide) pyrophosphoryl-undecaprenol N-acetylglucosamine transferase OS=Neisseria gonorrhoeae (strain ATCC 700825 / FA 1090) OX=242231 GN=murG PE=3 SV=1	0.171351	0.0477193	-0.373067	0.0114226	-0.16683	0.577698	-0.338181	0.309531	-0.556987	0.147108	-0.18392	0.55058
Q5F6L9	NGO1532	UDP-N-acetylmuramate--L-alanine ligase OS=Neisseria gonorrhoeae (strain ATCC 700825 / FA 1090) OX=242231 GN=murC PE=3 SV=2	1.37549	0.00727935	-0.368276	0.712314	0.505051	0.549087	-0.870444	0.511256	-1.65108	0.352057	-1.28281	0.410858
Q5F6S6	NGO1471	Membrane protein OS=Neisseria gonorrhoeae (strain ATCC 700825 / FA 1090) OX=242231 GN=NGO_1471 PE=4 SV=1	1000	0.00660443	1	0	1000	0.00660443	1	0	1	0	1	0
Q5F6U6	NGO1449	L-lactate permease OS=Neisseria gonorrhoeae (strain ATCC 700825 / FA 1090) OX=242231 GN=NGO_1449 PE=3 SV=1	-0.111828	0.892837	1000	0.138057	1000	0.099745	1000	0.0251367	1000	0.138057	1	0
Q5F6V2	NGO1443	Chromosome partition protein Smc OS=Neisseria gonorrhoeae (strain ATCC 700825 / FA 1090) OX=242231 GN=smc PE=3 SV=1	1	0	1000	0.373901	1	0	1	0	1000	0.373901	1	0
Q5F6M4	NGO1527	Guanine permease OS=Neisseria gonorrhoeae (strain ATCC 700825 / FA 1090) OX=242231 GN=NGO_1527 PE=4 SV=1	-0.698245	0.0983501	2.20029	0.298685	1000	0.0167823	1000	0.000332322	1000	0.181224	1000	0.373901
Q5F6M9	NGO1520	YrdC-like domain-containing protein OS=Neisseria gonorrhoeae (strain ATCC 700825 / FA 1090) OX=242231 GN=NGO_1520 PE=3 SV=2	-1000	0.373901	-1.29398	0.0016056	-1000	0.172418	-2.93801	0.231346	-0.267867	0.79699	1.02611	0.164359
Q5F6N0	NGO1519	Rrf2 family transcriptional regulator OS=Neisseria gonorrhoeae (strain ATCC 700825 / FA 1090) OX=242231 GN=NGO_1519 PE=4 SV=1	1	0	0.922521	0.697527	1	0	1	0	1000	0.373901	1000	0.373901
Q5F6N2	NGO1517	Uncharacterized protein OS=Neisseria gonorrhoeae (strain ATCC 700825 / FA 1090) OX=242231 GN=NGO_1517 PE=4 SV=1	-0.63577	0.363161	-0.856891	0.295609	-0.50008	0.486901	0.13569	0.609064	-0.557103	0.427719	0.299788	0.525951
Q5F6N6	NGO1513	Opacity protein opA54 OS=Neisseria gonorrhoeae (strain ATCC 700825 / FA 1090) OX=242231 GN=NGO_1513 PE=4 SV=2	1	0	1.08206	0.0929766	-1000	0.00400732	-1000	0.00400732	0.432185	0.363207	-0.649876	0.164249
Q5F6P1	NGO1508	Pyridoxine 5-phosphate synthase OS=Neisseria gonorrhoeae (strain ATCC 700825 / FA 1090) OX=242231 GN=pdxJ PE=3 SV=1	0.289973	0.127945	0.391372	0.0142752	0.238438	0.265897	-0.0515356	0.833303	0.0251862	0.894857	-0.366186	0.178526
Q5F6P2	NGO1507	Holo-[acyl-carrier-protein] synthase OS=Neisseria gonorrhoeae (strain ATCC 700825 / FA 1090) OX=242231 GN=acpS PE=3 SV=1	-0.32461	0.194268	-0.699917	0.300452	-0.294157	0.308666	0.0304525	0.854057	-0.441731	0.527091	0.258186	0.272687
Q5F6P5	NGO1504	DNA methylase OS=Neisseria gonorrhoeae (strain ATCC 700825 / FA 1090) OX=242231 GN=NGO_1504 PE=3 SV=1	-1000	0.00145231	-0.80697	0.21006	-1000	0.00543981	-0.105358	0.763058	-0.673331	0.363214	0.133639	0.625627
Q5F6P7	NGO1502	N-acetylmuramoyl-L-alanine amidase OS=Neisseria gonorrhoeae (strain ATCC 700825 / FA 1090) OX=242231 GN=amiC PE=4 SV=2	-1.7677	0.00351508	-0.354228	0.211708	-2.34344	0.0059923	-0.575747	0.0860463	-0.327314	0.281758	0.0269148	0.923075
Q5F6P9	NGO1500	Glutamate racemase OS=Neisseria gonorrhoeae (strain ATCC 700825 / FA 1090) OX=242231 GN=murI PE=3 SV=1	-0.360372	0.199434	-0.657645	0.080113	-1.33809	0.00410565	-0.977718	0.00337652	-0.648681	0.0327078	0.00896366	0.969559
Q5F6V4	NGO1441	Type IV pilin protein OS=Neisseria gonorrhoeae (strain ATCC 700825 / FA 1090) OX=242231 GN=NGO_1441 PE=4 SV=1	1	0	1	0	1	0	1	0	1	0	1	0
Q5F6Q4	NGO1495	Ligand-gated channel OS=Neisseria gonorrhoeae (strain ATCC 700825 / FA 1090) OX=242231 GN=NGO_1495 PE=3 SV=1	1.67266	0.000162978	-0.308225	0.460823	2.70372	2.32208e-05	1.03106	0.0171556	0.0344928	0.893991	0.342718	0.410666
Q5F6Q4	NGO1495	Ligand-gated channel OS=Neisseria gonorrhoeae (strain ATCC 700825 / FA 1090) OX=242231 GN=NGO_1495 PE=3 SV=1	-0.0720657	0.782621	0.614275	0.0347572	0.587212	0.0197948	0.659278	0.117622	0.549679	0.0518209	-0.0645964	0.81913
Q5F6Q5	NGO1494	Putrescine-binding periplasmic protein OS=Neisseria gonorrhoeae (strain ATCC 700825 / FA 1090) OX=242231 GN=NGO_1494 PE=3 SV=1	0.559911	0.0246502	0.546666	0.0154941	1.11311	0.00272192	0.553197	0.00963732	0.223948	0.0401644	-0.322718	0.0740174
Q5F6V9	NGO1435	Cadmium transporter OS=Neisseria gonorrhoeae (strain ATCC 700825 / FA 1090) OX=242231 GN=NGO_1435 PE=4 SV=2	1000	0.373901	1	0	1000	0.373901	1	0	1	0	1	0
Q5F6Q7	NGO1492	Phospholipase A1 OS=Neisseria gonorrhoeae (strain ATCC 700825 / FA 1090) OX=242231 GN=NGO_1492 PE=3 SV=2	0.478202	0.0513368	0.64938	0.0125487	1.40309	0.00472118	0.924891	0.00278705	0.335507	0.167309	-0.313873	0.196101
Q5F6Q8	NGO1491	Membrane protein OS=Neisseria gonorrhoeae (strain ATCC 700825 / FA 1090) OX=242231 GN=NGO_1491 PE=4 SV=2	0.903425	0.277548	0.477399	0.362434	3.31082	0.0735464	2.4074	0.00596624	1.3028	0.184058	0.825398	0.317333
Q5F6R2	NGO1487	Arginine decarboxylase OS=Neisseria gonorrhoeae (strain ATCC 700825 / FA 1090) OX=242231 GN=NGO_1487 PE=3 SV=1	0.96296	0.16319	1000	0.123967	5.47125	0.000846142	4.50829	0.13883	4.60892	0.136815	-1000	0.373901
Q5F6R3	NGO1486	Agmatinase OS=Neisseria gonorrhoeae (strain ATCC 700825 / FA 1090) OX=242231 GN=speB PE=3 SV=1	0.563895	0.000481765	-0.104269	0.194365	0.544456	0.0160048	-0.0194386	0.90664	-0.0935232	0.611092	0.0107457	0.947882
Q5F6S4	NGO1473	NADPH quinone reductase MdaB OS=Neisseria gonorrhoeae (strain ATCC 700825 / FA 1090) OX=242231 GN=NGO_1473 PE=4 SV=1	0.0882518	0.548845	-0.30172	0.0416472	-0.276809	0.13384	-0.365061	0.0341009	-0.445269	0.0143289	-0.143549	0.329065
Q5F6Y2	NGO1411	Sodium:proton antiporter OS=Neisseria gonorrhoeae (strain ATCC 700825 / FA 1090) OX=242231 GN=NGO_1411 PE=4 SV=2	-1.53617	0.130885	1000	0.116543	1000	0.373901	1000	1.92705e-06	1000	0.116543	1	0
Q5F6S9	NGO1468	Phosphoserine phosphatase OS=Neisseria gonorrhoeae (strain ATCC 700825 / FA 1090) OX=242231 GN=NGO_1468 PE=4 SV=1	-0.713778	0.34836	-0.989186	0.328646	-0.61308	0.0366919	0.100698	0.864872	0.0609274	0.841466	1.05011	0.304997
Q5F6T1	NGO1466	Bifunctional purine biosynthesis protein PurH OS=Neisseria gonorrhoeae (strain ATCC 700825 / FA 1090) OX=242231 GN=purH PE=3 SV=1	-2.02678	8.33008e-05	0.0932627	0.527241	-1.84875	0.00829093	0.17803	0.4049	0.331619	0.207661	0.238356	0.298481
Q5F6U0	NGO1456	Peptidase M24 OS=Neisseria gonorrhoeae (strain ATCC 700825 / FA 1090) OX=242231 GN=NGO_1456 PE=4 SV=1	-0.0362924	0.602236	-0.25592	0.0107476	-0.245747	0.096946	-0.209455	0.108981	-0.268542	0.0712701	-0.0126224	0.90363
Q5F6U2	NGO1454	Lysine--tRNA ligase OS=Neisseria gonorrhoeae (strain ATCC 700825 / FA 1090) OX=242231 GN=lysS PE=3 SV=1	-1.88894	0.000699307	-0.332406	0.195688	-2.30896	0.000338295	-0.420024	0.00624115	0.132611	0.285485	0.465017	0.0979332
Q5F6U3	NGO1452	Aminotransferase OS=Neisseria gonorrhoeae (strain ATCC 700825 / FA 1090) OX=242231 GN=NGO_1452 PE=3 SV=1	-0.305704	0.0235804	0.0716729	0.535791	-0.592297	0.00233511	-0.286594	0.0278759	-0.142101	0.166049	-0.213774	0.107754
Q5F6Z2	NGO1397	Copper-binding protein OS=Neisseria gonorrhoeae (strain ATCC 700825 / FA 1090) OX=242231 GN=NGO_1397 PE=4 SV=1	1000	0.373901	1	0	1000	0.373901	1	0	1	0	1	0
Q5F719	NGO1370	Membrane protein OS=Neisseria gonorrhoeae (strain ATCC 700825 / FA 1090) OX=242231 GN=NGO_1370 PE=4 SV=1	2.10331	0.0987003	1000	0.129174	1000	0.0415249	1000	0.121124	1000	0.129174	1	0
Q5F6V3	NGO1442	Ethanol-active dehydrogenase/acetaldehyde-active reductase OS=Neisseria gonorrhoeae (strain ATCC 700825 / FA 1090) OX=242231 GN=adhP PE=3 SV=2	2.19181	0.0111489	0.00239794	0.999119	9.37374	0.00465478	7.18193	1.36718e-05	0.424728	0.847941	0.42233	0.848755
Q5F776	NGO1309	DNA-directed RNA polymerase subunit omega OS=Neisseria gonorrhoeae (strain ATCC 700825 / FA 1090) OX=242231 GN=rpoZ PE=3 SV=1	1	0	1000	0.373901	1	0	1	0	1000	0.373901	1	0
Q5F6V5	NGO1440	ABC transporter substrate-binding protein OS=Neisseria gonorrhoeae (strain ATCC 700825 / FA 1090) OX=242231 GN=NGO_1440 PE=3 SV=1	0.996791	0.00449465	1.79013	0.0193055	3.50702	0.000340401	2.51023	0.0016368	1.6511	0.0138866	-0.139023	0.881315
Q5F6V7	NGO1438	Thiol:disulfide interchange protein OS=Neisseria gonorrhoeae (strain ATCC 700825 / FA 1090) OX=242231 GN=NGO_1438 PE=1 SV=1	0.108381	0.075755	-0.0450989	0.753433	0.0307466	0.79887	-0.0776346	0.556771	-0.16924	0.384477	-0.124141	0.352817
Q5F791	NGO1292	Disulfide bond formation protein B OS=Neisseria gonorrhoeae (strain ATCC 700825 / FA 1090) OX=242231 GN=dsbB PE=3 SV=1	1	0	1000	0.373901	1	0	1	0	1000	0.373901	1	0
Q5F6W5	NGO1429	Chaperone protein DnaK OS=Neisseria gonorrhoeae (strain ATCC 700825 / FA 1090) OX=242231 GN=dnaK PE=3 SV=1	0.226338	0.227484	-0.114597	0.577872	0.134851	0.396915	-0.0914875	0.262699	-0.176057	0.322253	-0.0614608	0.573874
Q5F799	NGO1284	Ribosome maturation factor RimP OS=Neisseria gonorrhoeae (strain ATCC 700825 / FA 1090) OX=242231 GN=rimP PE=3 SV=1	1	0	1	0	1	0	1	0	1	0	1	0
Q5F6W9	NGO1424	Probable protein kinase UbiB OS=Neisseria gonorrhoeae (strain ATCC 700825 / FA 1090) OX=242231 GN=ubiB PE=3 SV=1	0.996161	0.0239019	-0.391318	0.323389	0.994315	0.089628	-0.0018467	0.997507	-0.607641	0.414069	-0.216323	0.743805
Q5F6X0	NGO1423	Serine acetyltransferase OS=Neisseria gonorrhoeae (strain ATCC 700825 / FA 1090) OX=242231 GN=NGO_1423 PE=3 SV=1	-0.271307	0.205147	0.317149	0.358985	0.270055	0.7193	0.541362	0.459686	0.76057	0.286751	0.443421	0.577302
Q5F7C5	NGO1253	Putrescine-binding periplasmic protein OS=Neisseria gonorrhoeae (strain ATCC 700825 / FA 1090) OX=242231 GN=NGO_1253 PE=3 SV=2	1000	0.0841952	1000	0.373901	1000	0.0841952	1	0	1000	0.373901	1	0
Q5F6X5	NGO1418	Na(+)-translocating NADH-quinone reductase subunit F OS=Neisseria gonorrhoeae (strain ATCC 700825 / FA 1090) OX=242231 GN=nqrF PE=3 SV=1	-0.946031	0.311803	0.541002	0.214083	0.420679	0.766385	1.36671	0.114351	1.37721	0.0799234	0.836211	0.2985
Q5F6X8	NGO1415	Na(+)-translocating NADH-quinone reductase subunit C OS=Neisseria gonorrhoeae (strain ATCC 700825 / FA 1090) OX=242231 GN=nqrC PE=3 SV=1	0.00305847	0.991063	0.393755	0.0903046	0.782765	0.12403	0.779706	0.0471599	0.297949	0.418576	-0.0958068	0.807083
Q5F6Y0	NGO1413	Na(+)-translocating NADH-quinone reductase subunit A OS=Neisseria gonorrhoeae (strain ATCC 700825 / FA 1090) OX=242231 GN=nqrA PE=3 SV=1	0.0246276	0.707673	0.491427	0.0102397	0.584319	0.00213458	0.559692	0.00169388	0.184708	0.115339	-0.306719	0.0620344
Q5F7L6	NGO1155	Autotransporter domain-containing protein OS=Neisseria gonorrhoeae (strain ATCC 700825 / FA 1090) OX=242231 GN=NGO_1155 PE=4 SV=1	1	0	1	0	1	0	1	0	1	0	1	0
Q5F7U2	NGO1078	Acyl-CoA thioester hydrolase OS=Neisseria gonorrhoeae (strain ATCC 700825 / FA 1090) OX=242231 GN=NGO_1078 PE=4 SV=1	-0.102842	0.82722	1000	0.118533	1000	0.0312285	1000	0.000167344	1000	0.118533	1	0
Q5F830	NGO0971	2-C-methyl-D-erythritol 2,4-cyclodiphosphate synthase OS=Neisseria gonorrhoeae (strain ATCC 700825 / FA 1090) OX=242231 GN=ispF PE=3 SV=1	-1000	0.373901	1000	0.373901	1	0	1000	0.373901	1000	0.373901	1	0
Q5F6Y8	NGO1404	Glycine cleavage system H protein OS=Neisseria gonorrhoeae (strain ATCC 700825 / FA 1090) OX=242231 GN=gcvH PE=3 SV=1	-0.248688	0.0686977	-0.495647	0.105177	-0.728236	0.0471861	-0.479549	0.117506	-0.264763	0.373825	0.230885	0.413825
Q5F8A0	NGO0888	Uncharacterized protein OS=Neisseria gonorrhoeae (strain ATCC 700825 / FA 1090) OX=242231 GN=NGO_0888 PE=4 SV=1	1000	0.132494	1	0	1000	0.132494	1	0	1	0	1	0
Q5F6Z8	NGO1391	Suppressor of fused family protein OS=Neisseria gonorrhoeae (strain ATCC 700825 / FA 1090) OX=242231 GN=NGO_1391 PE=1 SV=1	0.270677	0.17864	0.108762	0.727141	0.00553526	0.988789	-0.265142	0.530841	0.000692679	0.998687	-0.10807	0.808207
Q5F8D6	NGO0846	Phosphatidylglycerol--prolipoprotein diacylglyceryl transferase OS=Neisseria gonorrhoeae (strain ATCC 700825 / FA 1090) OX=242231 GN=lgt PE=3 SV=1	-0.42568	0.798969	1	0	1000	0.373901	1000	0.155309	1	0	1	0
Q5F8G8	NGO0805	Nickel-dependent hydrogenase b-type cytochrome subunit OS=Neisseria gonorrhoeae (strain ATCC 700825 / FA 1090) OX=242231 GN=NGO_0805 PE=4 SV=2	1	0	1	0	1	0	1	0	1	0	1	0
Q5F8J5	NGO0778	Membrane protein OS=Neisseria gonorrhoeae (strain ATCC 700825 / FA 1090) OX=242231 GN=NGO_0778 PE=4 SV=1	1.09301	0.119888	1000	0.373901	1000	0.000674947	1000	0.131861	1000	0.373901	1	0
Q5F8N0	NGO0740	3-dehydroquinate dehydratase OS=Neisseria gonorrhoeae (strain ATCC 700825 / FA 1090) OX=242231 GN=aroD PE=3 SV=1	-1.18767	0.634557	1	0	1000	0.373901	1000	0.373901	1	0	1	0
Q5F8P8	NGO0719	Glucose-6-phosphate isomerase 1 OS=Neisseria gonorrhoeae (strain ATCC 700825 / FA 1090) OX=242231 GN=pgi1 PE=3 SV=1	1	0	1	0	1	0	1	0	1	0	1	0
Q5F713	NGO1376	Pyridine nucleotide-disulfide oxidoreductase OS=Neisseria gonorrhoeae (strain ATCC 700825 / FA 1090) OX=242231 GN=NGO_1376 PE=4 SV=1	0.473596	0.0905847	0.637517	0.342046	1.23323	0.0123323	0.759638	0.0216706	0.654386	0.0428796	0.016869	0.983314
Q5F714	NGO1375	Peptidase OS=Neisseria gonorrhoeae (strain ATCC 700825 / FA 1090) OX=242231 GN=NGO_1375 PE=4 SV=1	0.488982	0.0552264	0.112091	0.784672	1.18578	0.0069132	0.696803	0.00268977	0.409856	0.147641	0.297764	0.494662
Q5F715	NGO1374	Cbb3-type cytochrome c oxidase subunit I OS=Neisseria gonorrhoeae (strain ATCC 700825 / FA 1090) OX=242231 GN=NGO_1374 PE=3 SV=1	0.187981	0.54726	-0.717759	0.354766	0.708194	0.114559	0.520213	0.123513	-0.652718	0.388605	0.0650408	0.868772
Q5F716	NGO1373	Cbb3-type cytochrome c oxidase subunit II OS=Neisseria gonorrhoeae (strain ATCC 700825 / FA 1090) OX=242231 GN=NGO_1373 PE=4 SV=1	0.195133	0.179469	0.138935	0.525772	0.41667	0.0278715	0.221537	0.117473	-0.206033	0.23099	-0.344968	0.103541
Q5F8R6	NGO0697	Restriction endonuclease OS=Neisseria gonorrhoeae (strain ATCC 700825 / FA 1090) OX=242231 GN=NGO_0697 PE=4 SV=2	2.00244	0.0535015	1	0	1000	0.00112606	1000	0.373901	1	0	1	0
Q5F720	NGO1369	RecBCD enzyme subunit RecC OS=Neisseria gonorrhoeae (strain ATCC 700825 / FA 1090) OX=242231 GN=recC PE=3 SV=1	1.57944	0.00199213	0.406259	0.207867	1.80504	0.00166839	0.225604	0.250453	0.767301	0.00709643	0.361042	0.369585
Q5F723	NGO1366	Transcriptional regulator OS=Neisseria gonorrhoeae (strain ATCC 700825 / FA 1090) OX=242231 GN=NGO_1366 PE=4 SV=1	-1000	0.00614562	-0.415139	0.562017	-1000	0.129994	1.01223	0.192563	0.768216	0.521885	1.18336	0.100138
Q5F724	NGO1365	Multidrug transporter OS=Neisseria gonorrhoeae (strain ATCC 700825 / FA 1090) OX=242231 GN=NGO_1365 PE=3 SV=1	1.23604	2.69913e-06	0.39941	0.0126774	2.09538	5.37344e-06	0.859348	0.00138279	0.115522	0.458062	-0.283889	0.1501
Q5F725	NGO1364	Efflux pump membrane transporter OS=Neisseria gonorrhoeae (strain ATCC 700825 / FA 1090) OX=242231 GN=NGO_1364 PE=3 SV=1	0.847833	0.0290379	0.762103	0.659811	4.4269	0.00222925	3.57907	0.000938689	0.527367	0.76066	-0.234735	0.914417
Q5F726	NGO1363	Multidrug transporter OS=Neisseria gonorrhoeae (strain ATCC 700825 / FA 1090) OX=242231 GN=NGO_1363 PE=3 SV=1	1.22853	0.00481074	0.193247	0.28506	1.96183	0.00161749	0.733297	0.0039938	0.0385022	0.750331	-0.154745	0.284311
Q5F731	NGO1358	Glutamate dehydrogenase OS=Neisseria gonorrhoeae (strain ATCC 700825 / FA 1090) OX=242231 GN=NGO_1358 PE=3 SV=1	-0.158684	0.187864	-0.118627	0.137258	-0.289051	0.126735	-0.130367	0.394758	-0.203348	0.221536	-0.0847212	0.529754
Q5F732	NGO1357	Thymidylate synthase OS=Neisseria gonorrhoeae (strain ATCC 700825 / FA 1090) OX=242231 GN=thyA PE=3 SV=1	-0.880714	0.0604421	0.252233	0.387929	-0.999091	0.116585	-0.118377	0.748482	0.154709	0.698753	-0.097524	0.782225
Q5F734	NGO1354	Alpha 1,2 N-acetylglucosamine transferase OS=Neisseria gonorrhoeae (strain ATCC 700825 / FA 1090) OX=242231 GN=NGO_1354 PE=4 SV=1	0.201534	0.740427	-0.442009	0.535879	0.625705	0.397847	0.424171	0.164605	-0.16007	0.836021	0.281939	0.380991
Q5F744	NGO1343	Chorismate mutase OS=Neisseria gonorrhoeae (strain ATCC 700825 / FA 1090) OX=242231 GN=NGO_1343 PE=4 SV=1	-1000	0.373901	-1.08114	0.107577	-1000	0.147294	-2.12924	0.26963	-0.766651	0.54905	0.314488	0.690923
Q5F745	NGO1342	Dihydropteroate synthase OS=Neisseria gonorrhoeae (strain ATCC 700825 / FA 1090) OX=242231 GN=NGO_1342 PE=3 SV=1	-0.919358	0.266461	-0.764151	0.107706	-1.54253	0.115926	-0.623168	0.268458	-0.307211	0.517809	0.45694	0.355407
Q5F746	NGO1341	Phosphoglucosamine mutase OS=Neisseria gonorrhoeae (strain ATCC 700825 / FA 1090) OX=242231 GN=glmM PE=3 SV=1	-0.471393	0.069981	-0.0848967	0.740985	-1.34163	0.000685512	-0.87024	2.55757e-05	-0.117896	0.6338	-0.0329989	0.658811
Q5F748	NGO1339	Asparaginase OS=Neisseria gonorrhoeae (strain ATCC 700825 / FA 1090) OX=242231 GN=NGO_1339 PE=4 SV=1	-2.10331	0.0346639	-0.876065	0.210679	-1.97748	0.26242	0.125822	0.869197	-0.366306	0.744945	0.50976	0.483668
Q5F750	NGO1337	Peptide chain release factor 1 OS=Neisseria gonorrhoeae (strain ATCC 700825 / FA 1090) OX=242231 GN=prfA PE=3 SV=1	1	0	0.151917	0.944348	-1000	0.116902	-1000	0.116902	-0.821518	0.59657	-0.973435	0.530096
Q5F751	NGO1336	Lactate dehydrogenase OS=Neisseria gonorrhoeae (strain ATCC 700825 / FA 1090) OX=242231 GN=NGO_1336 PE=3 SV=1	-0.196289	0.143606	-0.0672348	0.429639	-0.450167	0.00912673	-0.253878	0.095596	-0.186303	0.146879	-0.119068	0.222617
Q5F752	NGO1335	Serine--tRNA ligase OS=Neisseria gonorrhoeae (strain ATCC 700825 / FA 1090) OX=242231 GN=serS PE=3 SV=1	-0.917235	4.50437e-05	0.265496	0.0274151	-1.43989	9.62209e-05	-0.522653	0.00222108	0.204702	0.0915588	-0.0607939	0.376152
Q5F753	NGO1334	RNA pyrophosphohydrolase OS=Neisseria gonorrhoeae (strain ATCC 700825 / FA 1090) OX=242231 GN=rppH PE=3 SV=2	-0.489794	0.4761	0.204087	0.672203	-0.658659	0.569667	-0.168866	0.837654	0.595573	0.480013	0.391486	0.573884
Q5F754	NGO1333	DNA topoisomerase 4 subunit B OS=Neisseria gonorrhoeae (strain ATCC 700825 / FA 1090) OX=242231 GN=parE PE=3 SV=1	-1000	0.00310456	-0.14378	0.759699	-1000	8.57277e-05	-0.110209	0.665677	0.467199	0.0632343	0.610979	0.282762
Q5F755	NGO1332	Osmoprotectant transport activator ProQ OS=Neisseria gonorrhoeae (strain ATCC 700825 / FA 1090) OX=242231 GN=NGO_1332 PE=4 SV=1	-0.171828	0.319351	-0.490574	0.0160778	-0.439419	0.342067	-0.267591	0.529765	-0.554542	0.25246	-0.0639679	0.869226
Q5F756	NGO1331	Chorismate synthase OS=Neisseria gonorrhoeae (strain ATCC 700825 / FA 1090) OX=242231 GN=aroC PE=3 SV=1	-0.078069	0.279468	0.332695	0.143079	-0.11456	0.501257	-0.0364914	0.817801	0.0137537	0.951298	-0.318942	0.127073
Q5F757	NGO1330	tRNA/tmRNA (uracil-C(5))-methyltransferase OS=Neisseria gonorrhoeae (strain ATCC 700825 / FA 1090) OX=242231 GN=trmA PE=3 SV=1	-1000	0.373901	-0.844419	0.228904	-1000	0.1171	-1.30747	0.407311	-0.350668	0.753076	0.493751	0.488619
Q5F758	NGO1329	Aminotransferase OS=Neisseria gonorrhoeae (strain ATCC 700825 / FA 1090) OX=242231 GN=NGO_1329 PE=3 SV=1	-0.172416	0.361046	0.117558	0.292887	-0.60571	0.0263636	-0.433295	0.0167909	-0.142743	0.262012	-0.260301	0.0985222
Q5F759	NGO1328	Cytochrome OS=Neisseria gonorrhoeae (strain ATCC 700825 / FA 1090) OX=242231 GN=NGO_1328 PE=4 SV=1	0.271356	0.169629	0.00659836	0.977704	0.790265	0.0129065	0.518909	0.0554618	0.00549064	0.978752	-0.00110772	0.996649
Q5F761	NGO1325	Glycine dehydrogenase (decarboxylating) OS=Neisseria gonorrhoeae (strain ATCC 700825 / FA 1090) OX=242231 GN=gcvP PE=3 SV=1	0.410375	0.0145746	0.0827356	0.403447	0.360843	0.0478904	-0.0495322	0.699187	-0.0857165	0.530706	-0.168452	0.255438
Q5F765	NGO1321	ABC_trans_aux domain-containing protein OS=Neisseria gonorrhoeae (strain ATCC 700825 / FA 1090) OX=242231 GN=NGO_1321 PE=4 SV=1	0.868978	0.0450745	0.194665	0.801136	1000	0.00306735	1000	4.62144e-06	1000	0.00191821	1000	0.123069
Q5F766	NGO1320	Paraquat-inducible protein B OS=Neisseria gonorrhoeae (strain ATCC 700825 / FA 1090) OX=242231 GN=NGO_1320 PE=4 SV=1	0.219945	0.457143	-0.0206767	0.974165	1.76341	0.00616585	1.54347	0.00988718	0.273342	0.701493	0.294019	0.302817
Q5F768	NGO1318	Heme transporter CcmA OS=Neisseria gonorrhoeae (strain ATCC 700825 / FA 1090) OX=242231 GN=NGO_1318 PE=4 SV=2	-0.435381	0.0537265	-0.63096	0.159448	-1.10891	0.00406057	-0.673533	0.0172298	-0.0662043	0.71126	0.564755	0.19133
Q5F771	NGO1314	Protease OS=Neisseria gonorrhoeae (strain ATCC 700825 / FA 1090) OX=242231 GN=NGO_1314 PE=4 SV=1	1.34782	0.0025073	1.76223	0.309239	1000	3.17776e-05	1000	0.00662833	1000	0.131961	1000	0.373901
Q5F773	NGO1312	Hydrolase OS=Neisseria gonorrhoeae (strain ATCC 700825 / FA 1090) OX=242231 GN=NGO_1312 PE=4 SV=2	-1000	0.373901	-1.1001	0.654019	1	0	1000	0.373901	1000	0.373901	1000	0.373901
Q5F774	NGO1311	Adenine phosphoribosyltransferase OS=Neisseria gonorrhoeae (strain ATCC 700825 / FA 1090) OX=242231 GN=apt PE=3 SV=2	-0.363032	0.256819	-0.629466	0.117157	-1.0597	0.0141088	-0.696669	0.0452345	-0.81432	0.0534569	-0.184854	0.459634
Q5F775	NGO1310	Guanylate kinase OS=Neisseria gonorrhoeae (strain ATCC 700825 / FA 1090) OX=242231 GN=gmk PE=3 SV=1	-0.626049	0.350117	-1.7821	0.0264003	-0.629015	0.524328	-0.00296511	0.996132	-1.25155	0.271735	0.530549	0.361934
Q5F909	NGO0598	ATPase OS=Neisseria gonorrhoeae (strain ATCC 700825 / FA 1090) OX=242231 GN=NGO_0598 PE=4 SV=1	1.51046	0.347955	1000	0.373901	1000	0.116118	1000	0.373901	1000	0.373901	1	0
Q5F952	NGO0551	Molecular chaperone DnaJ OS=Neisseria gonorrhoeae (strain ATCC 700825 / FA 1090) OX=242231 GN=NGO_0551 PE=4 SV=1	1	0	1000	0.373901	1	0	1	0	1000	0.373901	1	0
Q5F783	NGO1300	50S ribosomal protein L3 glutamine methyltransferase OS=Neisseria gonorrhoeae (strain ATCC 700825 / FA 1090) OX=242231 GN=prmB PE=3 SV=1	-1000	0.158624	0.265191	0.90353	1	0	1000	0.158624	1000	0.373901	1000	0.373901
Q5F958	NGO0545	Type III restriction endonuclease subunit M OS=Neisseria gonorrhoeae (strain ATCC 700825 / FA 1090) OX=242231 GN=NGO_0545 PE=4 SV=1	3.06129	0.1665	1	0	1000	0.119948	1000	0.373901	1	0	1	0
Q5F786	NGO1297	UPF0210 protein NGO1297 OS=Neisseria gonorrhoeae (strain ATCC 700825 / FA 1090) OX=242231 GN=NGO1297 PE=3 SV=1	0.241693	0.17047	0.0837926	0.325342	0.27782	0.225851	0.0361271	0.833379	-0.0127714	0.937497	-0.0965639	0.608202
Q5F788	NGO1295	Alanine racemase OS=Neisseria gonorrhoeae (strain ATCC 700825 / FA 1090) OX=242231 GN=alr PE=3 SV=1	-0.489407	0.489214	-0.430662	0.122778	-1.04882	0.193346	-0.559411	0.238263	-0.381604	0.397044	0.0490577	0.890823
Q5F969	NGO0530	Long-chain fatty acid--CoA ligase OS=Neisseria gonorrhoeae (strain ATCC 700825 / FA 1090) OX=242231 GN=NGO_0530 PE=4 SV=1	1000	2.2576e-05	1	0	1000	2.2576e-05	1	0	1	0	1	0
Q5F792	NGO1291	Probable transcriptional regulatory protein NGO1291 OS=Neisseria gonorrhoeae (strain ATCC 700825 / FA 1090) OX=242231 GN=NGO1291 PE=3 SV=1	-0.837744	0.0180511	-0.0866097	0.724516	-1.17307	0.0234345	-0.335324	0.29746	-0.00586793	0.980867	0.0807418	0.804651
Q5F797	NGO1286	Translation initiation factor IF-2 OS=Neisseria gonorrhoeae (strain ATCC 700825 / FA 1090) OX=242231 GN=infB PE=3 SV=1	-0.0425698	0.449706	-0.157137	0.0616292	-0.394893	0.0367299	-0.352323	0.0459746	-0.201608	0.194341	-0.0444711	0.703878
Q5F798	NGO1285	Transcription termination/antitermination protein NusA OS=Neisseria gonorrhoeae (strain ATCC 700825 / FA 1090) OX=242231 GN=nusA PE=3 SV=2	0.853002	0.0323769	-0.612146	0.328373	2.77564	0.00190091	1.92264	0.0133441	-0.134035	0.80148	0.478111	0.481879
Q5F9C0	NGO0479	Cro/Cl family transcriptional regulator OS=Neisseria gonorrhoeae (strain ATCC 700825 / FA 1090) OX=242231 GN=NGO_0479 PE=4 SV=1	2.40115	0.0350063	1	0	1000	0.00474799	1000	0.373901	1	0	1	0
Q5F7A0	NGO1283	Phosphoserine aminotransferase OS=Neisseria gonorrhoeae (strain ATCC 700825 / FA 1090) OX=242231 GN=serC PE=3 SV=1	0.0900607	0.711315	-0.0466538	0.783381	-0.20536	0.303957	-0.295421	0.15398	-0.233402	0.0624023	-0.186748	0.330015
Q5F7A2	NGO1279	Putative NAD(P)H nitroreductase OS=Neisseria gonorrhoeae (strain ATCC 700825 / FA 1090) OX=242231 GN=NGO_1279 PE=3 SV=1	-1000	0.137737	-1.37716	0.38876	-1000	0.373901	0.936189	0.559808	-0.490877	0.825759	0.886281	0.569436
Q5F7A4	NGO1276	Copper-containing nitrite reductase OS=Neisseria gonorrhoeae (strain ATCC 700825 / FA 1090) OX=242231 GN=NGO_1276 PE=1 SV=1	0.498352	0.153047	1000	0.143019	2.68833	0.0196791	2.18997	0.0254827	0.75731	0.639652	-1000	0.373901
Q5F7A6	NGO1274	Uncharacterized protein OS=Neisseria gonorrhoeae (strain ATCC 700825 / FA 1090) OX=242231 GN=NGO_1274 PE=4 SV=1	-0.162291	0.198419	-0.171626	0.133781	-0.474426	0.0499264	-0.312135	0.105996	-0.0773218	0.594295	0.0943039	0.566852
Q5F7A7	NGO1273	HIT domain-containing protein OS=Neisseria gonorrhoeae (strain ATCC 700825 / FA 1090) OX=242231 GN=NGO_1273 PE=4 SV=1	-1000	0.373901	-1.77256	0.185072	-1000	0.373901	-0.438624	0.843234	-0.605526	0.788764	1.16704	0.374375
Q5F7B9	NGO1259	DNA topoisomerase 4 subunit A OS=Neisseria gonorrhoeae (strain ATCC 700825 / FA 1090) OX=242231 GN=parC PE=3 SV=1	-0.794894	0.161267	-0.209593	0.479145	-0.520116	0.173949	0.274777	0.502019	0.532212	0.0607771	0.741804	0.0760833
Q5F7C0	NGO1258	2,3-bisphosphoglycerate-dependent phosphoglycerate mutase OS=Neisseria gonorrhoeae (strain ATCC 700825 / FA 1090) OX=242231 GN=gpmA PE=3 SV=1	-0.388218	0.0276172	-0.454068	0.0128024	-0.992751	0.000207957	-0.604532	0.00121952	-0.476682	0.002583	-0.0226136	0.797775
Q5F7C4	NGO1254	Alanine--tRNA ligase OS=Neisseria gonorrhoeae (strain ATCC 700825 / FA 1090) OX=242231 GN=alaS PE=3 SV=1	-0.0476698	0.5734	0.115641	0.0582955	-0.332727	0.0250082	-0.285057	0.0176179	-0.00960012	0.901765	-0.125241	0.136247
Q5F9F7	NGO0439	Outer-membrane lipoprotein LolB OS=Neisseria gonorrhoeae (strain ATCC 700825 / FA 1090) OX=242231 GN=NGO_0439 PE=3 SV=1	1	0	1	0	1	0	1	0	1	0	1	0
Q5F7C7	NGO1251	Prokaryotic membrane lipolipid attachment site family protein OS=Neisseria gonorrhoeae (strain ATCC 700825 / FA 1090) OX=242231 GN=NGO_1251 PE=4 SV=2	0.20075	0.00489098	0.302793	0.0902651	1.01718	0.000499756	0.816427	0.00144895	0.346559	0.125821	0.0437664	0.763044
Q5F7C9	NGO1249	Alkyl hydroperoxide reductase AhpD OS=Neisseria gonorrhoeae (strain ATCC 700825 / FA 1090) OX=242231 GN=NGO_1249 PE=3 SV=1	-1.50945	0.10698	0.167412	0.920777	1000	0.18988	1000	0.0104661	1000	0.130714	1000	0.373901
Q5F7D2	NGO1246	Peptidase OS=Neisseria gonorrhoeae (strain ATCC 700825 / FA 1090) OX=242231 GN=NGO_1246 PE=4 SV=1	-0.322329	0.375359	1.12574	0.173112	1.6167	0.0313446	1.93903	0.0432178	1.16869	0.243744	0.0429444	0.966551
Q5F7D5	NGO1243	3-hydroxyacid dehydrogenase OS=Neisseria gonorrhoeae (strain ATCC 700825 / FA 1090) OX=242231 GN=NGO_1243 PE=4 SV=1	-2.07756	0.0173178	-0.3843	0.00901594	-2.71702	0.0155122	-0.639454	0.173316	-0.272394	0.434504	0.111906	0.70238
Q5F7D6	NGO1242	Imidazoleglycerol-phosphate dehydratase OS=Neisseria gonorrhoeae (strain ATCC 700825 / FA 1090) OX=242231 GN=hisB PE=3 SV=2	-0.0692434	0.535842	-0.202607	0.143068	0.0670584	0.715129	0.136302	0.359004	-0.226862	0.261487	-0.0242551	0.879844
Q5F7D7	NGO1241	Histidinol-phosphate aminotransferase OS=Neisseria gonorrhoeae (strain ATCC 700825 / FA 1090) OX=242231 GN=hisC PE=3 SV=1	-0.190927	0.315775	-0.60583	0.140392	-0.783442	0.000579982	-0.592515	0.00697481	-0.766113	0.0454224	-0.160282	0.314254
Q5F7D8	NGO1240	Histidinol dehydrogenase OS=Neisseria gonorrhoeae (strain ATCC 700825 / FA 1090) OX=242231 GN=hisD PE=3 SV=1	-0.296446	0.0260567	-0.147759	0.105339	-0.636898	0.0239903	-0.340453	0.109652	-0.339641	0.0975799	-0.191882	0.301615
Q5F7D9	NGO1239	Endonuclease OS=Neisseria gonorrhoeae (strain ATCC 700825 / FA 1090) OX=242231 GN=NGO_1239 PE=4 SV=1	0.0737727	0.553974	-0.226116	0.0236069	-0.0110497	0.957277	-0.0848224	0.671146	-0.115505	0.55063	0.110611	0.557979
Q5F7E0	NGO1238	ATP phosphoribosyltransferase OS=Neisseria gonorrhoeae (strain ATCC 700825 / FA 1090) OX=242231 GN=hisG PE=3 SV=1	0.371122	0.00808473	-0.364941	0.0104287	-0.0659468	0.684269	-0.437068	0.0769856	-0.516148	0.0487326	-0.151207	0.398026
Q5F7E1	NGO1237	AhpC/TSA family protein OS=Neisseria gonorrhoeae (strain ATCC 700825 / FA 1090) OX=242231 GN=NGO_1237 PE=4 SV=1	0.980698	0.00767059	-0.814338	0.129694	1.72191	0.0210486	0.741213	0.319035	0.0709793	0.938424	0.885318	0.265467
Q5F7E2	NGO1236	Acetolactate synthase OS=Neisseria gonorrhoeae (strain ATCC 700825 / FA 1090) OX=242231 GN=NGO_1236 PE=3 SV=1	0.0973438	0.215456	-0.0269397	0.64911	-0.134974	0.18657	-0.232318	0.0415297	-0.179212	0.0784067	-0.152272	0.127084
Q5F7E3	NGO1235	Acetolactate synthase OS=Neisseria gonorrhoeae (strain ATCC 700825 / FA 1090) OX=242231 GN=NGO_1235 PE=4 SV=1	-1.06362	0.0969764	-0.620494	0.00609546	-1.62373	0.0569143	-0.560113	0.178044	-0.42782	0.283223	0.192674	0.513033
Q5F9J9	NGO0394	UDP-N-acetylenolpyruvoylglucosamine reductase OS=Neisseria gonorrhoeae (strain ATCC 700825 / FA 1090) OX=242231 GN=murB PE=3 SV=1	1	0	1	0	1	0	1	0	1	0	1	0
Q5F7E5	NGO1233	Ketol-acid reductoisomerase (NADP(+)) OS=Neisseria gonorrhoeae (strain ATCC 700825 / FA 1090) OX=242231 GN=ilvC PE=3 SV=1	0.349087	0.0382184	-0.0633427	0.696204	0.0862851	0.580886	-0.262802	0.110222	-0.320363	0.0828464	-0.25702	0.201287
Q5F7E6	NGO1232	Ornithine carbamoyltransferase OS=Neisseria gonorrhoeae (strain ATCC 700825 / FA 1090) OX=242231 GN=argF PE=3 SV=1	-0.374558	0.0235616	-0.0631905	0.35462	-0.6355	0.0197489	-0.260942	0.182385	-0.0710342	0.634974	-0.00784378	0.958377
Q5F7E7	NGO1231	Aconitate hydratase B OS=Neisseria gonorrhoeae (strain ATCC 700825 / FA 1090) OX=242231 GN=NGO_1231 PE=3 SV=1	-0.845822	0.00339508	-0.299849	0.119892	-1.74761	5.01126e-05	-0.901791	0.00045278	-0.265055	0.0563882	0.034794	0.791192
Q5F7F1	NGO1227	Probable cytosol aminopeptidase OS=Neisseria gonorrhoeae (strain ATCC 700825 / FA 1090) OX=242231 GN=pepA PE=3 SV=1	0.150618	0.49346	0.176571	0.296218	0.284507	0.19696	0.133889	0.353708	0.0965041	0.436874	-0.0800665	0.55
Q5F7F1	NGO1227	Probable cytosol aminopeptidase OS=Neisseria gonorrhoeae (strain ATCC 700825 / FA 1090) OX=242231 GN=pepA PE=3 SV=1	1	0	1	0	-1000	0.373901	-1000	0.373901	-1000	0.373901	-1000	0.373901
Q5F7F3	NGO1225	Peptidyl-prolyl cis-trans isomerase OS=Neisseria gonorrhoeae (strain ATCC 700825 / FA 1090) OX=242231 GN=NGO_1225 PE=3 SV=1	0.347335	0.00543416	-0.146203	0.254299	0.682912	0.000794083	0.335578	0.0109854	-0.246764	0.0899307	-0.100561	0.314961
Q5F7F6	NGO1222	Peroxiredoxin OS=Neisseria gonorrhoeae (strain ATCC 700825 / FA 1090) OX=242231 GN=NGO_1222 PE=4 SV=2	-0.770135	0.00940286	-0.72118	0.0389091	-0.908549	0.0103061	-0.138414	0.467047	-0.224903	0.267393	0.496276	0.103187
Q5F7F7	NGO1221	GntR family transcriptional regulator OS=Neisseria gonorrhoeae (strain ATCC 700825 / FA 1090) OX=242231 GN=NGO_1221 PE=4 SV=1	-0.704851	0.0857543	-0.0825381	0.804843	0.175252	0.787051	0.880103	0.0793304	0.672988	0.178082	0.755527	0.219966
Q5F7G0	NGO1218	Glutamine--tRNA ligase OS=Neisseria gonorrhoeae (strain ATCC 700825 / FA 1090) OX=242231 GN=glnS PE=3 SV=2	-0.308853	0.0268728	0.133263	0.18285	-0.509625	0.145627	-0.200772	0.483845	-0.000433762	0.998667	-0.133697	0.622555
Q5F7G1	NGO1217	Glutathione synthetase OS=Neisseria gonorrhoeae (strain ATCC 700825 / FA 1090) OX=242231 GN=gshB PE=3 SV=2	-0.592099	0.00158564	-0.587248	0.00282114	-1.46602	0.00185181	-0.873916	0.00717107	-0.492042	0.0335522	0.0952061	0.528457
Q5F9N4	NGO0359	Uroporphyrinogen-III synthase OS=Neisseria gonorrhoeae (strain ATCC 700825 / FA 1090) OX=242231 GN=NGO_0359 PE=3 SV=1	-1000	0.373901	1000	0.373901	1	0	1000	0.373901	1000	0.373901	1	0
Q5F7G5	NGO1213	Long-chain fatty acid--CoA ligase OS=Neisseria gonorrhoeae (strain ATCC 700825 / FA 1090) OX=242231 GN=NGO_1213 PE=4 SV=1	-1000	0.000827565	0.118612	0.638978	-1000	0.00335718	-0.271174	0.405695	-0.091971	0.75666	-0.210583	0.524608
Q5F7G6	NGO1212	CTP synthase OS=Neisseria gonorrhoeae (strain ATCC 700825 / FA 1090) OX=242231 GN=pyrG PE=3 SV=1	-0.72032	0.00212019	-0.129753	0.478694	-1.30216	0.000268553	-0.581835	0.00321247	-0.096098	0.383241	0.0336553	0.841132
Q5F7H0	NGO1208	Restriction endonuclease OS=Neisseria gonorrhoeae (strain ATCC 700825 / FA 1090) OX=242231 GN=NGO_1208 PE=4 SV=2	-1000	0.000568418	0.27803	0.198017	-1000	0.00133518	-0.176273	0.495443	0.308069	0.198373	0.0300381	0.904845
Q5F7H1	NGO1207	UvrABC system protein A OS=Neisseria gonorrhoeae (strain ATCC 700825 / FA 1090) OX=242231 GN=uvrA PE=3 SV=1	-1.50515	7.9622e-05	0.382801	0.00833149	-2.08732	0.000320989	-0.582172	0.00935429	0.330484	0.0392221	-0.0523166	0.64334
Q5F7H2	NGO1206	Phosphatidylserine decarboxylase proenzyme OS=Neisseria gonorrhoeae (strain ATCC 700825 / FA 1090) OX=242231 GN=psd PE=3 SV=1	-0.182254	0.449978	0.400232	0.0357918	0.287393	0.332999	0.469647	0.0179546	0.29626	0.0460637	-0.103973	0.590625
Q5F9N5	NGO0358	Chitinase OS=Neisseria gonorrhoeae (strain ATCC 700825 / FA 1090) OX=242231 GN=NGO_0358 PE=4 SV=2	1	0	1000	0.373901	1	0	1	0	1000	0.373901	1	0
Q5F7H4	NGO1204	Anthranilate synthase component II OS=Neisseria gonorrhoeae (strain ATCC 700825 / FA 1090) OX=242231 GN=NGO_1204 PE=4 SV=1	-1000	5.10443e-07	-1.2201	0.0932455	-1000	5.53447e-05	-0.131528	0.204537	-0.484111	0.157524	0.735989	0.178583
Q5F7H5	NGO1203	Anthranilate phosphoribosyltransferase OS=Neisseria gonorrhoeae (strain ATCC 700825 / FA 1090) OX=242231 GN=trpD PE=3 SV=1	2.22679	0.143944	-1000	0.373901	1000	0.0569632	1000	0.373901	1	0	1000	0.373901
Q5F7I3	NGO1194	Arginine biosynthesis bifunctional protein ArgJ OS=Neisseria gonorrhoeae (strain ATCC 700825 / FA 1090) OX=242231 GN=argJ PE=3 SV=1	-1.01334	0.521266	-2.43681	0.314308	-0.523662	0.814984	0.489683	0.760576	-1.31715	0.608093	1.11965	0.548599
Q5F7I8	NGO1189	33 kDa chaperonin OS=Neisseria gonorrhoeae (strain ATCC 700825 / FA 1090) OX=242231 GN=hslO PE=3 SV=1	-0.508576	0.0777963	-0.364003	0.211987	-1.2258	0.00136159	-0.717226	0.00860061	-0.38731	0.0138079	-0.0233071	0.923645
Q5F7I9	NGO1188	Magnesium transporter MgtE OS=Neisseria gonorrhoeae (strain ATCC 700825 / FA 1090) OX=242231 GN=NGO_1188 PE=3 SV=1	0.0184107	0.933283	-0.254329	0.504411	-0.722383	0.117225	-0.740794	0.125923	-0.388056	0.316667	-0.133727	0.759437
Q5F7J0	NGO1187	Hydroxyacylglutathione hydrolase OS=Neisseria gonorrhoeae (strain ATCC 700825 / FA 1090) OX=242231 GN=gloB PE=3 SV=1	0.282079	0.318237	-0.977074	0.195008	1.02685	0.145983	0.744769	0.263362	0.391791	0.725426	1.36886	0.0851169
Q5F7J4	NGO1183	Phosphoribosylformylglycinamidine synthase OS=Neisseria gonorrhoeae (strain ATCC 700825 / FA 1090) OX=242231 GN=purL PE=3 SV=2	0.206352	0.237078	-0.388056	0.0134069	-0.137171	0.404859	-0.343524	0.0137083	-0.476168	0.00685139	-0.0881124	0.411918
Q5F7J5	NGO1182	Nitrogen regulatory protein P-II 1 OS=Neisseria gonorrhoeae (strain ATCC 700825 / FA 1090) OX=242231 GN=NGO_1182 PE=3 SV=1	-0.938164	0.0231992	0.208777	0.63297	0.752363	0.140891	1.69053	0.000804781	1.63245	0.0064273	1.42368	0.0772886
Q5F7L0	NGO1161	Hemagglutinin OS=Neisseria gonorrhoeae (strain ATCC 700825 / FA 1090) OX=242231 GN=NGO_1161 PE=4 SV=1	-1000	1.09637e-05	-1.10048	0.0117554	-1000	0.00100848	-1.62122	0.00448366	-0.651761	0.0581975	0.448721	0.124821
Q5F7L1	NGO1160	Phosphomethylpyrimidine kinase OS=Neisseria gonorrhoeae (strain ATCC 700825 / FA 1090) OX=242231 GN=NGO_1160 PE=4 SV=1	-1.60355	0.381752	-0.372021	0.17478	-2.24824	0.221402	-0.644686	0.599322	0.103901	0.893284	0.475922	0.494103
Q5F9R4	NGO0327	D-alanyl-D-alanine endopeptidase OS=Neisseria gonorrhoeae (strain ATCC 700825 / FA 1090) OX=242231 GN=NGO_0327 PE=3 SV=1	0.0939223	0.96552	1	0	1000	0.373901	1000	0.373901	1	0	1	0
Q5F7L7	NGO1154	Potassium transporter peripheral membrane component OS=Neisseria gonorrhoeae (strain ATCC 700825 / FA 1090) OX=242231 GN=trkA PE=4 SV=1	-0.548926	0.527262	-1.23621	0.0995923	0.658424	0.364667	1.20735	0.315322	-0.304612	0.78604	0.931599	0.195003
Q5F7L8	NGO1152	ABC transporter substrate-binding protein OS=Neisseria gonorrhoeae (strain ATCC 700825 / FA 1090) OX=242231 GN=NGO_1152 PE=3 SV=1	-0.0430143	0.758033	-0.141037	0.360175	0.0606272	0.572899	0.103641	0.366837	-0.188125	0.130198	-0.0470882	0.660432
Q5F7M0	NGO1150	Uncharacterized protein OS=Neisseria gonorrhoeae (strain ATCC 700825 / FA 1090) OX=242231 GN=NGO_1150 PE=4 SV=1	-0.572804	0.0862094	0.0777782	0.697717	-1.2401	0.00976933	-0.667295	0.0141446	-0.111685	0.453736	-0.189463	0.439114
Q5F7M1	NGO1149	O-succinylhomoserine sulfhydrolase OS=Neisseria gonorrhoeae (strain ATCC 700825 / FA 1090) OX=242231 GN=NGO_1149 PE=3 SV=1	-0.0721623	0.345931	-0.0918268	0.430399	-0.581982	0.000671459	-0.50982	0.00171511	-0.242825	0.0611846	-0.150999	0.100614
Q5F7M9	NGO1141	Uncharacterized protein OS=Neisseria gonorrhoeae (strain ATCC 700825 / FA 1090) OX=242231 GN=NGO_1141 PE=4 SV=1	-1000	0.00316854	-1.24156	0.0792436	-1000	0.00184898	-0.330467	0.331453	-0.899619	0.20173	0.341937	0.263804
Q5F7Q2	NGO1118	Phage associated protein OS=Neisseria gonorrhoeae (strain ATCC 700825 / FA 1090) OX=242231 GN=NGO_1118 PE=4 SV=1	0.234836	0.244928	-0.699344	0.0126076	-0.0390113	0.789545	-0.273848	0.261871	-0.642362	0.0156678	0.0569817	0.762112
Q5F7Q3	NGO1117	DUF4065 domain-containing protein OS=Neisseria gonorrhoeae (strain ATCC 700825 / FA 1090) OX=242231 GN=NGO_1117 PE=4 SV=1	0.703393	0.120539	-0.782392	0.0884262	0.426463	0.249884	-0.27693	0.162932	-0.465027	0.271393	0.317365	0.104243
Q5F7Q4	NGO1116	Repressor OS=Neisseria gonorrhoeae (strain ATCC 700825 / FA 1090) OX=242231 GN=NGO_1116 PE=4 SV=2	-1000	0.0103708	-0.285891	0.263335	-1000	0.00159245	-1.21492	0.0244728	-0.199723	0.470288	0.0861683	0.738797
Q5F7T8	NGO1082	Isocitrate dehydrogenase [NADP] OS=Neisseria gonorrhoeae (strain ATCC 700825 / FA 1090) OX=242231 GN=NGO_1082 PE=3 SV=1	-1.09467	0.000720834	-0.374196	0.044444	-1.53664	2.88366e-05	-0.441969	0.00139263	-0.185322	0.0328801	0.188874	0.170099
Q5F7T9	NGO1081	CMP-N-acetylneuraminate-beta-galactosamide-alpha-2, 3-sialyltransferase OS=Neisseria gonorrhoeae (strain ATCC 700825 / FA 1090) OX=242231 GN=NGO_1081 PE=4 SV=1	-0.257633	0.0641008	0.625868	0.00555972	0.516208	0.0107211	0.773841	0.000336596	0.398377	0.00981282	-0.227492	0.0663148
Q5FA05;Q5FA06		Uncharacterized protein OS=Neisseria gonorrhoeae (strain ATCC 700825 / FA 1090) OX=242231 GN=NGO_0229 PE=4 SV=1	1.82654	0.00199032	1	0	1000	0.000376282	1000	0.00283311	1	0	1	0
Q5F7U1	NGO1079	Malonic semialdehyde reductase OS=Neisseria gonorrhoeae (strain ATCC 700825 / FA 1090) OX=242231 GN=NGO_1079 PE=3 SV=1	0.305474	0.712592	-0.916013	0.265475	-0.0431412	0.966656	-0.348615	0.725623	-0.801483	0.525429	0.114531	0.891438
Q5FA09	NGO0225	Septum formation inhibitor Maf OS=Neisseria gonorrhoeae (strain ATCC 700825 / FA 1090) OX=242231 GN=NGO_0225 PE=4 SV=1	1000	0.373901	1	0	1000	0.373901	1	0	1	0	1	0
Q5F7V3	NGO1064	Carbon starvation protein A OS=Neisseria gonorrhoeae (strain ATCC 700825 / FA 1090) OX=242231 GN=NGO_1064 PE=4 SV=1	-0.73063	0.0126497	0.733955	0.132078	1.10655	0.0975634	1.83718	0.0137034	1.40414	0.0562038	0.670184	0.442976
Q5FA84	NGO0145	Endoribonuclease YbeY OS=Neisseria gonorrhoeae (strain ATCC 700825 / FA 1090) OX=242231 GN=ybeY PE=3 SV=2	1	0	1	0	1	0	1	0	1	0	1	0
Q5F7V7	NGO1060	Fimb protein OS=Neisseria gonorrhoeae (strain ATCC 700825 / FA 1090) OX=242231 GN=NGO_1060 PE=4 SV=1	0.205173	0.0502675	1.75347	0.0115575	1.49576	0.000202492	1.29059	0.00173705	0.985349	0.00541096	-0.768118	0.274827
Q5F7V9	NGO1058	5-nucleotidase SurE OS=Neisseria gonorrhoeae (strain ATCC 700825 / FA 1090) OX=242231 GN=surE PE=3 SV=1	-0.350047	0.631145	0.355848	0.252385	-0.0904736	0.935293	0.259573	0.736061	0.552774	0.42651	0.196926	0.809941
Q5F7W0	NGO1056	Peptidase OS=Neisseria gonorrhoeae (strain ATCC 700825 / FA 1090) OX=242231 GN=NGO_1056 PE=4 SV=2	0.680522	0.0298359	-0.347366	0.0324868	0.577461	0.0539756	-0.103061	0.412272	-0.442637	0.0304134	-0.0952704	0.499413
Q5F7W1	NGO1055	Acyl-CoA thioester hydrolase OS=Neisseria gonorrhoeae (strain ATCC 700825 / FA 1090) OX=242231 GN=NGO_1055 PE=4 SV=1	-0.593987	0.386461	-0.230667	0.471082	-0.864624	0.233892	-0.270637	0.406066	-0.137482	0.660147	0.0931849	0.793966
Q5F7W3	NGO1053	Regulatory protein RecX OS=Neisseria gonorrhoeae (strain ATCC 700825 / FA 1090) OX=242231 GN=recX PE=3 SV=1	-1000	0.373901	1	0	-1000	0.373901	0.408144	0.853589	-1000	0.373901	-1000	0.373901
Q5F7W4	NGO1052	Phosphoglycolate phosphatase OS=Neisseria gonorrhoeae (strain ATCC 700825 / FA 1090) OX=242231 GN=NGO1052 PE=3 SV=1	-0.17695	0.823815	-1.14069	0.644836	1.3605	0.403879	1.53745	0.152139	-0.573091	0.799032	0.5676	0.800786
Q5F7W6	NGO1049	Phosphoribosylglycinamide formyltransferase OS=Neisseria gonorrhoeae (strain ATCC 700825 / FA 1090) OX=242231 GN=NGO_1049 PE=4 SV=1	0.504126	0.0292465	-0.962102	0.137971	-0.835898	2.85932e-05	-1.34002	0.000306073	-0.928269	0.00419592	0.0338326	0.931179
Q5F7W8	NGO1047	Aminotransferase OS=Neisseria gonorrhoeae (strain ATCC 700825 / FA 1090) OX=242231 GN=NGO_1047 PE=4 SV=1	0.240523	0.0184088	-0.0388795	0.518891	0.0825125	0.481564	-0.158011	0.222332	-0.102782	0.377313	-0.0639026	0.594692
Q5F7W9	NGO1046	Chaperone protein ClpB OS=Neisseria gonorrhoeae (strain ATCC 700825 / FA 1090) OX=242231 GN=clpB PE=3 SV=1	0.166629	0.325123	-0.288948	0.121133	-0.307961	0.0555509	-0.47459	0.00137191	-0.301732	0.0341197	-0.0127843	0.907394
Q5F7X0	NGO1045	Tryptophan--tRNA ligase OS=Neisseria gonorrhoeae (strain ATCC 700825 / FA 1090) OX=242231 GN=trpS PE=1 SV=1	-1.66839	0.000245337	-0.635717	0.133446	-1.93391	9.02166e-05	-0.265526	0.025933	-0.379305	0.322212	0.256412	0.147123
Q5F7X2	NGO1043	Lipoprotein OS=Neisseria gonorrhoeae (strain ATCC 700825 / FA 1090) OX=242231 GN=NGO_1043 PE=4 SV=1	0.364399	0.259467	0.773326	0.13969	2.22627	0.00376733	1.86187	0.0086013	1.37003	0.0242634	0.596707	0.288729
Q5F7X4	NGO1041	Exopolyphosphatase OS=Neisseria gonorrhoeae (strain ATCC 700825 / FA 1090) OX=242231 GN=NGO_1041 PE=4 SV=1	-0.491943	0.148299	-0.346376	0.0231971	-1.23523	0.00647817	-0.743285	0.0334918	-0.481949	0.0598094	-0.135572	0.419328
Q5F7X9	NGO1032	Membrane protein OS=Neisseria gonorrhoeae (strain ATCC 700825 / FA 1090) OX=242231 GN=NGO_1032 PE=4 SV=1	0.516784	0.522579	-0.0341827	0.977995	2.57275	0.037248	2.05597	0.265203	1.10165	0.484124	1.13583	0.518028
Q5F7Y0	NGO1031	Single-stranded DNA-binding protein OS=Neisseria gonorrhoeae (strain ATCC 700825 / FA 1090) OX=242231 GN=NGO_1031 PE=3 SV=1	-0.486392	0.00699984	0.0107821	0.925711	-0.295591	0.231463	0.1908	0.311536	-0.0289761	0.892775	-0.0397582	0.831435
Q5F7Y2	NGO1029	Fumarate hydratase class II OS=Neisseria gonorrhoeae (strain ATCC 700825 / FA 1090) OX=242231 GN=fumC PE=3 SV=1	-0.250501	0.048353	-0.371951	0.0222428	-0.868057	0.00542222	-0.617555	0.0120849	-0.424365	0.0404557	-0.0524135	0.713957
Q5F7Y3	NGO1028	Transketolase OS=Neisseria gonorrhoeae (strain ATCC 700825 / FA 1090) OX=242231 GN=NGO_1028 PE=3 SV=1	0.00810394	0.921931	-0.205106	0.086133	-0.459578	0.0203064	-0.467682	0.0111177	-0.16805	0.249504	0.0370563	0.720793
Q5F7Y6	NGO1025	Membrane protein OS=Neisseria gonorrhoeae (strain ATCC 700825 / FA 1090) OX=242231 GN=NGO_1025 PE=4 SV=2	0.260611	0.237094	0.163778	0.43827	0.78698	0.0493327	0.526369	0.0805419	0.157289	0.553041	-0.00648873	0.984789
Q5F7Z1	NGO1013	XRE family transcriptional regulator OS=Neisseria gonorrhoeae (strain ATCC 700825 / FA 1090) OX=242231 GN=NGO_1013 PE=4 SV=1	-1000	0.373901	1.67216	0.116988	1	0	1000	0.373901	1000	0.00211822	1000	0.373901
Q5F805	NGO0999	RNA polymerase sigma factor RpoD OS=Neisseria gonorrhoeae (strain ATCC 700825 / FA 1090) OX=242231 GN=rpoD PE=3 SV=1	0.0640582	0.719006	0.203472	0.128601	0.0847153	0.710975	0.0206571	0.919313	0.157112	0.414859	-0.0463601	0.818291
Q5FAG2	NGO0060	Mannose-1-phosphate guanylyltransferase OS=Neisseria gonorrhoeae (strain ATCC 700825 / FA 1090) OX=242231 GN=NGO_0060 PE=4 SV=1	0.488954	0.367845	1000	0.124932	1000	0.0215439	1000	0.00071727	1000	0.124932	1	0
Q5F809	NGO0994	Membrane protein OS=Neisseria gonorrhoeae (strain ATCC 700825 / FA 1090) OX=242231 GN=NGO_0994 PE=1 SV=1	0.333638	0.0522328	-0.116843	0.495952	0.162531	0.220698	-0.171107	0.185025	-0.24722	0.11753	-0.130376	0.368166
Q5F812	NGO0991	Succinyl-diaminopimelate desuccinylase OS=Neisseria gonorrhoeae (strain ATCC 700825 / FA 1090) OX=242231 GN=dapE PE=3 SV=1	-0.255809	0.12348	0.0597083	0.487476	-0.493858	0.0383236	-0.238048	0.0847089	-0.00712601	0.95143	-0.0668343	0.575468
Q5F816	NGO0986	SsrA-binding protein OS=Neisseria gonorrhoeae (strain ATCC 700825 / FA 1090) OX=242231 GN=smpB PE=3 SV=2	-1000	1.0072e-07	-1.17798	0.0973123	-1000	0.373901	1.3974	0.177696	0.75939	0.625019	1.93737	0.0656434
Q5F817	NGO0984	Oxidoreductase OS=Neisseria gonorrhoeae (strain ATCC 700825 / FA 1090) OX=242231 GN=NGO_0984 PE=4 SV=1	-0.0240059	0.991176	0.276443	0.899527	1000	0.373901	1000	0.373901	1000	0.373901	1000	0.373901
Q5F820	NGO0981	Peptidylprolyl isomerase OS=Neisseria gonorrhoeae (strain ATCC 700825 / FA 1090) OX=242231 GN=NGO_0981 PE=4 SV=1	-1000	0.373901	1000	0.373901	-1000	0.373901	0.316912	0.885223	0.449167	0.839679	-1000	0.373901
Q5FAJ8	NGO0016	Protein-export membrane protein SecG OS=Neisseria gonorrhoeae (strain ATCC 700825 / FA 1090) OX=242231 GN=NGO_0016 PE=3 SV=1	0.51516	0.1856	1000	0.116132	1000	0.00389908	1000	0.00128556	1000	0.116132	1	0
Q5F824	NGO0977	Acetate kinase OS=Neisseria gonorrhoeae (strain ATCC 700825 / FA 1090) OX=242231 GN=ackA PE=3 SV=2	-0.564374	0.00884702	0.187217	0.262933	-1.01983	0.000200401	-0.455454	0.00376658	0.0599988	0.603086	-0.127219	0.293876
Q5F828	NGO0973	DNA polymerase III subunit epsilon OS=Neisseria gonorrhoeae (strain ATCC 700825 / FA 1090) OX=242231 GN=dnaQ PE=4 SV=1	1	0	-0.292263	0.893918	1	0	1	0	1000	0.373901	1000	0.373901
Q5F828	NGO0973	DNA polymerase III subunit epsilon OS=Neisseria gonorrhoeae (strain ATCC 700825 / FA 1090) OX=242231 GN=dnaQ PE=4 SV=1	-1000	0.373901	1	0	-1000	0.373901	0.0396353	0.985434	-1000	0.373901	-1000	0.373901
Q5F829	NGO0972	2-C-methyl-D-erythritol 4-phosphate cytidylyltransferase OS=Neisseria gonorrhoeae (strain ATCC 700825 / FA 1090) OX=242231 GN=ispD PE=1 SV=1	-1000	0.373901	-0.161961	0.882516	-1000	0.118554	-0.942601	0.544245	-0.0117797	0.991384	0.150181	0.891331
Q5FAK6	NGO0028	MJ0042 family finger-like domain protein OS=Neisseria gonorrhoeae (strain ATCC 700825 / FA 1090) OX=242231 GN=NGO_0028 PE=4 SV=1	1	0	1000	0.373901	1	0	1	0	1000	0.373901	1	0
Q5F831	NGO0970	Ribose-5-phosphate isomerase A OS=Neisseria gonorrhoeae (strain ATCC 700825 / FA 1090) OX=242231 GN=rpiA PE=3 SV=1	-0.630589	0.394756	-0.389937	0.465306	-0.568107	0.680045	0.0624826	0.948248	-0.197795	0.860756	0.192143	0.840601
Q5F833;Q5F833		Amino acid ABC transporter permease OS=Neisseria gonorrhoeae (strain ATCC 700825 / FA 1090) OX=242231 GN=NGO_0968 PE=3 SV=1	-0.274636	0.380046	0.840788	0.0711954	1.78865	0.093967	2.06328	0.0483347	2.17938	0.0477987	1.33859	0.219685
Q5F835	NGO0963	Arginine--tRNA ligase OS=Neisseria gonorrhoeae (strain ATCC 700825 / FA 1090) OX=242231 GN=argS PE=3 SV=1	-0.147355	0.053971	0.00790713	0.901217	-0.542327	0.00564317	-0.394973	0.0152509	-0.0430801	0.64028	-0.0509872	0.623823
Q5F836	NGO0962	Nicotinate phosphoribosyltransferase OS=Neisseria gonorrhoeae (strain ATCC 700825 / FA 1090) OX=242231 GN=pncB PE=3 SV=2	-0.142866	0.598029	0.0939653	0.644678	0.17867	0.380797	0.321536	0.324237	0.172038	0.451141	0.0780725	0.728015
Q5F8M9	NGO0741	Protein RecA OS=Neisseria gonorrhoeae (strain ATCC 700825 / FA 1090) OX=242231 GN=recA PE=3 SV=1	0.630253	0.000122322	-0.783605	0.0462031	1.01781	1.8459e-05	0.387561	0.00563429	0.15962	0.634757	0.943225	0.00615851
Q5F842	NGO0956	Aspartokinase OS=Neisseria gonorrhoeae (strain ATCC 700825 / FA 1090) OX=242231 GN=NGO_0956 PE=3 SV=1	-0.0930704	0.653098	0.246342	0.0510149	0.0317009	0.91732	0.124771	0.592541	0.211669	0.351815	-0.034673	0.891452
Q5F845	NGO0952	TonB-dependent receptor OS=Neisseria gonorrhoeae (strain ATCC 700825 / FA 1090) OX=242231 GN=NGO_0952 PE=3 SV=1	1.86106	0.0760644	-1000	0.122727	1000	0.0178393	1000	0.165316	1	0	1000	0.122727
Q5F847	NGO0949	Proline iminopeptidase OS=Neisseria gonorrhoeae (strain ATCC 700825 / FA 1090) OX=242231 GN=NGO_0949 PE=3 SV=1	-0.00916593	0.947408	-0.282219	0.080672	-0.318858	0.18023	-0.309692	0.136113	-0.339543	0.146222	-0.0573243	0.742563
Q5F848	NGO0948	Uncharacterized protein OS=Neisseria gonorrhoeae (strain ATCC 700825 / FA 1090) OX=242231 GN=NGO_0948 PE=4 SV=2	0.481141	0.0153306	0.346777	0.0394937	1.37894	0.000672422	0.897803	0.000375658	0.198128	0.0122852	-0.148649	0.296677
Q5F849	NGO0947	4-hydroxy-tetrahydrodipicolinate synthase OS=Neisseria gonorrhoeae (strain ATCC 700825 / FA 1090) OX=242231 GN=dapA PE=3 SV=1	-0.0389651	0.803885	-0.0993924	0.618042	-0.191312	0.225767	-0.152347	0.268392	-0.0218301	0.825447	0.0775624	0.704201
Q5F856	NGO0936	Elongation factor P OS=Neisseria gonorrhoeae (strain ATCC 700825 / FA 1090) OX=242231 GN=efp PE=3 SV=1	-0.858606	0.00698901	0.158767	0.553999	-1.14985	0.000220497	-0.291242	0.0807773	0.305894	0.255093	0.147127	0.365825
Q5F858	NGO0933	Homoserine O-succinyltransferase OS=Neisseria gonorrhoeae (strain ATCC 700825 / FA 1090) OX=242231 GN=metXS PE=3 SV=1	-0.819009	0.607742	1000	0.373901	0.519914	0.816209	1.33892	0.414318	-1.0829	0.657994	-1000	0.373901
Q5F863	NGO0928	5-methyltetrahydropteroyltriglutamate--homocysteine methyltransferase OS=Neisseria gonorrhoeae (strain ATCC 700825 / FA 1090) OX=242231 GN=metE PE=3 SV=1	-0.330186	0.0688417	-0.12311	0.340977	-1.04687	0.000399682	-0.716689	0.000273114	-0.192781	0.0636866	-0.0696708	0.472905
Q5F8R7	NGO0696	Recombination factor protein RarA OS=Neisseria gonorrhoeae (strain ATCC 700825 / FA 1090) OX=242231 GN=NGO_0696 PE=4 SV=1	-1.74411	0.0547822	-2.07857	0.0105249	-1.74327	0.00963938	0.000841769	0.997966	-1.14194	0.0899285	0.936625	0.0121862
Q5F866	NGO0925	Dihydrolipoamide dehydrogenase OS=Neisseria gonorrhoeae (strain ATCC 700825 / FA 1090) OX=242231 GN=NGO_0925 PE=4 SV=1	0.0482688	0.809336	0.285435	0.182523	0.210895	0.319747	0.162626	0.10523	0.170139	0.274155	-0.115296	0.398525
Q5FA14	NGO0220	UTP--glucose-1-phosphate uridylyltransferase OS=Neisseria gonorrhoeae (strain ATCC 700825 / FA 1090) OX=242231 GN=NGO_0220 PE=3 SV=1	0.322132	0.0403596	-1.6305	0.0012966	1.2632	0.000914187	0.941069	0.000326903	-0.698176	0.0636619	0.932321	0.000649873
Q5F869	NGO0922	Succinate dehydrogenase OS=Neisseria gonorrhoeae (strain ATCC 700825 / FA 1090) OX=242231 GN=NGO_0922 PE=4 SV=1	0.457186	0.357904	0.939146	0.279989	1.37078	0.0530185	0.913589	0.163209	0.717753	0.11585	-0.221393	0.841429
Q5F870	NGO0921	Succinate dehydrogenase flavoprotein subunit OS=Neisseria gonorrhoeae (strain ATCC 700825 / FA 1090) OX=242231 GN=NGO_0921 PE=3 SV=1	0.303901	0.0154879	-0.304741	0.0623892	-0.122242	0.380708	-0.426143	0.0275122	-0.587732	0.0193559	-0.282991	0.0926457
Q5F871	NGO0920	Succinate dehydrogenase iron-sulfur subunit OS=Neisseria gonorrhoeae (strain ATCC 700825 / FA 1090) OX=242231 GN=sdhB PE=3 SV=2	0.591626	0.00481294	-0.00117251	0.99253	0.533158	0.0295337	-0.0584687	0.781871	-0.140914	0.515053	-0.139741	0.520799
Q5F9V1	NGO0288	RNA polymerase sigma factor RpoH OS=Neisseria gonorrhoeae (strain ATCC 700825 / FA 1090) OX=242231 GN=rpoH PE=3 SV=1	1.38481	0.488509	-1.8404	0.00441116	-2.3474	0.0226143	-3.73221	0.00804669	-0.969014	0.0677909	0.871388	0.0372924
Q5F874	NGO0917	2-oxoglutarate dehydrogenase OS=Neisseria gonorrhoeae (strain ATCC 700825 / FA 1090) OX=242231 GN=sucA PE=4 SV=1	0.384909	0.0588529	-0.046462	0.70777	0.234286	0.18381	-0.150624	0.233692	-0.110735	0.409762	-0.0642732	0.57923
Q5F875	NGO0916	Dihydrolipoyllysine-residue succinyltransferase component of 2-oxoglutarate dehydrogenase complex OS=Neisseria gonorrhoeae (strain ATCC 700825 / FA 1090) OX=242231 GN=NGO_0916 PE=3 SV=1	0.625931	0.00889721	0.366883	0.0233726	1.05927	0.00246456	0.433336	0.00818677	0.304392	0.0466728	-0.0624914	0.617922
Q5F876	NGO0915	Dihydrolipoyl dehydrogenase OS=Neisseria gonorrhoeae (strain ATCC 700825 / FA 1090) OX=242231 GN=NGO_0915 PE=3 SV=1	-0.140139	0.38593	-0.0939908	0.653091	-0.495217	0.0097368	-0.355078	0.0130635	-0.324574	0.111666	-0.230583	0.0666642
Q5F878	NGO0913	Succinate--CoA ligase [ADP-forming] subunit beta OS=Neisseria gonorrhoeae (strain ATCC 700825 / FA 1090) OX=242231 GN=sucC PE=3 SV=1	-0.312146	0.0276459	-0.191688	0.281971	-0.827474	0.0011855	-0.515328	0.00598817	-0.332301	0.0864942	-0.140613	0.232157
Q5F777	NGO1308	Guanosine-3,5-bis(Diphosphate) 3-pyrophosphohydrolase OS=Neisseria gonorrhoeae (strain ATCC 700825 / FA 1090) OX=242231 GN=NGO_1308 PE=3 SV=1	-1.32782	0.287888	-1.27516	0.00905648	-2.03611	0.0564865	-0.708283	0.165429	-0.420227	0.346976	0.854929	0.0135328
Q5F879	NGO0912	Succinate--CoA ligase [ADP-forming] subunit alpha OS=Neisseria gonorrhoeae (strain ATCC 700825 / FA 1090) OX=242231 GN=sucD PE=3 SV=1	-0.278378	0.13001	-0.449924	0.123146	-1.18919	0.000137584	-0.910814	0.00139286	-0.709816	0.000823522	-0.259892	0.23577
Q5F882	NGO0907	Toxin FitB OS=Neisseria gonorrhoeae (strain ATCC 700825 / FA 1090) OX=242231 GN=fitB PE=1 SV=1	-1000	0.373901	-1000	0.127185	1	0	1000	0.373901	1	0	1000	0.127185
Q5FA25	NGO0209	Peptide chain release factor 3 OS=Neisseria gonorrhoeae (strain ATCC 700825 / FA 1090) OX=242231 GN=prfC PE=3 SV=1	-1.14894	0.0985174	-0.285497	0.18114	-0.834977	0.199977	0.31396	0.195538	0.569115	0.0325137	0.854611	0.00599399
Q5F884	NGO0905	LUD_dom domain-containing protein OS=Neisseria gonorrhoeae (strain ATCC 700825 / FA 1090) OX=242231 GN=NGO_0905 PE=4 SV=1	1.94896	0.00487776	-1000	0.373901	1000	0.00146074	1000	0.0008488	1	0	1000	0.373901
Q5F885	NGO0904	Oxidoreductase OS=Neisseria gonorrhoeae (strain ATCC 700825 / FA 1090) OX=242231 GN=NGO_0904 PE=4 SV=1	-0.551622	0.0583299	-0.127548	0.472135	-0.552422	0.0260069	-0.000799892	0.996171	0.178839	0.208763	0.306386	0.128425
Q5F887	NGO0902	Uncharacterized protein OS=Neisseria gonorrhoeae (strain ATCC 700825 / FA 1090) OX=242231 GN=NGO_0902 PE=4 SV=1	0.104184	0.752398	-0.0873593	0.946186	0.317377	0.674343	0.213193	0.795072	-0.507112	0.689617	-0.419752	0.727707
Q5F889	NGO0900	3-phosphoshikimate 1-carboxyvinyltransferase OS=Neisseria gonorrhoeae (strain ATCC 700825 / FA 1090) OX=242231 GN=aroA PE=3 SV=1	-2.54367	0.00865278	0.0139117	0.972649	-3.47705	0.0067564	-0.933384	0.0355171	-0.13574	0.710119	-0.149652	0.691096
Q5F890	NGO0899	Transcription elongation factor GreA OS=Neisseria gonorrhoeae (strain ATCC 700825 / FA 1090) OX=242231 GN=greA PE=3 SV=1	-0.565601	0.00653647	-0.543383	0.0133794	-1.09064	0.0205018	-0.525035	0.106074	-0.40797	0.171852	0.135413	0.564909
Q5F898	NGO0890	Quinone-dependent D-lactate dehydrogenase OS=Neisseria gonorrhoeae (strain ATCC 700825 / FA 1090) OX=242231 GN=dld PE=3 SV=1	0.0912878	0.146275	-0.0555634	0.596001	0.210137	0.344924	0.118849	0.5847	-0.328672	0.228984	-0.273108	0.320609
Q5FA57	NGO0174	30S ribosomal protein S16 OS=Neisseria gonorrhoeae (strain ATCC 700825 / FA 1090) OX=242231 GN=rpsP PE=3 SV=1	-0.850435	0.000242855	0.601472	0.00469664	-0.0541597	0.826142	0.796276	0.0113413	1.44884	0.000470074	0.847368	0.0216337
Q5F8B1	NGO0875	N5-carboxyaminoimidazole ribonucleotide synthase OS=Neisseria gonorrhoeae (strain ATCC 700825 / FA 1090) OX=242231 GN=purK PE=3 SV=1	-1000	0.000743507	-0.0978367	0.739192	-1000	0.000378399	-1.34584	0.00369353	-0.323705	0.264283	-0.225868	0.328519
Q5F8B2	NGO0874	Restriction endonuclease NgoMIV OS=Neisseria gonorrhoeae (strain ATCC 700825 / FA 1090) OX=242231 GN=NGO_0874 PE=4 SV=1	-1000	0.000234281	0.403733	0.295285	-1000	0.000279696	-0.51753	0.0399694	0.336735	0.381662	-0.0669979	0.638044
Q5F8B4	NGO0872	Anthranilate synthase component 1 OS=Neisseria gonorrhoeae (strain ATCC 700825 / FA 1090) OX=242231 GN=trpE PE=3 SV=1	-3.17372	0.00404528	-0.171463	0.634335	-3.68557	0.000382792	-0.511845	0.0861548	-0.158372	0.617898	0.0130908	0.956474
Q5F9P0	NGO0353	Uracil phosphoribosyltransferase OS=Neisseria gonorrhoeae (strain ATCC 700825 / FA 1090) OX=242231 GN=upp PE=3 SV=1	-0.618676	0.0468318	-0.184377	0.158565	-0.246681	0.345481	0.371995	0.0122611	0.648648	0.00264757	0.833025	0.00117566
Q5F8B8	NGO0868	Membrane protein OS=Neisseria gonorrhoeae (strain ATCC 700825 / FA 1090) OX=242231 GN=NGO_0868 PE=4 SV=1	2.21758	0.0109148	0.183145	0.876456	1000	0.00181143	1000	0.122796	1000	0.128793	1000	0.148936
Q5F8C0	NGO0866	Serine hydroxymethyltransferase OS=Neisseria gonorrhoeae (strain ATCC 700825 / FA 1090) OX=242231 GN=glyA PE=3 SV=1	-0.695455	0.000625447	-0.146748	0.38693	-1.61675	5.87119e-06	-0.921299	3.83627e-05	-0.437962	0.00390264	-0.291214	0.066271
Q5F8C3	NGO0862	Fructose-1,6-bisphosphatase class 1 OS=Neisseria gonorrhoeae (strain ATCC 700825 / FA 1090) OX=242231 GN=fbp PE=3 SV=1	-0.0568855	0.724309	-0.467277	0.478534	-0.105012	0.585034	-0.048127	0.701871	-0.648496	0.286939	-0.181219	0.463698
Q5F8C3	NGO0862	Fructose-1,6-bisphosphatase class 1 OS=Neisseria gonorrhoeae (strain ATCC 700825 / FA 1090) OX=242231 GN=fbp PE=3 SV=1	-1000	0.373901	-0.993151	0.679564	-1000	0.373901	0.356727	0.871306	0.352414	0.872806	1.34556	0.602642
Q5F8C4	NGO0861	Uncharacterized protein OS=Neisseria gonorrhoeae (strain ATCC 700825 / FA 1090) OX=242231 GN=NGO_0861 PE=4 SV=1	-0.433688	0.101219	-0.471708	0.509234	1.17688	0.105671	1.61057	0.0269465	0.814911	0.252948	1.28662	0.250348
Q5F8C7	NGO0858	Glycerol-3-phosphate acyltransferase OS=Neisseria gonorrhoeae (strain ATCC 700825 / FA 1090) OX=242231 GN=plsY PE=3 SV=1	0.377376	0.224469	0.332182	0.234233	2.54787	0.0239355	2.1705	0.0251558	2.22252	0.0318897	1.89033	0.0676081
Q5F8C8	NGO0857	7,8-dihydroneopterin aldolase OS=Neisseria gonorrhoeae (strain ATCC 700825 / FA 1090) OX=242231 GN=NGO_0857 PE=3 SV=1	0.106596	0.826292	-0.00872261	0.973874	2.19334	0.0542542	2.08675	0.0327946	1.54828	0.0578088	1.557	0.0626498
Q5F8D2	NGO0851	Cell division protein FtsK OS=Neisseria gonorrhoeae (strain ATCC 700825 / FA 1090) OX=242231 GN=NGO_0851 PE=3 SV=1	0.640428	0.614754	-0.609888	0.451078	2.88015	0.266136	2.23972	0.0267451	1.28069	0.449008	1.89057	0.0870378
Q5F8D4	NGO0848	2-isopropylmalate synthase OS=Neisseria gonorrhoeae (strain ATCC 700825 / FA 1090) OX=242231 GN=leuA PE=3 SV=1	-0.133745	0.27748	0.427314	0.0103318	-0.0165549	0.918631	0.11719	0.44029	0.182048	0.238227	-0.245265	0.185312
Q5F8X6	NGO0633	Iron-sulfur cluster assembly scaffold protein IscU OS=Neisseria gonorrhoeae (strain ATCC 700825 / FA 1090) OX=242231 GN=NGO_0633 PE=3 SV=1	-0.879351	0.176663	-0.353895	0.0567001	-0.747983	0.302776	0.131368	0.584604	0.461927	0.144096	0.815822	0.0100588
Q5F8D7	NGO0845	Peptidase_M14 domain-containing protein OS=Neisseria gonorrhoeae (strain ATCC 700825 / FA 1090) OX=242231 GN=NGO_0845 PE=4 SV=1	0.123115	0.213143	0.260695	0.0210733	0.16929	0.180092	0.0461747	0.638481	0.0948252	0.395609	-0.165869	0.132407
Q5F8D8	NGO0844	Acetylglutamate kinase OS=Neisseria gonorrhoeae (strain ATCC 700825 / FA 1090) OX=242231 GN=argB PE=3 SV=1	1	0	1000	0.373901	-1000	0.373901	-1000	0.373901	-0.786524	0.734573	-1000	0.373901
Q5F8E0	NGO0842	Phosphoserine phosphatase OS=Neisseria gonorrhoeae (strain ATCC 700825 / FA 1090) OX=242231 GN=NGO_0842 PE=4 SV=1	-0.921509	0.181858	-1.2256	0.116687	-1.57584	0.038676	-0.654326	0.0877331	-0.675521	0.0623988	0.550078	0.352323
Q5F8E4	NGO0834	Membrane protein OS=Neisseria gonorrhoeae (strain ATCC 700825 / FA 1090) OX=242231 GN=NGO_0834 PE=4 SV=1	1.16977	0.201838	1000	0.373901	2.04524	0.156972	0.875473	0.456221	-1.04865	0.666059	-1000	0.373901
Q5F8E8	NGO0829	Chaperone protein HscA homolog OS=Neisseria gonorrhoeae (strain ATCC 700825 / FA 1090) OX=242231 GN=hscA PE=3 SV=1	-0.558404	0.00453417	0.122298	0.106816	-0.832029	0.0542335	-0.273625	0.339202	0.0289799	0.904093	-0.0933181	0.718704
Q5F8F2	NGO0825	2Fe-2S ferredoxin OS=Neisseria gonorrhoeae (strain ATCC 700825 / FA 1090) OX=242231 GN=NGO_0825 PE=4 SV=1	-1000	0.000801789	-1.16432	0.0698939	-1000	0.000536458	-0.936365	0.0139153	-1.10328	0.102364	0.061038	0.697462
Q5F8F4	NGO0822	tRNA synthetase RNA-binding protein OS=Neisseria gonorrhoeae (strain ATCC 700825 / FA 1090) OX=242231 GN=NGO_0822 PE=4 SV=1	1	0	-1.03162	0.144203	-1000	0.373901	-1000	0.373901	0.739759	0.637461	1.77138	0.0918164
Q5F8F5	NGO0821	Acetyl-coenzyme A carboxylase carboxyl transferase subunit alpha OS=Neisseria gonorrhoeae (strain ATCC 700825 / FA 1090) OX=242231 GN=accA PE=3 SV=1	-0.399552	0.039452	-0.0726547	0.0853561	-0.743465	0.0192045	-0.343913	0.123855	0.0444129	0.765947	0.117068	0.4475
Q5F8G0	NGO0815	UDP-N-acetylmuramate--L-alanyl-gamma-D-glutamyl-meso-2,6-diaminoheptandioate ligase OS=Neisseria gonorrhoeae (strain ATCC 700825 / FA 1090) OX=242231 GN=mpl PE=3 SV=1	-0.541526	0.00220402	-0.449306	0.17286	-1.19518	0.000644626	-0.65365	0.00308212	-0.452833	0.145063	-0.00352659	0.981291
Q5F8G6	NGO0809	Dihydroxy-acid dehydratase OS=Neisseria gonorrhoeae (strain ATCC 700825 / FA 1090) OX=242231 GN=ilvD PE=3 SV=1	-1.2284	0.000530952	0.185762	0.0942682	-1.39187	0.0170256	-0.163463	0.514543	0.0865056	0.705422	-0.0992569	0.695636
Q5F923	NGO0583	30S ribosomal protein S18 OS=Neisseria gonorrhoeae (strain ATCC 700825 / FA 1090) OX=242231 GN=rpsR PE=3 SV=1	-0.12192	0.801273	-0.289179	0.344519	0.196684	0.668808	0.318605	0.422827	0.521192	0.245307	0.810371	0.00715395
Q5F8H0	NGO0803	GTP-binding protein OS=Neisseria gonorrhoeae (strain ATCC 700825 / FA 1090) OX=242231 GN=NGO_0803 PE=4 SV=1	-0.615414	0.00487052	0.062478	0.59236	-0.803821	0.000828005	-0.188407	0.100923	0.102283	0.399614	0.0398051	0.617451
Q5F8H2	NGO0801	Ribonuclease R OS=Neisseria gonorrhoeae (strain ATCC 700825 / FA 1090) OX=242231 GN=rnr PE=3 SV=1	-2.61077	0.0152899	-0.08686	0.79758	-3.17431	0.0399129	-0.563532	0.323628	-0.0128299	0.980263	0.0740301	0.867955
Q5F9P8	NGO0345	5-methylthioadenosine/S-adenosylhomocysteine nucleosidase OS=Neisseria gonorrhoeae (strain ATCC 700825 / FA 1090) OX=242231 GN=mtnN PE=3 SV=1	-1000	0.00706606	0.475332	0.106168	-1000	0.000452331	0.649162	0.153044	1.21167	0.00938983	0.736335	0.0256446
Q5F8H8	NGO0795	Bacterioferritin OS=Neisseria gonorrhoeae (strain ATCC 700825 / FA 1090) OX=242231 GN=NGO_0795 PE=3 SV=1	0.0364254	0.813772	-0.263549	0.657539	0.484565	0.0512174	0.448139	0.0157813	-0.259612	0.657276	0.00393677	0.982774
Q5F8H9	NGO0794	Bacterioferritin OS=Neisseria gonorrhoeae (strain ATCC 700825 / FA 1090) OX=242231 GN=NGO_0794 PE=3 SV=1	0.0793256	0.607236	0.652759	0.00909412	1.03239	0.00319703	0.953061	0.00171526	0.68962	0.005981	0.0368613	0.765297
Q5F8I0	NGO0793	Lipoyl synthase OS=Neisseria gonorrhoeae (strain ATCC 700825 / FA 1090) OX=242231 GN=lipA PE=3 SV=1	0.00591593	0.994439	-1.95749	0.116765	-0.478044	0.696366	-0.48396	0.720694	-1.26312	0.44133	0.694363	0.512747
Q5F8I5	NGO0788	Stomatin 2 OS=Neisseria gonorrhoeae (strain ATCC 700825 / FA 1090) OX=242231 GN=NGO_0788 PE=4 SV=1	-0.322998	0.0901502	0.0750367	0.612856	-0.124986	0.308318	0.198012	0.161504	-0.0922277	0.368312	-0.167264	0.214472
Q5F8J2	NGO0781	ABC transporter OS=Neisseria gonorrhoeae (strain ATCC 700825 / FA 1090) OX=242231 GN=NGO_0781 PE=4 SV=1	-0.518429	0.0012549	-0.148851	0.326808	-1.14192	0.109368	-0.623489	0.258578	-0.471549	0.367665	-0.322699	0.493585
Q5F964	NGO0537	HMA domain-containing protein OS=Neisseria gonorrhoeae (strain ATCC 700825 / FA 1090) OX=242231 GN=NGO_0537 PE=4 SV=1	-1000	0.00551353	-1.02732	0.116723	-1000	0.00059925	-0.381248	0.25238	-0.292065	0.689718	0.735256	0.00861907
Q5F9L8	NGO0375	Phosphoglucomutase OS=Neisseria gonorrhoeae (strain ATCC 700825 / FA 1090) OX=242231 GN=NGO_0375 PE=3 SV=1	0.312024	0.0444484	-0.893294	0.00687916	0.22664	0.377782	-0.0853846	0.7337	-0.158953	0.583317	0.734341	0.0293369
Q5F8J6	NGO0777	Transcriptional regulator HU subunit alpha OS=Neisseria gonorrhoeae (strain ATCC 700825 / FA 1090) OX=242231 GN=NGO_0777 PE=3 SV=1	-0.466478	0.0217837	1.01159	0.042379	1.36414	0.0074782	1.83062	0.000185579	2.191	0.00506777	1.17941	0.0707131
Q5F8J8	NGO0775	Lon protease OS=Neisseria gonorrhoeae (strain ATCC 700825 / FA 1090) OX=242231 GN=lon PE=2 SV=1	-0.274267	0.0306925	-0.359929	0.0114931	-1.06626	0.00189254	-0.791996	0.00315995	-0.299655	0.066614	0.0602745	0.603499
Q5F8K1	NGO0771	RecBCD enzyme subunit RecD OS=Neisseria gonorrhoeae (strain ATCC 700825 / FA 1090) OX=242231 GN=recD PE=3 SV=1	-1.61234	0.000533641	0.000359086	0.998446	-2.00966	0.000752554	-0.39732	0.0197885	-0.00551753	0.95834	-0.00587661	0.977115
Q5F8K2	NGO0770	Lipoprotein-releasing system ATP-binding protein LolD OS=Neisseria gonorrhoeae (strain ATCC 700825 / FA 1090) OX=242231 GN=lolD PE=3 SV=1	0.277496	0.769688	-0.0584853	0.947679	1.90418	0.286067	1.62668	0.151997	1.08278	0.509528	1.14127	0.330153
Q5F8K6	NGO0766	Peptidylprolyl isomerase OS=Neisseria gonorrhoeae (strain ATCC 700825 / FA 1090) OX=242231 GN=NGO_0766 PE=4 SV=1	0.308249	0.0137098	0.891623	0.00142758	1.65639	0.00406777	1.34814	0.0115603	1.10435	0.0327515	0.212724	0.67151
Q5F8K8	NGO0764	ABC transporter ATP-binding protein OS=Neisseria gonorrhoeae (strain ATCC 700825 / FA 1090) OX=242231 GN=NGO_0764 PE=4 SV=1	-0.943845	0.00192725	0.142476	0.114157	-1.27057	0.000536159	-0.326721	0.0413457	0.144927	0.160657	0.00245171	0.980104
Q5F8K9	NGO0763	Multifunctional CCA protein OS=Neisseria gonorrhoeae (strain ATCC 700825 / FA 1090) OX=242231 GN=cca PE=3 SV=1	1000	0.373901	2.17198	0.489789	-3.50038	0.267205	-1000	0.227553	-0.0440806	0.981155	-2.21606	0.345508
Q5F8K9	NGO0763	Multifunctional CCA protein OS=Neisseria gonorrhoeae (strain ATCC 700825 / FA 1090) OX=242231 GN=cca PE=3 SV=1	-1000	0.373901	-1.36591	0.598814	-1000	0.0123723	-2.54485	0.044995	-2.74346	0.0365036	-1.37755	0.242474
Q5F8L4	NGO0758	Ribulose-phosphate 3-epimerase OS=Neisseria gonorrhoeae (strain ATCC 700825 / FA 1090) OX=242231 GN=NGO_0758 PE=3 SV=1	-0.143669	0.517637	-0.238718	0.219865	-0.629654	0.010767	-0.485985	0.0239908	-0.242093	0.0912901	-0.0033752	0.982164
Q5F8L6	NGO0756	ATPase AAA OS=Neisseria gonorrhoeae (strain ATCC 700825 / FA 1090) OX=242231 GN=NGO_0756 PE=4 SV=1	-0.83972	0.588046	-0.252099	0.486037	-1.34579	0.198971	-0.506074	0.449969	0.38719	0.239924	0.639289	0.0814664
Q5F8L7	NGO0755	Riboflavin synthase subunit alpha OS=Neisseria gonorrhoeae (strain ATCC 700825 / FA 1090) OX=242231 GN=NGO_0755 PE=4 SV=2	-1.44732	0.0174177	-0.899349	0.0224537	-1.85287	0.0183323	-0.405552	0.186569	-0.377703	0.281562	0.521646	0.10548
Q5F8M0	NGO0752	XRE family transcriptional regulator OS=Neisseria gonorrhoeae (strain ATCC 700825 / FA 1090) OX=242231 GN=NGO_0752 PE=4 SV=1	1	0	-1000	0.373901	1	0	1	0	1	0	1000	0.373901
Q5F8M2	NGO0748	N5-carboxyaminoimidazole ribonucleotide mutase OS=Neisseria gonorrhoeae (strain ATCC 700825 / FA 1090) OX=242231 GN=purE PE=3 SV=1	-1000	0.122202	-0.430692	0.579647	-1000	0.373901	1.53734	0.3477	1.43707	0.386619	1.86776	0.0850767
Q5F8M4	NGO0746	Methyltransferase OS=Neisseria gonorrhoeae (strain ATCC 700825 / FA 1090) OX=242231 GN=NGO_0746 PE=4 SV=1	1	0	-1000	0.373901	1	0	1	0	1	0	1000	0.373901
Q5F8M8	NGO0742	Nucleoid-associated protein NGO0742 OS=Neisseria gonorrhoeae (strain ATCC 700825 / FA 1090) OX=242231 GN=NGO0742 PE=3 SV=1	-2.78808	0.00481885	0.541048	0.050282	-1.9593	0.258741	0.828778	0.201826	1.2623	0.0595989	0.721252	0.295624
Q5F708	NGO1381	Glutaredoxin OS=Neisseria gonorrhoeae (strain ATCC 700825 / FA 1090) OX=242231 GN=NGO_1381 PE=4 SV=2	-1000	0.00192306	-0.913526	0.00624834	-1000	0.000108365	-0.618428	0.0351043	-0.187784	0.445283	0.725742	0.00259284
Q5F925	NGO0581	30S ribosomal protein S6 OS=Neisseria gonorrhoeae (strain ATCC 700825 / FA 1090) OX=242231 GN=rpsF PE=3 SV=1	-0.98056	0.0157769	-0.511819	0.0107503	-0.918996	0.030132	0.0615643	0.770586	0.194622	0.30305	0.706442	0.0114564
Q5F6Y5	NGO1407	ArsR family transcriptional regulator OS=Neisseria gonorrhoeae (strain ATCC 700825 / FA 1090) OX=242231 GN=NGO_1407 PE=4 SV=1	-0.889024	0.0839345	-0.277734	0.271258	-0.474048	0.319411	0.414976	0.0468545	0.421377	0.114371	0.69911	0.015887
Q5F8P8	NGO0719	Glucose-6-phosphate isomerase 1 OS=Neisseria gonorrhoeae (strain ATCC 700825 / FA 1090) OX=242231 GN=pgi1 PE=3 SV=1	-0.145099	0.125752	0.0546366	0.530843	-0.302505	0.0392881	-0.157406	0.198244	-0.0469552	0.66315	-0.101592	0.371016
Q5F8P9	NGO0718	Transcriptional regulator OS=Neisseria gonorrhoeae (strain ATCC 700825 / FA 1090) OX=242231 GN=NGO_0718 PE=4 SV=1	-0.788706	0.0530861	-0.283214	0.143512	-1.32545	0.00708336	-0.536749	0.0668029	-0.219315	0.302959	0.0638994	0.724246
Q5F8Q0	NGO0717	Glucokinase OS=Neisseria gonorrhoeae (strain ATCC 700825 / FA 1090) OX=242231 GN=glk PE=3 SV=1	-0.294251	0.160353	0.0381827	0.811379	-0.475672	0.0488131	-0.181421	0.0286599	0.0914139	0.550217	0.0532311	0.593573
Q5F6Q6	NGO1493	30S ribosomal protein S20 OS=Neisseria gonorrhoeae (strain ATCC 700825 / FA 1090) OX=242231 GN=rpsT PE=3 SV=1	-1.59027	0.000349944	0.0290333	0.899691	-1.82589	0.000352648	-0.235622	0.0485429	0.700487	0.0129159	0.671454	0.043227
Q5F8Q2	NGO0715	Glucose-6-phosphate 1-dehydrogenase OS=Neisseria gonorrhoeae (strain ATCC 700825 / FA 1090) OX=242231 GN=zwf PE=3 SV=1	0.0330994	0.863011	-0.038967	0.818386	-0.16188	0.348118	-0.19498	0.101928	-0.0547783	0.467023	-0.0158114	0.921582
Q5F8Q3	NGO0714	Phosphogluconate dehydratase OS=Neisseria gonorrhoeae (strain ATCC 700825 / FA 1090) OX=242231 GN=edd PE=3 SV=1	-0.078768	0.575538	0.10908	0.43194	0.030394	0.848326	0.109162	0.438738	0.0451893	0.788777	-0.0638911	0.589564
Q5F8X7	NGO0632	Iron-sulfur cluster assembly protein OS=Neisseria gonorrhoeae (strain ATCC 700825 / FA 1090) OX=242231 GN=iscA PE=3 SV=1	-0.1775	0.545917	-0.308891	0.260479	-0.12699	0.584815	0.0505099	0.84551	0.328619	0.222241	0.63751	0.0454662
Q5F8Q9	NGO0704	3,4-dihydroxy-2-butanone 4-phosphate synthase OS=Neisseria gonorrhoeae (strain ATCC 700825 / FA 1090) OX=242231 GN=ribB PE=3 SV=2	-0.145837	0.0339191	-0.200127	0.259357	-0.306974	0.000442484	-0.161137	0.0142246	0.0252605	0.640664	0.225388	0.202083
Q5F8R1	NGO0702	N-6 DNA methylase OS=Neisseria gonorrhoeae (strain ATCC 700825 / FA 1090) OX=242231 GN=NGO_0702 PE=4 SV=1	1.02254	0.15489	0.589388	0.598397	2.80709	0.0262894	1.78455	0.131009	0.93231	0.478625	0.342921	0.72012
Q5F8R2	NGO0701	Uncharacterized protein OS=Neisseria gonorrhoeae (strain ATCC 700825 / FA 1090) OX=242231 GN=NGO_0701 PE=4 SV=1	2.41966	0.0148374	2.17147	0.228199	5.93129	0.00741097	3.51163	0.010039	1.5485	0.338464	-0.622971	0.783308
Q5F8R4	NGO0699	Restriction endonuclease subunit S OS=Neisseria gonorrhoeae (strain ATCC 700825 / FA 1090) OX=242231 GN=NGO_0699 PE=4 SV=1	1.65881	0.0295125	-3.75161	0.000310215	1.09799	0.119041	-0.560824	0.640092	-2.98753	0.178845	0.764082	0.253487
Q5F707	NGO1382	GTP pyrophosphokinase OS=Neisseria gonorrhoeae (strain ATCC 700825 / FA 1090) OX=242231 GN=NGO_1382 PE=3 SV=1	-0.154162	0.870813	-0.960638	0.0175408	-1.18922	0.0762849	-1.03506	0.110861	-0.361901	0.334513	0.598738	0.0452935
Q5F5T7	NGO1829	50S ribosomal protein L14 OS=Neisseria gonorrhoeae (strain ATCC 700825 / FA 1090) OX=242231 GN=rplN PE=3 SV=1	-0.129157	0.455349	-0.663239	0.000909601	-0.645326	0.00800402	-0.516169	0.000289198	-0.0758297	0.330087	0.58741	0.000588703
Q5F8S0	NGO0690	Lipoprotein OS=Neisseria gonorrhoeae (strain ATCC 700825 / FA 1090) OX=242231 GN=NGO_0690 PE=4 SV=1	-0.617995	0.353416	1.71126	0.302951	1000	0.118573	1000	2.95137e-05	1000	0.117457	1000	0.373901
Q5F8S1	NGO0689	Threonine synthase OS=Neisseria gonorrhoeae (strain ATCC 700825 / FA 1090) OX=242231 GN=NGO_0689 PE=4 SV=1	0.101588	0.0304395	0.188004	0.310666	-0.101199	0.0583387	-0.202787	0.00341895	0.133571	0.433835	-0.0544329	0.41176
Q5F5R0	NGO1856	Transcription termination/antitermination protein NusG OS=Neisseria gonorrhoeae (strain ATCC 700825 / FA 1090) OX=242231 GN=nusG PE=3 SV=1	0.342275	0.00688638	-1.00185	0.000279372	1.16275	0.0026634	0.820475	0.0121357	-0.416667	0.215876	0.585179	0.0489304
Q5F8S7	NGO0683	Serine protease OS=Neisseria gonorrhoeae (strain ATCC 700825 / FA 1090) OX=242231 GN=NGO_0683 PE=4 SV=1	0.555128	0.804788	0.852487	0.521512	1.33856	0.603974	0.783432	0.735453	1.96879	0.294787	1.1163	0.487673
Q5F8T0	NGO0680	Glutamate--cysteine ligase OS=Neisseria gonorrhoeae (strain ATCC 700825 / FA 1090) OX=242231 GN=NGO_0680 PE=4 SV=2	-0.169275	0.309306	-0.16063	0.252267	-0.513455	0.00908537	-0.34418	0.00859111	-0.218029	0.0787211	-0.0573992	0.478961
Q5F8T3	NGO0677	3-isopropylmalate dehydratase small subunit OS=Neisseria gonorrhoeae (strain ATCC 700825 / FA 1090) OX=242231 GN=leuD PE=3 SV=1	-0.0416705	0.904677	-0.28933	0.153576	-0.0743078	0.85331	-0.0326373	0.908135	0.0568253	0.83722	0.346156	0.215418
Q5F8T5	NGO0675	Restriction endonuclease NlaIV OS=Neisseria gonorrhoeae (strain ATCC 700825 / FA 1090) OX=242231 GN=NGO_0675 PE=4 SV=1	0.540968	0.809358	0.647243	0.695803	-0.766146	0.622933	-1.30711	0.408613	-0.0864978	0.941142	-0.733741	0.638171
Q5F9U1	NGO0298	50S ribosomal protein L20 OS=Neisseria gonorrhoeae (strain ATCC 700825 / FA 1090) OX=242231 GN=rplT PE=3 SV=1	-0.227425	0.0803048	-0.059268	0.659326	-0.0678516	0.656284	0.159573	0.268079	0.515979	0.0226455	0.575247	0.0147937
Q5F8T9	NGO0671	Inositol-1-monophosphatase OS=Neisseria gonorrhoeae (strain ATCC 700825 / FA 1090) OX=242231 GN=NGO_0671 PE=3 SV=1	-0.455059	0.231716	0.0972631	0.627795	-0.813009	0.0712588	-0.357951	0.0832897	0.00278134	0.990214	-0.0944818	0.586918
Q5F8U0	NGO0670	RNA methyltransferase OS=Neisseria gonorrhoeae (strain ATCC 700825 / FA 1090) OX=242231 GN=NGO_0670 PE=1 SV=1	-0.913374	0.00137336	-0.226108	0.326256	-1.40966	0.0220847	-0.496286	0.165453	-0.0230246	0.93541	0.203084	0.519071
Q5F8U1	NGO0669	Uncharacterized protein OS=Neisseria gonorrhoeae (strain ATCC 700825 / FA 1090) OX=242231 GN=NGO_0669 PE=4 SV=1	-2.4023	0.0138499	-0.358435	0.366769	-3.07477	0.00618878	-0.672471	0.0364501	-0.289526	0.512376	0.0689082	0.71036
Q5F8U5	NGO0665	Aldehyde dehydrogenase OS=Neisseria gonorrhoeae (strain ATCC 700825 / FA 1090) OX=242231 GN=NGO_0665 PE=4 SV=1	-0.487826	0.681764	-0.73613	0.336138	-1.01925	0.419693	-0.531427	0.651004	-0.945044	0.446867	-0.208915	0.81436
Q5F8U8	NGO0662	Glutamyl-tRNA(Gln) amidotransferase subunit A OS=Neisseria gonorrhoeae (strain ATCC 700825 / FA 1090) OX=242231 GN=gatA PE=3 SV=1	-0.356841	0.420369	-1.06071	0.000785818	0.542971	0.477306	0.899812	0.282587	-0.0400008	0.963555	1.02071	0.141562
Q5F8V0	NGO0660	Aspartyl/glutamyl-tRNA(Asn/Gln) amidotransferase subunit B OS=Neisseria gonorrhoeae (strain ATCC 700825 / FA 1090) OX=242231 GN=gatB PE=3 SV=1	-0.691065	0.30907	-0.377597	0.403856	-0.503876	0.720721	0.187189	0.847509	0.0640081	0.954621	0.441605	0.625116
Q5F8V2	NGO0658	Pyridoxine/pyridoxamine 5-phosphate oxidase OS=Neisseria gonorrhoeae (strain ATCC 700825 / FA 1090) OX=242231 GN=pdxH PE=3 SV=1	-0.649594	0.161071	-0.523286	0.0329812	-1.77682	0.010862	-1.12723	0.0149424	-0.477985	0.0991444	0.0453004	0.850819
Q5F8V3	NGO0657	Pseudouridine synthase OS=Neisseria gonorrhoeae (strain ATCC 700825 / FA 1090) OX=242231 GN=NGO_0657 PE=3 SV=2	-1.86792	0.00174368	-0.120257	0.0497809	-1.91747	0.00331325	-0.0495532	0.685843	-0.0351566	0.765156	0.0851007	0.482209
Q5F8V6	NGO0654	NH(3)-dependent NAD(+) synthetase OS=Neisseria gonorrhoeae (strain ATCC 700825 / FA 1090) OX=242231 GN=NGO_0654 PE=3 SV=2	1.03029	0.647932	-0.403366	0.528035	2.19205	0.478459	1.16176	0.372471	0.179538	0.78514	0.582904	0.180747
Q5F8V8	NGO0652	Thioredoxin OS=Neisseria gonorrhoeae (strain ATCC 700825 / FA 1090) OX=242231 GN=NGO_0652 PE=3 SV=1	-1.58117	0.00159816	-0.211978	0.467977	-1.44729	0.0398589	0.133874	0.641371	0.342653	0.420767	0.554632	0.0940442
Q5F8W0	NGO0650	RNA helicase OS=Neisseria gonorrhoeae (strain ATCC 700825 / FA 1090) OX=242231 GN=NGO_0650 PE=3 SV=1	-0.999856	0.168405	-0.37957	0.271439	-0.916913	0.310795	0.082943	0.873045	-0.452771	0.465756	-0.0732004	0.885395
Q5F8W4	NGO0646	Acetylornithine aminotransferase OS=Neisseria gonorrhoeae (strain ATCC 700825 / FA 1090) OX=242231 GN=argD PE=3 SV=1	-0.437643	0.0663581	-0.252056	0.103532	-0.987751	0.00300693	-0.550108	0.000489704	-0.22005	0.015575	0.0320055	0.796916
Q5F8W5	NGO0645	ATP-dependent Clp protease ATP-binding subunit ClpX OS=Neisseria gonorrhoeae (strain ATCC 700825 / FA 1090) OX=242231 GN=clpX PE=3 SV=1	-0.668456	0.0039812	-0.0363072	0.533323	-1.03734	0.00208358	-0.368879	0.041949	0.059032	0.589844	0.0953391	0.396025
Q5F8W6	NGO0644	Ribosome-binding factor A OS=Neisseria gonorrhoeae (strain ATCC 700825 / FA 1090) OX=242231 GN=rbfA PE=3 SV=1	-2.71365	0.00555728	0.31309	0.338289	-2.49289	0.0133146	0.220768	0.130637	0.843812	0.0247704	0.530721	0.155371
Q5F8X1	NGO0639	Lactate dehydrogenase OS=Neisseria gonorrhoeae (strain ATCC 700825 / FA 1090) OX=242231 GN=lldD PE=3 SV=1	0.171335	0.264067	-0.0282031	0.735909	0.153923	0.306601	-0.017412	0.88609	-0.27345	0.0674994	-0.245247	0.0561108
Q5F8X3	NGO0637	Transcriptional regulator OS=Neisseria gonorrhoeae (strain ATCC 700825 / FA 1090) OX=242231 GN=NGO_0637 PE=4 SV=1	-1000	0.00196254	-0.104924	0.694117	-1000	0.125384	-0.00984219	0.990476	0.381102	0.591896	0.486026	0.517466
Q5F8X4	NGO0636	Cysteine desulfurase IscS OS=Neisseria gonorrhoeae (strain ATCC 700825 / FA 1090) OX=242231 GN=iscS PE=3 SV=1	-0.468777	0.00182795	-0.242547	0.0543341	-1.03798	0.0038183	-0.569201	0.017358	-0.372555	0.0638296	-0.130008	0.397172
Q5F689	NGO1673	Pilus assembly protein PilF OS=Neisseria gonorrhoeae (strain ATCC 700825 / FA 1090) OX=242231 GN=NGO_1673 PE=4 SV=1	-0.0136102	0.909423	-0.8297	0.00351318	0.05872	0.56266	0.0723303	0.469706	-0.26723	0.0115966	0.56247	0.0110437
Q5F865	NGO0926	Glutathione peroxidase OS=Neisseria gonorrhoeae (strain ATCC 700825 / FA 1090) OX=242231 GN=NGO_0926 PE=4 SV=1	-0.364591	0.17126	-1.1711	0.00147193	-1.19831	0.000366884	-0.833716	0.00346488	-0.614881	0.0018884	0.556222	0.0104226
Q5F8Y0	NGO0629	DNA gyrase subunit A OS=Neisseria gonorrhoeae (strain ATCC 700825 / FA 1090) OX=242231 GN=gyrA PE=3 SV=1	0.570055	0.0158171	-0.0750919	0.453982	0.430788	0.0330853	-0.139267	0.157124	-0.16724	0.138552	-0.0921485	0.28329
Q5F8Y3	NGO0626	Murein transglycosylase OS=Neisseria gonorrhoeae (strain ATCC 700825 / FA 1090) OX=242231 GN=NGO_0626 PE=4 SV=1	0.739591	0.00152759	0.0746828	0.77081	0.795309	0.00426396	0.0557176	0.699046	0.0920254	0.75215	0.0173426	0.901824
Q5F8Y5	NGO0624	Oxidoreductase OS=Neisseria gonorrhoeae (strain ATCC 700825 / FA 1090) OX=242231 GN=NGO_0624 PE=4 SV=2	-1.4697	0.0304853	-0.219219	0.168624	-2.15395	0.00749952	-0.684249	0.019398	-0.083831	0.679668	0.135388	0.414928
Q5F8Y6	NGO0623	Transcription-repair-coupling factor OS=Neisseria gonorrhoeae (strain ATCC 700825 / FA 1090) OX=242231 GN=mfd PE=3 SV=1	0.270086	0.519819	0.331824	0.723825	-1.34406	0.507274	-1.61415	0.462981	-1.89108	0.434042	-2.22291	0.397495
Q5F8Y9	NGO0620	Aspartate 1-decarboxylase OS=Neisseria gonorrhoeae (strain ATCC 700825 / FA 1090) OX=242231 GN=panD PE=3 SV=1	-0.299112	0.319637	-0.109527	0.802269	1.1079	0.140081	1.40702	0.0462292	0.916063	0.174413	1.02559	0.238396
Q5F8Z0	NGO0619	2-dehydro-3-deoxyphosphooctonate aldolase OS=Neisseria gonorrhoeae (strain ATCC 700825 / FA 1090) OX=242231 GN=kdsA PE=3 SV=1	0.0758284	0.608724	-0.200488	0.191511	-0.146686	0.311845	-0.222515	0.0242412	-0.051032	0.449826	0.149456	0.298245
Q5F8Z2	NGO0617	Enolase OS=Neisseria gonorrhoeae (strain ATCC 700825 / FA 1090) OX=242231 GN=eno PE=3 SV=1	0.310151	0.0566632	0.386951	0.00754323	0.611956	0.00758433	0.301805	0.0400759	0.260461	0.0464171	-0.126491	0.214615
Q5F8Z5	NGO0615	Ribonucleotide-diphosphate reductase subunit beta OS=Neisseria gonorrhoeae (strain ATCC 700825 / FA 1090) OX=242231 GN=NGO_0615 PE=4 SV=1	0.509745	0.00571553	-0.273302	0.134648	0.337852	0.0767668	-0.171893	0.277344	-0.547553	0.0339231	-0.27425	0.180176
Q5F8Z6	NGO0614	Ribonucleoside-diphosphate reductase OS=Neisseria gonorrhoeae (strain ATCC 700825 / FA 1090) OX=242231 GN=NGO_0614 PE=3 SV=1	0.371061	0.0226054	-0.336858	0.0196432	-0.223453	0.227734	-0.594514	0.0251131	-0.412838	0.0638369	-0.0759795	0.631516
Q5F900	NGO0609	Methyltransferase OS=Neisseria gonorrhoeae (strain ATCC 700825 / FA 1090) OX=242231 GN=NGO_0609 PE=4 SV=1	-1.04592	0.110391	-0.371139	0.165102	-1.25969	0.0878472	-0.213776	0.450281	-0.541145	0.115046	-0.170006	0.593507
Q5F8Q4	NGO0713	2-dehydro-3-deoxyphosphogluconate aldolase OS=Neisseria gonorrhoeae (strain ATCC 700825 / FA 1090) OX=242231 GN=NGO_0713 PE=4 SV=1	-0.34479	0.0768194	-0.68538	0.00210661	-0.493724	0.101737	-0.148934	0.457166	-0.130263	0.505187	0.555117	0.0264111
Q5F905	NGO0604	30S ribosomal protein S1 OS=Neisseria gonorrhoeae (strain ATCC 700825 / FA 1090) OX=242231 GN=rpsA PE=3 SV=1	-0.156717	0.406562	-0.3331	0.100577	-0.24134	0.259208	-0.0846233	0.618974	-0.0844702	0.643786	0.24863	0.190499
Q5F906	NGO0603	Integration host factor subunit beta OS=Neisseria gonorrhoeae (strain ATCC 700825 / FA 1090) OX=242231 GN=ihfB PE=3 SV=2	-0.126754	0.557309	0.541403	0.0347606	0.731609	0.100476	0.858363	0.0179293	0.670381	0.0758687	0.128978	0.688299
Q5F9V4	NGO0284	Membrane protein OS=Neisseria gonorrhoeae (strain ATCC 700825 / FA 1090) OX=242231 GN=NGO_0284 PE=4 SV=1	-0.0310233	0.879547	0.348151	0.418663	1.046	0.00954321	1.07702	0.00283581	0.887582	0.124313	0.539431	0.00386116
Q5F910	NGO0597	Nucleoside diphosphate kinase OS=Neisseria gonorrhoeae (strain ATCC 700825 / FA 1090) OX=242231 GN=NGO_0597 PE=3 SV=1	1	0	-0.38902	0.860143	1	0	1	0	1000	0.373901	1000	0.373901
Q5F912	NGO0595	Pilus assembly protein PilW OS=Neisseria gonorrhoeae (strain ATCC 700825 / FA 1090) OX=242231 GN=NGO_0595 PE=4 SV=1	0.330024	0.0829243	-0.157487	0.682596	0.905438	0.00891182	0.575414	0.0135066	-0.0506817	0.890251	0.106805	0.671599
Q5F914	NGO0593	ATP-dependent Clp protease proteolytic subunit OS=Neisseria gonorrhoeae (strain ATCC 700825 / FA 1090) OX=242231 GN=clpP PE=3 SV=1	0.316858	0.197219	-0.149835	0.0768638	0.433183	0.179812	0.116325	0.601817	-0.146708	0.538822	0.00312696	0.988455
Q5F915	NGO0592	Trigger factor OS=Neisseria gonorrhoeae (strain ATCC 700825 / FA 1090) OX=242231 GN=tig PE=3 SV=1	-0.0671187	0.658072	0.162473	0.296095	-0.240643	0.0546083	-0.173524	0.19284	0.106554	0.307677	-0.0559187	0.654222
Q5F920	NGO0586	CDP-diacylglycerol--serine O-phosphatidyltransferase OS=Neisseria gonorrhoeae (strain ATCC 700825 / FA 1090) OX=242231 GN=NGO_0586 PE=3 SV=1	-0.0901644	0.722083	1.21515	0.452535	2.46561	0.0156214	2.55578	0.0184861	1.57715	0.350158	0.361997	0.869477
Q5F922	NGO0584	50S ribosomal protein L9 OS=Neisseria gonorrhoeae (strain ATCC 700825 / FA 1090) OX=242231 GN=rplI PE=3 SV=1	-0.401947	0.0156515	-0.691317	0.00157224	-1.30593	0.000964567	-0.90398	0.00252168	-0.54659	0.0155894	0.144727	0.223178
Q5F6H8	NGO1580	Coproporphyrinogen-III oxidase OS=Neisseria gonorrhoeae (strain ATCC 700825 / FA 1090) OX=242231 GN=NGO_1580 PE=3 SV=1	-0.389425	0.304994	-0.329707	0.00654887	-0.329426	0.300662	0.0599999	0.820424	0.191313	0.227258	0.521019	0.0111743
Q5F594	NGO2035	Hypoxanthine phosphoribosyltransferase OS=Neisseria gonorrhoeae (strain ATCC 700825 / FA 1090) OX=242231 GN=NGO_2035 PE=4 SV=1	0.277592	0.804829	-0.705702	0.00617358	-0.658352	0.34349	-0.935943	0.170553	-0.189835	0.450104	0.515867	0.0150768
Q5F926	NGO0580	Thioredoxin reductase OS=Neisseria gonorrhoeae (strain ATCC 700825 / FA 1090) OX=242231 GN=NGO_0580 PE=3 SV=1	0.0799156	0.656667	-0.158537	0.312244	-0.195556	0.215886	-0.275472	0.0208124	-0.149374	0.113016	0.00916277	0.937759
Q5F930	NGO0574	Carbonic anhydrase OS=Neisseria gonorrhoeae (strain ATCC 700825 / FA 1090) OX=242231 GN=NGO_0574 PE=3 SV=1	0.0143832	0.817826	-0.427162	0.00789844	-0.370444	0.03111	-0.384827	0.0226875	-0.588446	0.0122649	-0.161283	0.181307
Q5F668	NGO1695	Phospho-2-dehydro-3-deoxyheptonate aldolase OS=Neisseria gonorrhoeae (strain ATCC 700825 / FA 1090) OX=242231 GN=NGO_1695 PE=3 SV=1	-0.490298	0.0528342	-1.01348	0.00214265	-1.2288	0.00105497	-0.738504	0.000923721	-0.505309	0.0250163	0.508168	0.0052578
Q5F932	NGO0572	Peptidase S41 OS=Neisseria gonorrhoeae (strain ATCC 700825 / FA 1090) OX=242231 GN=NGO_0572 PE=3 SV=1	0.234652	0.101473	0.256571	0.0765169	0.407825	0.0501119	0.173173	0.341308	0.15274	0.374746	-0.103831	0.565247
Q5F933	NGO0571	Peptidase_M23 domain-containing protein OS=Neisseria gonorrhoeae (strain ATCC 700825 / FA 1090) OX=242231 GN=NGO_0571 PE=4 SV=1	-0.368433	0.0696596	0.493235	0.0533858	0.551064	0.0328142	0.919497	0.00103613	0.156723	0.02294	-0.336512	0.166067
A0A0H4IVK1	NGO09675	Cell division inhibitor MinD OS=Neisseria gonorrhoeae (strain ATCC 700825 / FA 1090) OX=242231 GN=NGO_09675 PE=4 SV=1	-0.251427	0.0601009	-0.61414	0.00112249	-0.133625	0.290847	0.117801	0.338192	-0.113633	0.395567	0.500506	0.00287864
Q5F938	NGO0566	Proline--tRNA ligase OS=Neisseria gonorrhoeae (strain ATCC 700825 / FA 1090) OX=242231 GN=proS PE=3 SV=1	-0.526191	0.00111156	-0.266512	0.0422088	-0.889126	0.000144754	-0.362935	0.000316868	-0.104772	0.153209	0.161741	0.10179
Q5F939	NGO0565	Pyruvate dehydrogenase E1 component OS=Neisseria gonorrhoeae (strain ATCC 700825 / FA 1090) OX=242231 GN=aceE PE=4 SV=1	0.307914	0.162151	0.244231	0.251478	0.392868	0.0765514	0.0849536	0.498389	0.0287747	0.851956	-0.215457	0.151138
Q5F940	NGO0564	Acetyltransferase component of pyruvate dehydrogenase complex OS=Neisseria gonorrhoeae (strain ATCC 700825 / FA 1090) OX=242231 GN=NGO_0564 PE=3 SV=1	0.541032	0.0281869	-0.213534	0.408931	0.340262	0.0794901	-0.200769	0.203075	-0.42906	0.0929819	-0.215527	0.221718
Q5F8T6	NGO0674	3-isopropylmalate dehydrogenase OS=Neisseria gonorrhoeae (strain ATCC 700825 / FA 1090) OX=242231 GN=leuB PE=3 SV=1	-0.0767611	0.597749	-0.1217	0.37634	0.378559	0.0019464	0.45532	0.0340054	0.364103	0.000836023	0.485803	0.02175
Q5F943	NGO0561	Uncharacterized protein OS=Neisseria gonorrhoeae (strain ATCC 700825 / FA 1090) OX=242231 GN=NGO_0561 PE=4 SV=1	1.10638	4.0393e-06	0.209662	0.11204	2.22502	2.88468e-06	1.11864	0.000262428	0.185389	0.281383	-0.0242729	0.852637
Q5F947	NGO0556	Aspartate ammonia-lyase OS=Neisseria gonorrhoeae (strain ATCC 700825 / FA 1090) OX=242231 GN=aspA PE=3 SV=1	-0.682372	0.0100181	0.0443798	0.629675	-1.31146	0.00598803	-0.629084	0.0412423	-0.115835	0.541642	-0.160215	0.415638
Q5F7V4	NGO1063	Membrane-bound lysozyme-inhibitor of c-type lysozyme family protein OS=Neisseria gonorrhoeae (strain ATCC 700825 / FA 1090) OX=242231 GN=NGO_1063 PE=4 SV=1	0.227055	0.404254	0.325146	0.0214334	1.49753	0.0130446	1.27048	0.000330193	0.765561	0.00194321	0.440415	0.00274016
Q5F954	NGO0549	Endoribonuclease L-PSP OS=Neisseria gonorrhoeae (strain ATCC 700825 / FA 1090) OX=242231 GN=NGO_0549 PE=4 SV=1	-2.04125	0.0492187	-0.288638	0.325161	-1.62769	0.128743	0.413563	0.198205	0.45145	0.116572	0.740088	0.0775129
Q5F955	NGO0548	tRNA-modifying protein OS=Neisseria gonorrhoeae (strain ATCC 700825 / FA 1090) OX=242231 GN=NGO_0548 PE=3 SV=2	-0.492604	0.0418017	-0.679244	0.058487	-0.852775	0.000400401	-0.360171	0.0485294	-0.538105	0.120771	0.141139	0.0753251
Q5F6W8	NGO1426	Putative iron-sulfur cluster insertion protein ErpA OS=Neisseria gonorrhoeae (strain ATCC 700825 / FA 1090) OX=242231 GN=erpA PE=3 SV=1	-0.328279	0.0520297	-0.186018	0.298717	-0.396255	0.0169461	-0.0679761	0.462431	0.252993	0.150232	0.439011	0.0205125
Q5F960	NGO0543	Cobalamin biosynthesis protein CobW OS=Neisseria gonorrhoeae (strain ATCC 700825 / FA 1090) OX=242231 GN=NGO_0543 PE=4 SV=1	-1000	0.116117	-2.24436	0.0241475	-1000	0.14735	-0.407757	0.733019	-1.40817	0.406814	0.836192	0.242067
Q5F5T3	NGO1832	30S ribosomal protein S3 OS=Neisseria gonorrhoeae (strain ATCC 700825 / FA 1090) OX=242231 GN=rpsC PE=3 SV=1	-0.149131	0.150172	-0.57299	0.00501161	-0.270522	0.0609027	-0.12139	0.241709	-0.141281	0.268926	0.431708	0.0114202
Q5FAG7	NGO0055	Pilus assembly protein OS=Neisseria gonorrhoeae (strain ATCC 700825 / FA 1090) OX=242231 GN=NGO_0055 PE=4 SV=2	1.08104	0.00210565	-0.147127	0.13085	1.17221	0.00182732	0.0911693	0.517008	0.260626	0.0992624	0.407753	0.0112122
Q5F973	NGO0526	Phosphoribosylformylglycinamidine cyclo-ligase OS=Neisseria gonorrhoeae (strain ATCC 700825 / FA 1090) OX=242231 GN=purM PE=1 SV=1	-1.78081	0.00255126	-0.156112	0.319705	-2.40584	0.000506426	-0.625032	0.0121419	-0.139072	0.341273	0.0170403	0.907358
Q5F976	NGO0523	Membrane protein OS=Neisseria gonorrhoeae (strain ATCC 700825 / FA 1090) OX=242231 GN=NGO_0523 PE=4 SV=1	6.92727	0.377457	-1000	0.373901	3.65475	0.410697	-3.27252	0.422921	-1000	0.373901	-2.53592	0.460542
Q5F983	NGO0516	Growth inhibitor PemK OS=Neisseria gonorrhoeae (strain ATCC 700825 / FA 1090) OX=242231 GN=NGO_0516 PE=4 SV=1	1	0	-1000	0.373901	-1000	0.373901	-1000	0.373901	-1000	0.373901	2.64871	0.453177
Q5F6Y6	NGO1406	Aminomethyltransferase OS=Neisseria gonorrhoeae (strain ATCC 700825 / FA 1090) OX=242231 GN=gcvT PE=3 SV=1	-0.166742	0.535884	-0.275399	0.317374	-0.421902	0.00861091	-0.25516	0.278061	0.117307	0.681318	0.392706	0.00931416
Q5F9D8	NGO0461	UPF0246 protein NGO0461 OS=Neisseria gonorrhoeae (strain ATCC 700825 / FA 1090) OX=242231 GN=NGO0461 PE=3 SV=1	-1000	0.116141	-0.224826	0.811308	-1000	0.373901	0.394679	0.805595	0.943327	0.586734	1.16815	0.313565
Q5F9D9	NGO0460	Succinyldiaminopimelate aminotransferase OS=Neisseria gonorrhoeae (strain ATCC 700825 / FA 1090) OX=242231 GN=NGO_0460 PE=4 SV=1	-1000	0.148024	0.428188	0.744994	-1000	0.373901	-0.268325	0.885101	0.400874	0.818168	-0.0273136	0.987388
Q5F9E0	NGO0459	Deoxyuridine 5-triphosphate nucleotidohydrolase OS=Neisseria gonorrhoeae (strain ATCC 700825 / FA 1090) OX=242231 GN=dut PE=3 SV=1	-1000	1.80273e-06	-0.61605	0.199853	-1000	0.0230791	-0.185318	0.68875	0.360297	0.553884	0.976347	0.0735489
Q5F9E2	NGO0456	Type IV pilin OS=Neisseria gonorrhoeae (strain ATCC 700825 / FA 1090) OX=242231 GN=NGO_0456 PE=4 SV=1	-0.162962	0.582867	1.40881	0.378635	1.83631	0.029617	1.99928	0.00951271	0.755944	0.524842	-0.652862	0.676376
Q5F9E3	NGO0455	Pilus assembly protein PilX OS=Neisseria gonorrhoeae (strain ATCC 700825 / FA 1090) OX=242231 GN=NGO_0455 PE=4 SV=1	0.990604	0.00166281	-0.485749	0.106919	2.08922	0.000293949	1.09861	0.00293659	0.0660745	0.826813	0.551824	0.0519425
Q5F9E4	NGO0454	Pilus assembly protein PilW OS=Neisseria gonorrhoeae (strain ATCC 700825 / FA 1090) OX=242231 GN=NGO_0454 PE=4 SV=1	-0.807284	0.0913741	0.186815	0.132741	-0.39344	0.416945	0.413844	0.145638	0.278611	0.223145	0.0917955	0.67561
Q5F9E5	NGO0453	Pilus assembly protein PilV OS=Neisseria gonorrhoeae (strain ATCC 700825 / FA 1090) OX=242231 GN=NGO_0453 PE=4 SV=1	0.357694	0.481902	1.5805	0.330538	0.958338	0.147442	0.600643	0.520331	0.147969	0.892468	-1.43253	0.372073
Q5F9E6	NGO0452	Ferrous iron transporter B OS=Neisseria gonorrhoeae (strain ATCC 700825 / FA 1090) OX=242231 GN=NGO_0452 PE=4 SV=1	1.20211	0.0294092	-0.890205	0.199711	1.75959	0.0134279	0.557483	0.145041	-0.814699	0.277597	0.0755055	0.792025
Q5F9E7	NGO0451	Replicative DNA helicase OS=Neisseria gonorrhoeae (strain ATCC 700825 / FA 1090) OX=242231 GN=NGO_0451 PE=3 SV=1	-1.37939	0.115488	-0.133377	0.881841	-2.48311	0.0675595	-1.10372	0.184765	-0.841128	0.25326	-0.707751	0.441949
Q5F9E8	NGO0449	Membrane protein OS=Neisseria gonorrhoeae (strain ATCC 700825 / FA 1090) OX=242231 GN=NGO_0449 PE=4 SV=1	0.572725	0.00290766	1.57686	0.0289523	2.94292	0.00288989	2.37019	0.0162462	2.12726	0.0344115	0.550405	0.733363
Q5F9F2	NGO0444	L-threonine dehydratase OS=Neisseria gonorrhoeae (strain ATCC 700825 / FA 1090) OX=242231 GN=ilvA PE=3 SV=1	-1.14634	0.462557	-1000	0.130405	0.150943	0.944703	1.29729	0.410733	-1000	0.373901	2.0023	0.267325
Q5F9F3	NGO0443	Cytochrome C550 OS=Neisseria gonorrhoeae (strain ATCC 700825 / FA 1090) OX=242231 GN=NGO_0443 PE=3 SV=1	-1000	0.0128053	1.59549	0.187302	-1000	0.146808	-1.85628	0.266009	-2.0818	0.244293	-3.67729	0.176323
Q5F9F4	NGO0442	50S ribosomal protein L25 OS=Neisseria gonorrhoeae (strain ATCC 700825 / FA 1090) OX=242231 GN=rplY PE=3 SV=1	-0.280159	0.111871	-0.49474	0.00245071	-1.47736	0.0142373	-1.1972	0.0210764	-0.635207	0.0801965	-0.140467	0.581012
Q5F9F5	NGO0441	Ribose-phosphate pyrophosphokinase OS=Neisseria gonorrhoeae (strain ATCC 700825 / FA 1090) OX=242231 GN=prs PE=3 SV=1	0.396351	0.0789822	0.503158	0.0588217	0.696522	0.00855091	0.300171	0.0933357	0.321484	0.0656755	-0.181674	0.303014
Q5F7U0	NGO1080	Cytochrome C OS=Neisseria gonorrhoeae (strain ATCC 700825 / FA 1090) OX=242231 GN=NGO_1080 PE=4 SV=1	0.340153	0.144435	-0.0287949	0.668301	1.19544	0.00794867	0.855285	0.000119003	0.362585	0.00575141	0.39138	0.00142056
Q5F9F8	NGO0437	Pantothenate synthetase OS=Neisseria gonorrhoeae (strain ATCC 700825 / FA 1090) OX=242231 GN=panC PE=3 SV=1	-1.17729	0.00950503	-0.229153	0.154972	-2.15932	0.0016038	-0.982025	0.00490806	-0.100231	0.493236	0.128922	0.487028
Q5F9F9	NGO0436	3-methyl-2-oxobutanoate hydroxymethyltransferase OS=Neisseria gonorrhoeae (strain ATCC 700825 / FA 1090) OX=242231 GN=panB PE=3 SV=1	0.670465	0.00551754	-0.382826	0.0496729	0.753852	0.00951239	0.0833872	0.64679	-0.43985	0.0746868	-0.0570243	0.782732
Q5F9G1	NGO0434	Alpha/beta hydrolase OS=Neisseria gonorrhoeae (strain ATCC 700825 / FA 1090) OX=242231 GN=NGO_0434 PE=4 SV=1	-1.03766	0.08871	0.259303	0.544818	-1.1963	0.0468199	-0.158643	0.326053	0.301411	0.487276	0.0421084	0.751288
Q5F9G8	NGO0426	Histidine--tRNA ligase OS=Neisseria gonorrhoeae (strain ATCC 700825 / FA 1090) OX=242231 GN=hisS PE=3 SV=1	-0.42796	0.0169467	0.291591	0.0220705	-0.650165	0.0344104	-0.222204	0.32548	0.173094	0.37294	-0.118497	0.53336
Q5F9H3	NGO0421	dCTP deaminase OS=Neisseria gonorrhoeae (strain ATCC 700825 / FA 1090) OX=242231 GN=dcd PE=3 SV=1	-0.634542	0.0125835	0.388885	0.215905	-0.879017	0.00214964	-0.244475	0.103324	0.297152	0.290868	-0.091733	0.541463
Q5F9H4	NGO0420	Uncharacterized protein OS=Neisseria gonorrhoeae (strain ATCC 700825 / FA 1090) OX=242231 GN=NGO_0420 PE=4 SV=1	0.691516	0.000292009	0.0535268	0.854641	1.58343	0.000572715	0.891916	0.0173107	0.679887	0.164331	0.62636	0.0578273
Q5F9H8	NGO0416	Periplasmic protein OS=Neisseria gonorrhoeae (strain ATCC 700825 / FA 1090) OX=242231 GN=NGO_0416 PE=4 SV=1	-0.852216	0.585753	2.46949	0.0322821	1000	0.373901	1000	0.121971	1000	0.00507097	1000	0.373901
Q5F9H9	NGO0415	Poly(A) polymerase I OS=Neisseria gonorrhoeae (strain ATCC 700825 / FA 1090) OX=242231 GN=pcnB PE=3 SV=1	-0.246785	0.337259	-0.175178	0.50841	1.18656	0.0351888	1.43335	0.00888123	-0.301054	0.543498	-0.125875	0.784886
Q5F5A4	NGO2025	30S ribosomal protein S9 OS=Neisseria gonorrhoeae (strain ATCC 700825 / FA 1090) OX=242231 GN=rpsI PE=3 SV=1	-0.426551	0.0220971	-0.623234	0.00311988	-0.831344	0.00301789	-0.404793	0.00578829	-0.274229	0.0975263	0.349006	0.00486359
Q5F9I6	NGO0408	Clp protease ClpX OS=Neisseria gonorrhoeae (strain ATCC 700825 / FA 1090) OX=242231 GN=clpA PE=3 SV=1	-0.0104257	0.986092	-0.264265	0.69847	-0.0779976	0.932506	-0.0675719	0.929802	-0.367024	0.692005	-0.102759	0.906758
Q5F9I8	NGO0405	Damage-inducible protein D OS=Neisseria gonorrhoeae (strain ATCC 700825 / FA 1090) OX=242231 GN=dinD PE=4 SV=1	-1000	5.60263e-06	-0.371396	0.0741732	-1000	0.000116389	-0.728805	0.00464964	-0.392486	0.0977607	-0.0210898	0.852526
Q5FAG0	NGO0063	Ribosome-binding ATPase YchF OS=Neisseria gonorrhoeae (strain ATCC 700825 / FA 1090) OX=242231 GN=ychF PE=3 SV=1	-1.24257	0.00711902	-0.578781	0.00720791	-1.68651	0.000571838	-0.44394	0.0184807	-0.245008	0.10402	0.333772	0.0134177
Q5F9J0	NGO0403	ADP-L-glycero-D-manno-heptose-6-epimerase OS=Neisseria gonorrhoeae (strain ATCC 700825 / FA 1090) OX=242231 GN=hldD PE=3 SV=1	0.615822	0.00626003	0.281758	0.0718811	0.663183	0.00939291	0.0473612	0.765021	0.274392	0.146693	-0.00736551	0.961112
Q5F9J2	NGO0401	Orotidine 5-phosphate decarboxylase OS=Neisseria gonorrhoeae (strain ATCC 700825 / FA 1090) OX=242231 GN=pyrF PE=3 SV=1	-1.41285	0.126585	0.136868	0.709034	-2.36542	0.00909714	-0.952575	0.0302104	0.200666	0.607229	0.0637985	0.753393
Q5F9J3	NGO0400	Adenylate kinase OS=Neisseria gonorrhoeae (strain ATCC 700825 / FA 1090) OX=242231 GN=adk PE=3 SV=1	-1.43401	0.0047375	-0.233769	0.137608	-1.76913	0.00509819	-0.335123	0.178159	0.0688104	0.737286	0.302579	0.138828
Q5F9J4	NGO0399	Protease HtpX homolog OS=Neisseria gonorrhoeae (strain ATCC 700825 / FA 1090) OX=242231 GN=htpX PE=3 SV=1	0.388566	0.0405767	0.617845	0.0560857	2.34583	0.000508422	1.95726	4.40678e-05	0.789969	0.0339349	0.172124	0.391053
Q5F9J5	NGO0398	Adenylosuccinate synthetase OS=Neisseria gonorrhoeae (strain ATCC 700825 / FA 1090) OX=242231 GN=purA PE=3 SV=1	0.0693657	0.724687	-0.339623	0.138157	-0.405677	0.0999314	-0.475042	0.0413473	-0.435971	0.0892061	-0.0963481	0.571346
Q5F9J6	NGO0397	ATP phosphoribosyltransferase regulatory subunit OS=Neisseria gonorrhoeae (strain ATCC 700825 / FA 1090) OX=242231 GN=hisZ PE=3 SV=1	0.60639	0.0071767	0.0420151	0.716814	0.553209	0.025208	-0.053181	0.745971	-0.140886	0.438492	-0.182901	0.332629
Q5F807	NGO0996	Protein translocase subunit SecA OS=Neisseria gonorrhoeae (strain ATCC 700825 / FA 1090) OX=242231 GN=secA PE=3 SV=1	-0.228362	0.139136	-0.636794	0.0226872	-0.252473	0.161332	-0.0241104	0.811006	-0.307145	0.198144	0.329649	0.0363025
Q5F9K0	NGO0393	TetR family transcriptional regulator OS=Neisseria gonorrhoeae (strain ATCC 700825 / FA 1090) OX=242231 GN=NGO_0393 PE=4 SV=1	-0.187911	0.391866	0.0206494	0.919706	-0.195362	0.100914	-0.00745146	0.970523	-0.00421904	0.973125	-0.0248685	0.89736
Q5F9K1	NGO0392	Epimerase domain-containing protein OS=Neisseria gonorrhoeae (strain ATCC 700825 / FA 1090) OX=242231 GN=NGO_0392 PE=4 SV=1	0.298704	0.89164	-1000	0.149753	1000	0.373901	1000	0.373901	1	0	1000	0.149753
Q5F9K2	NGO0391	Uncharacterized protein OS=Neisseria gonorrhoeae (strain ATCC 700825 / FA 1090) OX=242231 GN=NGO_0391 PE=4 SV=1	1	0	-0.657085	0.684293	-1000	0.373901	-1000	0.373901	0.897078	0.704212	1.55416	0.362731
Q5F9K3	NGO0390	NAD kinase OS=Neisseria gonorrhoeae (strain ATCC 700825 / FA 1090) OX=242231 GN=nadK PE=3 SV=1	-0.241061	0.175364	-0.263844	0.0651265	-0.532453	0.0331371	-0.291392	0.0809113	-0.0313354	0.814355	0.232508	0.129307
Q5F9K5	NGO0388	NAD(P)H nitroreductase OS=Neisseria gonorrhoeae (strain ATCC 700825 / FA 1090) OX=242231 GN=NGO_0388 PE=4 SV=1	-1000	0.373901	-0.249347	0.906125	-1000	0.117382	-1.63126	0.320135	-1.13453	0.451817	-0.885188	0.568304
Q5F9K6	NGO0387	GTP cyclohydrolase FolE2 OS=Neisseria gonorrhoeae (strain ATCC 700825 / FA 1090) OX=242231 GN=folE2 PE=1 SV=1	-0.243191	0.106832	0.0437197	0.862663	-0.603437	0.0671057	-0.360246	0.170892	-0.112164	0.683932	-0.155884	0.561408
Q5F8Q1	NGO0716	6-phosphogluconolactonase OS=Neisseria gonorrhoeae (strain ATCC 700825 / FA 1090) OX=242231 GN=pgl PE=1 SV=1	-0.688312	0.000963168	-0.420091	0.0247688	-0.950935	8.97116e-05	-0.262623	0.0115403	-0.111612	0.204739	0.308479	0.042183
Q5F4X3	NGO2171	Phosphate acyltransferase OS=Neisseria gonorrhoeae (strain ATCC 700825 / FA 1090) OX=242231 GN=plsX PE=3 SV=1	-0.598882	0.247798	0.598897	0.0249262	0.153989	0.798226	0.752871	0.00264908	0.887385	0.00784333	0.288488	0.02369
Q5F9L1	NGO0382	ATP-dependent zinc metalloprotease FtsH OS=Neisseria gonorrhoeae (strain ATCC 700825 / FA 1090) OX=242231 GN=ftsH PE=3 SV=1	0.850755	0.000432816	-0.489899	0.00334155	0.53229	0.00925021	-0.318464	0.0729309	-0.650232	0.0105364	-0.160333	0.287521
Q5F9L4	NGO0379	Peptidyl-tRNA hydrolase OS=Neisseria gonorrhoeae (strain ATCC 700825 / FA 1090) OX=242231 GN=pth PE=3 SV=1	0.193819	0.353278	-0.319327	0.138232	-0.466495	0.0769804	-0.660313	0.0167278	-0.275455	0.117108	0.0438719	0.83526
Q5F9L7	NGO0376	Peptidyl-prolyl cis-trans isomerase OS=Neisseria gonorrhoeae (strain ATCC 700825 / FA 1090) OX=242231 GN=NGO_0376 PE=3 SV=1	-0.0191162	0.91432	-0.337009	0.089462	-0.614986	0.0053168	-0.595869	0.00247939	-0.287818	0.01237	0.0491907	0.722396
Q5F5L0	NGO1914	6-phosphogluconate dehydrogenase, decarboxylating OS=Neisseria gonorrhoeae (strain ATCC 700825 / FA 1090) OX=242231 GN=NGO_1914 PE=3 SV=1	-0.700255	0.00418803	-0.148465	0.132551	-1.10733	7.43492e-05	-0.40707	0.00849724	0.112204	0.112872	0.260668	0.0280459
Q5F9M0	NGO0373	Cysteine ABC transporter permease OS=Neisseria gonorrhoeae (strain ATCC 700825 / FA 1090) OX=242231 GN=NGO_0373 PE=3 SV=1	0.161748	0.885467	0.0230721	0.991519	1000	0.116523	1000	0.13378	1000	0.373901	1000	0.373901
Q5F711	NGO1378	Biopolymer transporter ExbB OS=Neisseria gonorrhoeae (strain ATCC 700825 / FA 1090) OX=242231 GN=NGO_1378 PE=3 SV=2	0.109123	0.644818	-0.0685144	0.776282	0.453131	0.110187	0.344008	0.0388729	0.183363	0.486586	0.251877	0.0124665
Q5F9M2	NGO0371	Peroxidase OS=Neisseria gonorrhoeae (strain ATCC 700825 / FA 1090) OX=242231 GN=NGO_0371 PE=4 SV=1	-0.250835	0.117996	0.119088	0.538132	-0.597966	0.0255204	-0.347132	0.0714236	0.0105211	0.952922	-0.108567	0.570122
Q5F9M3	NGO0370	RecBCD enzyme subunit RecB OS=Neisseria gonorrhoeae (strain ATCC 700825 / FA 1090) OX=242231 GN=recB PE=3 SV=1	-1000	0.00057994	0.374214	0.444926	-1000	0.0144883	-0.153256	0.716522	0.967677	0.158724	0.593463	0.166137
Q5FA60	NGO0171	50S ribosomal protein L19 OS=Neisseria gonorrhoeae (strain ATCC 700825 / FA 1090) OX=242231 GN=rplS PE=3 SV=1	-0.283437	0.0970385	-0.512437	0.000631275	-0.995363	0.00142144	-0.711927	0.00604127	-0.279153	0.0534256	0.233285	0.0494662
Q5F9N1	NGO0362	Uroporphyrinogen decarboxylase OS=Neisseria gonorrhoeae (strain ATCC 700825 / FA 1090) OX=242231 GN=hemE PE=3 SV=1	-0.223773	0.156802	-0.297505	0.113756	-1.00715	0.00125794	-0.783378	0.000996858	-0.377239	0.0419082	-0.0797345	0.507139
Q5F9N3	NGO0360	Uroporphyrin-III methyltransferase OS=Neisseria gonorrhoeae (strain ATCC 700825 / FA 1090) OX=242231 GN=NGO_0360 PE=4 SV=2	0.70152	0.000617785	-0.0538482	0.438917	1.53154	0.000534953	0.830017	0.00658763	0.0756999	0.741577	0.129548	0.571509
Q5F5V1	NGO1819	30S ribosomal protein S4 OS=Neisseria gonorrhoeae (strain ATCC 700825 / FA 1090) OX=242231 GN=rpsD PE=3 SV=1	-0.220556	0.0200653	-0.690216	0.000695218	-0.721475	0.00304959	-0.500918	0.00628962	-0.468213	0.0180428	0.222003	0.0430513
Q5F7G4	NGO1214	tRNA-specific 2-thiouridylase MnmA OS=Neisseria gonorrhoeae (strain ATCC 700825 / FA 1090) OX=242231 GN=mnmA PE=3 SV=2	-0.0115393	0.947108	0.171864	0.483091	0.270083	0.177399	0.281622	0.036616	0.367481	0.193406	0.195617	0.0466328
Q5F5Y9	NGO1779	Ferric uptake regulation protein OS=Neisseria gonorrhoeae (strain ATCC 700825 / FA 1090) OX=242231 GN=fur PE=3 SV=1	-0.94132	0.040634	-0.36912	0.00112944	-1.46497	0.00457064	-0.52365	9.49167e-05	-0.222358	0.00602661	0.146762	0.00615817
Q5F9P2	NGO0351	Glutaredoxin OS=Neisseria gonorrhoeae (strain ATCC 700825 / FA 1090) OX=242231 GN=NGO_0351 PE=3 SV=1	-1.03611	0.123833	-0.770165	0.247527	0.32432	0.803721	1.36043	0.0988209	0.31397	0.808019	1.08414	0.19579
Q5F9P4	NGO0349	DNAase OS=Neisseria gonorrhoeae (strain ATCC 700825 / FA 1090) OX=242231 GN=NGO_0349 PE=4 SV=1	0.618818	0.0164629	-0.232294	0.145085	0.177005	0.315217	-0.441814	0.0292652	-0.0957837	0.438828	0.13651	0.416139
Q5F9P5	NGO0348	Pilus assembly protein OS=Neisseria gonorrhoeae (strain ATCC 700825 / FA 1090) OX=242231 GN=NGO_0348 PE=4 SV=1	-1.88774	0.0559904	-0.517932	0.267885	-1.54748	0.429259	0.340258	0.710986	0.0751533	0.942173	0.593086	0.524448
Q5F9P7	NGO0346	Twitching motility protein PilT OS=Neisseria gonorrhoeae (strain ATCC 700825 / FA 1090) OX=242231 GN=NGO_0346 PE=4 SV=2	0.320146	0.056263	0.423982	0.01515	0.241988	0.191254	-0.0781589	0.613153	0.308508	0.0698112	-0.115475	0.51376
Q5F655	NGO1711	Adenylosuccinate lyase OS=Neisseria gonorrhoeae (strain ATCC 700825 / FA 1090) OX=242231 GN=NGO_1711 PE=3 SV=1	0.078371	0.0655136	0.293473	0.000599355	0.065686	0.115926	-0.0126849	0.744581	0.146986	0.00553242	-0.146487	0.0232187
Q5F9P9	NGO0344	Elongation factor 4 OS=Neisseria gonorrhoeae (strain ATCC 700825 / FA 1090) OX=242231 GN=lepA PE=3 SV=1	0.00858319	0.984317	-0.159942	0.66581	-0.148685	0.864261	-0.157268	0.852419	0.319763	0.653297	0.479705	0.530617
Q5F9Q0	NGO0343	Signal peptidase I OS=Neisseria gonorrhoeae (strain ATCC 700825 / FA 1090) OX=242231 GN=NGO_0343 PE=3 SV=1	0.24291	0.355418	1000	0.00570139	2.31237	0.0315804	2.06947	0.0353802	1.40013	0.214837	-1000	0.373901
Q5F9Q2	NGO0340	Cysteine synthase OS=Neisseria gonorrhoeae (strain ATCC 700825 / FA 1090) OX=242231 GN=NGO_0340 PE=3 SV=1	-0.558543	0.0110729	-0.333304	0.102411	-1.42521	0.000100412	-0.866662	0.000497774	-0.358136	0.0463056	-0.0248318	0.825946
Q5F9Q4	NGO0338	Diaminopimelate epimerase OS=Neisseria gonorrhoeae (strain ATCC 700825 / FA 1090) OX=242231 GN=dapF PE=3 SV=1	-1000	0.00619403	-0.598897	0.0740516	-1000	8.79617e-05	-0.658909	0.0535138	-0.274059	0.284442	0.324837	0.144569
Q5F9Q7	NGO0335	Polyribonucleotide nucleotidyltransferase OS=Neisseria gonorrhoeae (strain ATCC 700825 / FA 1090) OX=242231 GN=pnp PE=3 SV=1	0.375373	0.128804	0.300561	0.112951	0.704661	0.0268992	0.329288	0.0387631	0.0929023	0.540831	-0.207659	0.0653635
Q5F9Q8	NGO0333	Phosphoribosylaminoimidazole-succinocarboxamide synthase OS=Neisseria gonorrhoeae (strain ATCC 700825 / FA 1090) OX=242231 GN=purC PE=3 SV=2	-0.507764	0.036699	-0.273895	0.038216	-1.34302	0.00741862	-0.835258	0.0238331	-0.339224	0.166468	-0.0653291	0.732597
Q5F9Q9	NGO0332	dTDP-4-dehydrorhamnose reductase OS=Neisseria gonorrhoeae (strain ATCC 700825 / FA 1090) OX=242231 GN=NGO_0332 PE=3 SV=1	-2.05601	7.18508e-05	-0.249196	0.0595164	-2.53989	0.000145648	-0.483879	0.00601061	-0.101929	0.260103	0.147267	0.271207
Q5F9R3	NGO0328	Thiol peroxidase OS=Neisseria gonorrhoeae (strain ATCC 700825 / FA 1090) OX=242231 GN=NGO_0328 PE=4 SV=2	-1.32392	0.00108131	-0.287382	0.0184503	-1.98031	0.000859944	-0.656391	0.0113446	-0.0821474	0.554616	0.205235	0.146904
Q5F693	NGO1669	Type II secretion system protein F OS=Neisseria gonorrhoeae (strain ATCC 700825 / FA 1090) OX=242231 GN=NGO_1669 PE=3 SV=1	-0.462041	0.0149818	0.174171	0.00801655	-0.149287	0.164559	0.312754	0.0206967	0.0132461	0.705626	-0.160925	0.0168237
Q5F9R5	NGO0326	RNA-binding protein Hfq OS=Neisseria gonorrhoeae (strain ATCC 700825 / FA 1090) OX=242231 GN=hfq PE=3 SV=1	-0.301298	0.0955548	-0.0852361	0.543206	-0.303004	0.164271	-0.00170608	0.992171	-0.0087399	0.95379	0.0764962	0.692853
Q5F9R9	NGO0321	Ubiquinone/menaquinone biosynthesis C-methyltransferase UbiE OS=Neisseria gonorrhoeae (strain ATCC 700825 / FA 1090) OX=242231 GN=ubiE PE=3 SV=1	-0.615017	0.219804	0.432227	0.389809	0.439634	0.373744	1.05465	0.0829746	0.993644	0.0306861	0.561416	0.430303
Q5F9S2	NGO0318	DNA repair protein RecN OS=Neisseria gonorrhoeae (strain ATCC 700825 / FA 1090) OX=242231 GN=NGO_0318 PE=3 SV=1	-1.46308	0.00233791	-0.0411205	0.675144	-1.65029	0.00158141	-0.187208	0.308968	0.0559723	0.708773	0.0970928	0.451751
Q5F9S4	NGO0316	Ribosome biogenesis GTPase A OS=Neisseria gonorrhoeae (strain ATCC 700825 / FA 1090) OX=242231 GN=NGO_0316 PE=3 SV=1	-1000	0.0179919	1.37973	0.387202	1	0	1000	0.0179919	1000	0.119108	1000	0.373901
Q5F9S6	NGO0314	HPr kinase/phosphorylase OS=Neisseria gonorrhoeae (strain ATCC 700825 / FA 1090) OX=242231 GN=hprK PE=3 SV=1	0.140496	0.636361	0.338485	0.37035	0.354646	0.225551	0.21415	0.444067	0.30605	0.333649	-0.0324345	0.915807
Q5F9S7	NGO0313	PTS sugar transporter subunit IIA OS=Neisseria gonorrhoeae (strain ATCC 700825 / FA 1090) OX=242231 GN=NGO_0313 PE=4 SV=1	-1.04934	0.0121852	-0.100747	0.621802	-0.934006	0.0362543	0.115338	0.428247	0.282844	0.179047	0.383592	0.128902
Q5F9T2	NGO0308	Adenosylmethionine-8-amino-7-oxononanoate aminotransferase OS=Neisseria gonorrhoeae (strain ATCC 700825 / FA 1090) OX=242231 GN=bioA PE=3 SV=1	-1.32233	0.40359	-0.535019	0.734578	-1.38363	0.38634	-0.0612918	0.955433	-0.935101	0.548006	-0.400082	0.721174
Q5F5W8	NGO1801	Outer membrane protein assembly factor BamA OS=Neisseria gonorrhoeae (strain ATCC 700825 / FA 1090) OX=242231 GN=bamA PE=1 SV=1	0.291519	0.0432082	0.209952	0.133443	0.77418	0.00194293	0.482661	0.00118277	0.0391006	0.716025	-0.170851	0.0256973
Q5F9T6	NGO0304	Phenylalanine--tRNA ligase beta subunit OS=Neisseria gonorrhoeae (strain ATCC 700825 / FA 1090) OX=242231 GN=pheT PE=3 SV=1	0.0214816	0.91055	0.227828	0.17572	-0.24536	0.252957	-0.266842	0.137325	-0.0320575	0.83213	-0.259886	0.162373
Q5F9U0	NGO0299	Phenylalanine--tRNA ligase alpha subunit OS=Neisseria gonorrhoeae (strain ATCC 700825 / FA 1090) OX=242231 GN=pheS PE=3 SV=2	0.0244793	0.827854	0.269007	0.0108028	0.0146959	0.909618	-0.00978337	0.882485	0.174577	0.0848996	-0.0944295	0.255654
Q9ZHY3	NGO1510	Bifunctional chorismate mutase/prephenate dehydratase OS=Neisseria gonorrhoeae (strain ATCC 700825 / FA 1090) OX=242231 GN=pheA PE=3 SV=2	-0.0139624	0.895846	0.219708	0.164915	-0.156114	0.0949172	-0.142151	0.115967	0.032368	0.789363	-0.18734	0.0323526
Q5F9U3	NGO0296	Translation initiation factor IF-3 OS=Neisseria gonorrhoeae (strain ATCC 700825 / FA 1090) OX=242231 GN=infC PE=3 SV=1	-0.652174	0.0123121	-0.120298	0.288895	-0.921099	0.010616	-0.268925	0.160733	-0.107593	0.471256	0.0127053	0.939518
Q5F9U4	NGO0295	Threonine--tRNA ligase OS=Neisseria gonorrhoeae (strain ATCC 700825 / FA 1090) OX=242231 GN=thrS PE=3 SV=1	-0.0784629	0.21132	0.218465	0.0755342	-0.278234	0.0108521	-0.199771	0.0121434	0.0974679	0.145978	-0.120997	0.267675
Q5F9U5	NGO0294	Queuine tRNA-ribosyltransferase OS=Neisseria gonorrhoeae (strain ATCC 700825 / FA 1090) OX=242231 GN=tgt PE=3 SV=1	0.252907	0.277179	0.13302	0.619044	0.0945542	0.76981	-0.158353	0.607422	0.0444895	0.893958	-0.08853	0.78796
Q5F9U6	NGO0293	Ferrochelatase OS=Neisseria gonorrhoeae (strain ATCC 700825 / FA 1090) OX=242231 GN=hemH PE=3 SV=1	-1.45729	0.0123735	1000	0.117652	1.7012	0.129683	3.1585	0.00650113	0.945079	0.542568	-1000	0.373901
Q5F5Q8	NGO1842;NGO1858	Elongation factor Tu OS=Neisseria gonorrhoeae (strain ATCC 700825 / FA 1090) OX=242231 GN=tuf1 PE=3 SV=1	-0.620066	0.0102877	-0.244304	0.214105	-1.26946	3.47633e-05	-0.64939	0.000946003	-0.442641	0.0366194	-0.198337	0.0241881
Q5F9V2	NGO0286	Uncharacterized protein OS=Neisseria gonorrhoeae (strain ATCC 700825 / FA 1090) OX=242231 GN=NGO_0286 PE=4 SV=1	0.0531618	0.707005	0.109264	0.546996	0.22899	0.41573	0.175829	0.492041	0.235338	0.436068	0.126074	0.622845
Q5F8J4	NGO0779	Homoserine dehydrogenase OS=Neisseria gonorrhoeae (strain ATCC 700825 / FA 1090) OX=242231 GN=NGO_0779 PE=3 SV=1	0.301282	0.00815562	0.396111	0.00346027	0.270081	0.00128914	-0.0312016	0.670618	0.192417	0.0301812	-0.203694	0.00859724
Q5F9V6	NGO0282	LPS-assembly lipoprotein LptE OS=Neisseria gonorrhoeae (strain ATCC 700825 / FA 1090) OX=242231 GN=lptE PE=3 SV=1	0.174912	0.186145	-0.146305	0.150434	1.1745	0.00277828	0.999585	0.000874332	0.24386	0.1617	0.390166	0.0733253
Q5F9V9	NGO0278	Pseudouridine synthase OS=Neisseria gonorrhoeae (strain ATCC 700825 / FA 1090) OX=242231 GN=NGO_0278 PE=3 SV=1	-0.392814	0.85884	-0.0244991	0.98883	-0.339414	0.877338	0.0533994	0.980379	1.46042	0.381445	1.48492	0.577664
Q5F9W0	NGO0277	Outer membrane protein assembly factor BamD OS=Neisseria gonorrhoeae (strain ATCC 700825 / FA 1090) OX=242231 GN=bamD PE=1 SV=1	0.344935	0.00107754	0.0183662	0.887961	0.71266	0.000458703	0.367725	0.0106976	-0.276179	0.0865627	-0.294545	0.0595354
Q5F9W2	NGO0275	Peptidase OS=Neisseria gonorrhoeae (strain ATCC 700825 / FA 1090) OX=242231 GN=NGO_0275 PE=4 SV=1	0.347365	0.10726	-0.111827	0.423961	0.405999	0.0770357	0.0586334	0.688384	-0.0451303	0.771372	0.0666971	0.607425
Q5F9W3	NGO0274	Tryptophan synthase beta chain OS=Neisseria gonorrhoeae (strain ATCC 700825 / FA 1090) OX=242231 GN=trpB PE=3 SV=1	-0.80472	0.00564824	0.11016	0.422063	-1.16348	0.000186257	-0.358764	0.0126637	-0.0227739	0.831742	-0.132934	0.143906
Q5F9W4	NGO0272	Ribosomal RNA small subunit methyltransferase A OS=Neisseria gonorrhoeae (strain ATCC 700825 / FA 1090) OX=242231 GN=rsmA PE=3 SV=1	2.3442	0.0154072	-1000	0.373901	1000	1.10441e-06	1000	0.373901	1	0	1000	0.373901
Q5F9W5	NGO0271	GTP pyrophosphokinase OS=Neisseria gonorrhoeae (strain ATCC 700825 / FA 1090) OX=242231 GN=NGO_0271 PE=4 SV=1	-0.848881	0.717187	-1.84695	0.0818755	-1.47555	0.357435	-0.626672	0.689051	-0.819382	0.597247	1.02757	0.147093
Q5F9W7	NGO0269	Amino acid ABC transporter ATPase OS=Neisseria gonorrhoeae (strain ATCC 700825 / FA 1090) OX=242231 GN=NGO_0269 PE=4 SV=1	-0.534618	0.811418	0.0663235	0.975636	1000	0.373901	1000	0.373901	1000	0.373901	1000	0.373901
Q5F9W8	NGO0268	Uncharacterized protein OS=Neisseria gonorrhoeae (strain ATCC 700825 / FA 1090) OX=242231 GN=NGO_0268 PE=4 SV=2	-1.71183	0.0535929	-0.232108	0.270905	-1.81632	0.0573498	-0.104489	0.817292	-0.238522	0.552507	-0.00641474	0.985779
Q5F9X1	NGO0265	Cell division protein FtsN OS=Neisseria gonorrhoeae (strain ATCC 700825 / FA 1090) OX=242231 GN=NGO_0265 PE=4 SV=1	-0.0825333	0.836241	-0.148593	0.771119	0.661362	0.273787	0.743895	0.0313566	0.131678	0.829864	0.280271	0.380972
Q5F9X3	NGO0263	Amidophosphoribosyltransferase OS=Neisseria gonorrhoeae (strain ATCC 700825 / FA 1090) OX=242231 GN=purF PE=3 SV=1	-0.113214	0.205587	0.00746062	0.920674	-0.11515	0.410405	-0.00193635	0.987092	0.0483052	0.712798	0.0408445	0.722351
Q5F9X5	NGO0261	N-(5-phosphoribosyl)anthranilate isomerase OS=Neisseria gonorrhoeae (strain ATCC 700825 / FA 1090) OX=242231 GN=trpF PE=3 SV=1	-1000	0.0117287	-1.09086	0.292577	-1000	0.00169031	-0.730139	0.106447	-1.81945	0.0226265	-0.728585	0.197523
Q5F9X9	NGO0257	6,7-dimethyl-8-ribityllumazine synthase OS=Neisseria gonorrhoeae (strain ATCC 700825 / FA 1090) OX=242231 GN=ribH PE=3 SV=1	-0.350356	0.0157785	-0.36402	0.452728	-0.4862	0.133852	-0.135845	0.597222	-0.645148	0.246867	-0.281128	0.31178
Q5F9Y0	NGO0256	Transcription antitermination protein NusB OS=Neisseria gonorrhoeae (strain ATCC 700825 / FA 1090) OX=242231 GN=nusB PE=3 SV=1	-0.960555	0.170073	-0.0321705	0.859022	-1.06207	0.133943	-0.101512	0.638424	0.137701	0.413359	0.169871	0.486609
Q5F9Y1	NGO0255	Dihydroorotase OS=Neisseria gonorrhoeae (strain ATCC 700825 / FA 1090) OX=242231 GN=pyrC PE=3 SV=1	0.629228	0.00934293	-0.277625	0.214448	0.432276	0.0789442	-0.196952	0.390843	-0.56549	0.0922585	-0.287866	0.241119
Q5F9Y4	NGO0250	Clp protease ClpB OS=Neisseria gonorrhoeae (strain ATCC 700825 / FA 1090) OX=242231 GN=NGO_0250 PE=4 SV=1	-0.0497967	0.871388	-0.297293	0.0378044	-0.931434	0.0164459	-0.881637	0.00253459	-0.438909	0.0206818	-0.141616	0.278796
Q5F9Y5	NGO0249	Acetyl-coenzyme A carboxylase carboxyl transferase subunit beta OS=Neisseria gonorrhoeae (strain ATCC 700825 / FA 1090) OX=242231 GN=accD PE=3 SV=1	-0.67045	0.00222623	0.0255636	0.800037	-1.26379	0.00706139	-0.59334	0.0437155	-0.143284	0.482173	-0.168847	0.401738
Q5F9Y6	NGO0248	Tryptophan synthase alpha chain OS=Neisseria gonorrhoeae (strain ATCC 700825 / FA 1090) OX=242231 GN=trpA PE=3 SV=1	-1.48568	0.0996102	-2.21101	0.000433354	-3.14078	0.00175975	-1.6551	0.00552053	-1.84455	0.00240809	0.366451	0.101302
Q5F9Y9	NGO0245	3-deoxy-manno-octulosonate cytidylyltransferase OS=Neisseria gonorrhoeae (strain ATCC 700825 / FA 1090) OX=242231 GN=kdsB PE=3 SV=1	-0.616148	0.0779253	-0.310684	0.0185708	-1.19605	0.0107147	-0.579903	0.0171765	-0.231977	0.159098	0.0787066	0.574348
Q5F9Z5	NGO0239	Thymidylate kinase OS=Neisseria gonorrhoeae (strain ATCC 700825 / FA 1090) OX=242231 GN=tmk PE=3 SV=1	-1.90785	0.0623458	0.456585	0.0872888	-2.11014	0.0383571	-0.202293	0.388753	0.351005	0.153515	-0.10558	0.639076
Q5F9Z7	NGO0237	N-acetyl-anhydromuranmyl-L-alanine amidase OS=Neisseria gonorrhoeae (strain ATCC 700825 / FA 1090) OX=242231 GN=NGO_0237 PE=4 SV=1	-1000	0.373901	-0.643255	0.467268	-1000	0.123199	-1.43053	0.376829	-0.438325	0.7285	0.204931	0.793929
Q5F9Z8	NGO0236	Cell division protein ZipA OS=Neisseria gonorrhoeae (strain ATCC 700825 / FA 1090) OX=242231 GN=NGO_0236 PE=3 SV=1	-0.0517283	0.784246	-0.367042	0.0105725	0.144881	0.461694	0.19661	0.108798	-0.252816	0.0461032	0.114226	0.182595
Q5F9M1	NGO0372	Amino acid ABC transporter substrate-binding protein OS=Neisseria gonorrhoeae (strain ATCC 700825 / FA 1090) OX=242231 GN=NGO_0372 PE=1 SV=2	0.513361	0.0310253	-0.0517184	0.457412	0.563494	0.0209632	0.0501327	0.568267	-0.258615	0.012792	-0.206897	0.02594
Q5FA00	NGO0234	Heme chaperone HemW OS=Neisseria gonorrhoeae (strain ATCC 700825 / FA 1090) OX=242231 GN=NGO_0234 PE=3 SV=1	-1000	0.373901	-0.621435	0.438503	-1000	0.00154583	-3.14635	0.00676158	-0.0581065	0.94563	0.563328	0.205453
Q5FA00	NGO0234	Heme chaperone HemW OS=Neisseria gonorrhoeae (strain ATCC 700825 / FA 1090) OX=242231 GN=NGO_0234 PE=3 SV=1	1	0	-2.24614	0.0371095	-1000	1.4278e-06	-1000	1.4278e-06	-2.04878	0.00404326	0.197365	0.612057
Q5FA01	NGO0233	Membrane protein OS=Neisseria gonorrhoeae (strain ATCC 700825 / FA 1090) OX=242231 GN=NGO_0233 PE=4 SV=1	0.36703	0.0367061	0.556589	0.00478379	1.33906	0.00119841	0.972025	1.47364e-05	0.636648	0.00412314	0.0800586	0.166548
Q5F5V2	NGO1818	DNA-directed RNA polymerase subunit alpha OS=Neisseria gonorrhoeae (strain ATCC 700825 / FA 1090) OX=242231 GN=rpoA PE=3 SV=1	0.343418	0.118569	0.231755	0.116454	0.366081	0.0341838	0.0226631	0.888077	-0.000710557	0.993912	-0.232466	0.0375761
Q5F942	NGO0562	Dihydrolipoyl dehydrogenase OS=Neisseria gonorrhoeae (strain ATCC 700825 / FA 1090) OX=242231 GN=NGO_0562 PE=3 SV=1	0.308436	0.08047	0.0150427	0.845399	0.0515547	0.697334	-0.256881	0.0464523	-0.235733	0.0400506	-0.250776	0.0386706
Q5FA08	NGO0226	Uncharacterized protein OS=Neisseria gonorrhoeae (strain ATCC 700825 / FA 1090) OX=242231 GN=NGO_0226 PE=4 SV=1	-0.134189	0.94099	-0.348768	0.330698	-1.96565	0.0355354	-1.83146	0.100702	-0.0194281	0.95793	0.32934	0.398195
Q5F8H4	NGO0799	Inosine-5-monophosphate dehydrogenase OS=Neisseria gonorrhoeae (strain ATCC 700825 / FA 1090) OX=242231 GN=guaB PE=3 SV=1	0.163199	0.334533	0.177862	0.25902	0.296256	0.101309	0.133057	0.275364	-0.0883144	0.520871	-0.266176	0.0336862
Q5FA11	NGO0223	Inorganic pyrophosphatase OS=Neisseria gonorrhoeae (strain ATCC 700825 / FA 1090) OX=242231 GN=ppa PE=3 SV=1	-0.126682	0.372413	-0.113394	0.260801	-0.0981365	0.550074	0.0285459	0.783214	0.0337167	0.765936	0.147111	0.240463
Q5FA13	NGO0221	dITP/XTP pyrophosphatase OS=Neisseria gonorrhoeae (strain ATCC 700825 / FA 1090) OX=242231 GN=NGO_0221 PE=3 SV=1	-0.0588433	0.958292	-0.159609	0.774226	-2.19029	0.0789987	-2.13145	0.0831371	-0.914699	0.269288	-0.75509	0.274029
Q5F5P4	NGO1873	Peptidoglycan-binding protein LysM OS=Neisseria gonorrhoeae (strain ATCC 700825 / FA 1090) OX=242231 GN=NGO_1873 PE=4 SV=2	0.507053	0.0151085	0.301933	0.126308	0.942765	0.00208904	0.435712	0.00534375	0.014972	0.917233	-0.286961	0.0218898
Q5FA15	NGO0219	Argininosuccinate lyase OS=Neisseria gonorrhoeae (strain ATCC 700825 / FA 1090) OX=242231 GN=argH PE=3 SV=1	0.153356	0.0247952	0.233386	0.0111247	0.126965	0.341845	-0.026391	0.837568	0.0471936	0.721499	-0.186193	0.216157
Q5FA15	NGO0219	Argininosuccinate lyase OS=Neisseria gonorrhoeae (strain ATCC 700825 / FA 1090) OX=242231 GN=argH PE=3 SV=1	0.95277	0.689727	-0.863523	0.501633	1000	0.373901	1000	0.373901	1000	0.139503	1000	0.133617
Q5FA17	NGO0217	Iron ABC transporter substrate-binding protein OS=Neisseria gonorrhoeae (strain ATCC 700825 / FA 1090) OX=242231 GN=NGO_0217 PE=4 SV=1	0.138455	0.170854	-0.501145	0.0367163	-1.12566	0.00162257	-1.26411	0.00137409	-0.904038	0.00426873	-0.402893	0.0595495
Q5FA19	NGO0215	Fe(3+) ions import ATP-binding protein FbpC OS=Neisseria gonorrhoeae (strain ATCC 700825 / FA 1090) OX=242231 GN=fbpC PE=1 SV=1	-0.101387	0.660038	-0.461657	0.151093	-0.172785	0.492023	-0.0713973	0.739576	-0.325232	0.136238	0.136425	0.642863
Q5FA20	NGO0214	Phosphate acetyltransferase OS=Neisseria gonorrhoeae (strain ATCC 700825 / FA 1090) OX=242231 GN=NGO_0214 PE=4 SV=1	-0.366648	0.018573	-0.332441	0.0470896	-1.2162	0.000611046	-0.849551	0.00170973	-0.508086	0.0106324	-0.175646	0.203454
Q5FA22	NGO0212	1-(5-phosphoribosyl)-5-[(5-phosphoribosylamino)methylideneamino] imidazole-4-carboxamide isomerase OS=Neisseria gonorrhoeae (strain ATCC 700825 / FA 1090) OX=242231 GN=hisA PE=3 SV=1	-0.473921	0.156566	-0.361982	0.176658	-0.577555	0.223557	-0.103634	0.715921	-0.194743	0.542246	0.167239	0.607425
Q5F9K8	NGO0385	Delta-aminolevulinic acid dehydratase OS=Neisseria gonorrhoeae (strain ATCC 700825 / FA 1090) OX=242231 GN=NGO_0385 PE=3 SV=2	0.363382	0.0603606	0.154706	0.16363	-0.167943	0.178585	-0.531325	0.00546214	-0.17394	0.122173	-0.328646	0.00498825
Q5FA26	NGO0208	Anhydrase OS=Neisseria gonorrhoeae (strain ATCC 700825 / FA 1090) OX=242231 GN=NGO_0208 PE=4 SV=1	-0.496968	0.1709	-0.489639	0.158123	-0.984892	0.0173475	-0.487923	0.0856174	-0.46655	0.074995	0.0230885	0.931986
Q5FA28	NGO0206	Putrescine-binding periplasmic protein OS=Neisseria gonorrhoeae (strain ATCC 700825 / FA 1090) OX=242231 GN=NGO_0206 PE=3 SV=1	0.745722	0.00244999	0.0599349	0.664321	1.01474	0.00136935	0.269019	0.0849584	-0.130323	0.355801	-0.190258	0.27833
Q5FA31	NGO0203	Phosphoglycolate phosphatase OS=Neisseria gonorrhoeae (strain ATCC 700825 / FA 1090) OX=242231 GN=NGO_0203 PE=4 SV=2	-1000	0.0153182	-0.338163	0.152556	-1000	0.00335702	-0.478517	0.302095	0.0544435	0.850902	0.392606	0.187121
Q5FA32	NGO0202	Putative phosphoenolpyruvate synthase regulatory protein OS=Neisseria gonorrhoeae (strain ATCC 700825 / FA 1090) OX=242231 GN=NGO0202 PE=3 SV=1	0.0746469	0.864708	-0.0968935	0.785397	-0.455715	0.398089	-0.530361	0.233556	0.088838	0.824341	0.185732	0.656069
Q5FA34	NGO0200	Phosphoenolpyruvate synthase OS=Neisseria gonorrhoeae (strain ATCC 700825 / FA 1090) OX=242231 GN=NGO_0200 PE=3 SV=1	0.147408	0.407452	0.051286	0.640796	0.0864261	0.601717	-0.0609823	0.574408	-0.0948486	0.440473	-0.146135	0.139489
Q5FA35	NGO0199	Transcription termination factor Rho OS=Neisseria gonorrhoeae (strain ATCC 700825 / FA 1090) OX=242231 GN=rho PE=3 SV=1	0.290529	0.117291	-1.94778	0.0564638	-0.128469	0.677506	-0.418998	0.286025	-1.36316	0.230062	0.584621	0.108942
Q5FA39	NGO0195	Putrescine/spermidine ABC transporter permease OS=Neisseria gonorrhoeae (strain ATCC 700825 / FA 1090) OX=242231 GN=NGO_0195 PE=3 SV=1	0.209346	0.535495	0.460923	0.498661	3.01165	0.0142756	2.80231	0.0100417	2.27164	0.0195289	1.81071	0.284615
Q5FA40	NGO0192	Spermidine/putrescine import ATP-binding protein PotA OS=Neisseria gonorrhoeae (strain ATCC 700825 / FA 1090) OX=242231 GN=potA PE=3 SV=2	0.670373	0.0290326	-0.0970375	0.578412	1.45358	0.00561524	0.783204	0.0175254	-0.0594069	0.813184	0.0376306	0.886945
Q5FA41	NGO0191	30S ribosomal protein S15 OS=Neisseria gonorrhoeae (strain ATCC 700825 / FA 1090) OX=242231 GN=rpsO PE=3 SV=1	-0.922625	0.0365127	0.419955	0.151178	0.106921	0.827182	1.02955	0.0184046	1.35759	0.00538975	0.937634	0.0689323
Q5FA42	NGO0190	Protein-export membrane protein SecF OS=Neisseria gonorrhoeae (strain ATCC 700825 / FA 1090) OX=242231 GN=secF PE=3 SV=1	-0.143017	0.701843	0.506329	0.749363	1000	0.0139023	1000	0.000188335	1000	0.117246	1000	0.373901
Q5FA43	NGO0189	Protein translocase subunit SecD OS=Neisseria gonorrhoeae (strain ATCC 700825 / FA 1090) OX=242231 GN=secD PE=3 SV=2	0.223001	0.436923	0.209582	0.471906	0.792504	0.0687732	0.569504	0.0208957	-0.118756	0.522265	-0.328338	0.331921
Q5FA44	NGO0188	Sec translocon accessory complex subunit YajC OS=Neisseria gonorrhoeae (strain ATCC 700825 / FA 1090) OX=242231 GN=yajC PE=3 SV=1	0.546161	0.0824919	1.32823	0.127173	2.08602	0.00531648	1.53986	0.000716205	1.35867	0.123972	0.0304441	0.928002
Q5FA46	NGO0186	Butanediol dehydrogenase OS=Neisseria gonorrhoeae (strain ATCC 700825 / FA 1090) OX=242231 GN=NGO_0186 PE=3 SV=1	-0.59525	0.0395637	0.0249609	0.881884	-1.1699	0.00136349	-0.574646	0.0189178	-0.259383	0.151924	-0.284344	0.0849252
Q5FA47	NGO0185	Phosphoribosyl-ATP pyrophosphatase OS=Neisseria gonorrhoeae (strain ATCC 700825 / FA 1090) OX=242231 GN=hisE PE=3 SV=1	-1000	0.00300786	0.805998	0.615835	1	0	1000	0.00300786	1000	0.138774	1000	0.373901
Q5FA48	NGO0184	HIT family hydrolase OS=Neisseria gonorrhoeae (strain ATCC 700825 / FA 1090) OX=242231 GN=NGO_0184 PE=4 SV=1	-1.29039	0.223443	-0.659776	0.391701	-0.192467	0.92964	1.09793	0.319211	1.14335	0.463215	1.80312	0.1167
Q5FA49	NGO0183	Sec-independent protein translocase protein TatA OS=Neisseria gonorrhoeae (strain ATCC 700825 / FA 1090) OX=242231 GN=tatA PE=3 SV=1	-0.00793578	0.984071	1.68625	0.0561854	1000	0.0138373	1000	0.000593255	1000	0.0078904	1000	0.125011
Q5FA50	NGO0182	Sec-independent protein translocase protein TatB OS=Neisseria gonorrhoeae (strain ATCC 700825 / FA 1090) OX=242231 GN=tatB PE=3 SV=1	0.768252	0.739795	1000	0.373901	-0.578436	0.797329	-1.34669	0.602429	-1.89163	0.519511	-1000	0.373901
Q5FA55	NGO0177	Chemotaxis protein CheY OS=Neisseria gonorrhoeae (strain ATCC 700825 / FA 1090) OX=242231 GN=NGO_0177 PE=4 SV=1	-0.333205	0.0571963	-0.0277382	0.726425	-0.551062	0.0657512	-0.217858	0.313922	-0.00500999	0.978314	0.0227282	0.901703
Q5F4W6	NGO2178	Membrane protein insertase YidC OS=Neisseria gonorrhoeae (strain ATCC 700825 / FA 1090) OX=242231 GN=yidC PE=3 SV=1	0.1902	0.108402	0.264268	0.0532139	0.595891	0.00350856	0.405691	0.00159376	-0.0682507	0.482253	-0.332519	0.000436985
Q5F873	NGO0918	Citrate synthase OS=Neisseria gonorrhoeae (strain ATCC 700825 / FA 1090) OX=242231 GN=gltA PE=3 SV=1	0.0842067	0.350715	0.109887	0.162007	-0.377531	0.00113625	-0.461738	0.00370806	-0.241299	0.00642194	-0.351186	0.00524565
Q5FA61	NGO0170	ABC transporter ATP-binding protein OS=Neisseria gonorrhoeae (strain ATCC 700825 / FA 1090) OX=242231 GN=NGO_0170 PE=4 SV=1	-0.463195	0.0657662	-0.288813	0.462192	-0.622902	0.004166	-0.159707	0.254235	-0.512054	0.0275213	-0.223241	0.447506
Q5FA63	NGO0168	ABC transporter substrate-binding protein OS=Neisseria gonorrhoeae (strain ATCC 700825 / FA 1090) OX=242231 GN=NGO_0168 PE=3 SV=1	-0.376753	0.0385185	-0.466935	0.0230635	-1.49151	0.000580448	-1.11476	0.00132288	-0.539057	0.0271788	-0.0721224	0.508348
Q5FA72	NGO0158	Aminopeptidase N OS=Neisseria gonorrhoeae (strain ATCC 700825 / FA 1090) OX=242231 GN=pepN PE=4 SV=1	0.227936	0.0205447	-0.279141	0.00634471	-0.15069	0.427252	-0.378626	0.12071	-0.284249	0.186806	-0.00510759	0.97731
Q5FA73	NGO0156	3-5 exonuclease OS=Neisseria gonorrhoeae (strain ATCC 700825 / FA 1090) OX=242231 GN=NGO_0156 PE=4 SV=1	0.111507	0.499833	-0.162108	0.0928042	-0.11787	0.390225	-0.229377	0.0394415	-0.245347	0.0010049	-0.0832386	0.299592
Q5FA80	NGO0149	RNA helicase OS=Neisseria gonorrhoeae (strain ATCC 700825 / FA 1090) OX=242231 GN=NGO_0149 PE=3 SV=1	0.193688	0.353988	0.691467	0.169649	0.477813	0.0930378	0.284125	0.122931	0.401766	0.351115	-0.289701	0.201654
Q5FA83	NGO0146	Porphobilinogen deaminase OS=Neisseria gonorrhoeae (strain ATCC 700825 / FA 1090) OX=242231 GN=hemC PE=3 SV=1	-0.109528	0.238412	-0.319256	0.349132	-0.349963	0.000398148	-0.240434	0.0198054	-0.363391	0.239198	-0.0441346	0.739065
Q5F652	NGO1714	Peptidylprolyl isomerase OS=Neisseria gonorrhoeae (strain ATCC 700825 / FA 1090) OX=242231 GN=NGO_1714 PE=4 SV=2	-0.635201	0.00493106	-0.287195	0.0886645	-1.04837	0.0017045	-0.413167	0.0120493	-0.693644	0.00214715	-0.406449	0.0383272
Q5FA85	NGO0144	Cation transporter OS=Neisseria gonorrhoeae (strain ATCC 700825 / FA 1090) OX=242231 GN=NGO_0144 PE=4 SV=1	-1.82944	0.169722	-0.278853	0.450216	-2.1205	0.0472868	-0.291057	0.578458	0.191818	0.648124	0.470671	0.138804
Q5FA87	NGO0142	Major facilitator transporter OS=Neisseria gonorrhoeae (strain ATCC 700825 / FA 1090) OX=242231 GN=NGO_0142 PE=4 SV=2	-0.257808	0.337335	1.28034	0.0801411	0.672538	0.377728	0.930346	0.237606	0.355771	0.670621	-0.924565	0.512734
Q5FA91	NGO0138	Periplasmic serine endoprotease DegP-like OS=Neisseria gonorrhoeae (strain ATCC 700825 / FA 1090) OX=242231 GN=NGO_0138 PE=3 SV=1	0.235806	0.0241956	-0.223367	0.0476635	0.286743	0.109539	0.0509375	0.729363	-0.321454	0.1203	-0.0980869	0.54913
Q5FA93	NGO0136	Na_H_antiporter domain-containing protein OS=Neisseria gonorrhoeae (strain ATCC 700825 / FA 1090) OX=242231 GN=NGO_0136 PE=4 SV=1	0.105398	0.75464	-0.368454	0.867239	1000	0.00804601	1000	5.49453e-05	1000	0.373901	1000	0.373901
Q5FA97	NGO0131	6-carboxy-5,6,7,8-tetrahydropterin synthase OS=Neisseria gonorrhoeae (strain ATCC 700825 / FA 1090) OX=242231 GN=NGO_0131 PE=3 SV=1	1	0	-1000	0.373901	-1000	0.373901	-1000	0.373901	-1000	0.373901	0.998747	0.678178
Q5FA98	NGO0130	Uncharacterized protein OS=Neisseria gonorrhoeae (strain ATCC 700825 / FA 1090) OX=242231 GN=NGO_0130 PE=4 SV=1	1.15037	0.410971	-0.150125	0.394968	1.03876	0.409862	-0.111608	0.883885	-0.383562	0.17527	-0.233437	0.309081
Q5FAA9	NGO0118	N-acetyl-gamma-glutamyl-phosphate reductase OS=Neisseria gonorrhoeae (strain ATCC 700825 / FA 1090) OX=242231 GN=argC PE=3 SV=1	0.354493	0.064044	0.308681	0.0961887	0.322949	0.0194935	-0.0315441	0.826142	0.158974	0.298141	-0.149707	0.0780889
Q5FAB1	NGO0116	Protein-export protein SecB OS=Neisseria gonorrhoeae (strain ATCC 700825 / FA 1090) OX=242231 GN=secB PE=3 SV=1	-0.853384	0.157608	-1.71473	0.0227622	-1.1953	0.0196731	-0.341912	0.447857	-1.20767	0.036787	0.507062	0.223726
Q5FAB8	NGO0108	Oxidoreductase OS=Neisseria gonorrhoeae (strain ATCC 700825 / FA 1090) OX=242231 GN=NGO_0108 PE=4 SV=1	-1.33296	0.000693393	-0.298	0.0448065	-2.26847	0.0065653	-0.935513	0.0379207	-0.4429	0.174326	-0.1449	0.573707
Q5FAB9	NGO0107	Peptidase S13 OS=Neisseria gonorrhoeae (strain ATCC 700825 / FA 1090) OX=242231 GN=NGO_0107 PE=4 SV=1	0.97758	0.052461	0.606705	0.434237	2.00619	0.0161126	1.02861	0.0143189	0.0184359	0.968812	-0.588269	0.464366
Q5FAC0	NGO0106	S-adenosylmethionine synthase OS=Neisseria gonorrhoeae (strain ATCC 700825 / FA 1090) OX=242231 GN=metK PE=1 SV=2	-0.271034	0.144847	0.423068	0.015095	-0.469534	0.0375654	-0.1985	0.231338	0.16075	0.24434	-0.262318	0.119835
Q5FAC4	NGO0102	Cytochrome C biogenesis protein OS=Neisseria gonorrhoeae (strain ATCC 700825 / FA 1090) OX=242231 GN=NGO_0102 PE=4 SV=2	-1.41517	0.184968	1000	0.373901	-0.615811	0.785542	0.799358	0.507429	-0.981405	0.682491	-1000	0.373901
Q5FAC5	NGO0101	Cytochrome C OS=Neisseria gonorrhoeae (strain ATCC 700825 / FA 1090) OX=242231 GN=NGO_0101 PE=4 SV=1	0.395851	0.0560405	0.362212	0.196772	1.06819	0.00676489	0.672342	0.0346611	0.168668	0.593199	-0.193544	0.477237
Q5FAF4	NGO11100	Opacity protein opA54 OS=Neisseria gonorrhoeae (strain ATCC 700825 / FA 1090) OX=242231 GN=NGO_0070 PE=4 SV=2	0.217017	0.412132	0.309353	0.300457	0.778688	0.0271658	0.56167	0.039452	-0.147737	0.457433	-0.45709	0.0384261
Q5FAC7	NGO0099	Penicillin-binding protein 1A OS=Neisseria gonorrhoeae (strain ATCC 700825 / FA 1090) OX=242231 GN=mrcA PE=3 SV=3	1.90825	0.0619663	0.765059	0.740713	1000	0.000616218	1000	0.373901	1000	0.373901	1000	0.373901
Q5FAC7	NGO0099	Penicillin-binding protein 1A OS=Neisseria gonorrhoeae (strain ATCC 700825 / FA 1090) OX=242231 GN=mrcA PE=3 SV=3	1.77277	0.522572	1.32152	0.447736	-0.0339583	0.986063	-1.80673	0.42027	-0.895763	0.613141	-2.21728	0.388379
Q5FAC8	NGO0098	Pilus assembly protein PilM OS=Neisseria gonorrhoeae (strain ATCC 700825 / FA 1090) OX=242231 GN=NGO_0098 PE=4 SV=1	-0.472297	0.0301758	-0.0890029	0.649757	-0.626718	0.00569185	-0.154421	0.204846	-0.257412	0.16389	-0.168409	0.212839
Q5FAC9	NGO0097	Pilus assembly protein PilP OS=Neisseria gonorrhoeae (strain ATCC 700825 / FA 1090) OX=242231 GN=NGO_0097 PE=4 SV=1	0.240092	0.278097	0.268217	0.130097	0.663537	0.004922	0.423445	0.107888	0.0166542	0.842508	-0.251562	0.102367
Q5FAD0	NGO0096	Pilus assembly protein PilO OS=Neisseria gonorrhoeae (strain ATCC 700825 / FA 1090) OX=242231 GN=NGO_0096 PE=4 SV=1	0.474259	0.0278452	-0.0734991	0.749985	0.69198	0.00865027	0.217721	0.0272793	-0.0456875	0.209224	0.0278116	0.902693
Q5FAD1	NGO0095	Pilin assembly protein OS=Neisseria gonorrhoeae (strain ATCC 700825 / FA 1090) OX=242231 GN=NGO_0095 PE=4 SV=1	0.168992	0.394386	0.219779	0.360069	0.262293	0.209127	0.0933011	0.48946	-0.138736	0.404628	-0.358515	0.113939
Q5FAD2	NGO0094	Type IV pilus biogenesis and competence protein PilQ OS=Neisseria gonorrhoeae (strain ATCC 700825 / FA 1090) OX=242231 GN=pilQ PE=3 SV=1	-0.888159	0.00296538	0.370377	0.118163	0.25749	0.159028	1.14565	0.000519967	0.278983	0.16135	-0.0913942	0.464719
Q5FAD4	NGO0092	3-dehydroquinate synthase OS=Neisseria gonorrhoeae (strain ATCC 700825 / FA 1090) OX=242231 GN=aroB PE=3 SV=1	-0.587021	0.0153735	-0.610177	0.236097	-1.26225	0.00527974	-0.675226	0.0270386	-0.622676	0.23944	-0.0124998	0.94947
Q5FAD5	NGO0091	Glutamine amidotransferase OS=Neisseria gonorrhoeae (strain ATCC 700825 / FA 1090) OX=242231 GN=NGO_0091 PE=4 SV=1	-1.96445	0.00348119	-0.00472467	0.962111	-2.44447	0.00362606	-0.48003	0.127258	0.0716467	0.709512	0.0763714	0.723967
Q5FAD6	NGO0090	Transcriptional repressor NrdR OS=Neisseria gonorrhoeae (strain ATCC 700825 / FA 1090) OX=242231 GN=nrdR PE=3 SV=1	-1000	0.117591	0.14825	0.929154	-1000	0.136677	-0.179457	0.874988	-0.278267	0.808669	-0.426517	0.794272
Q5FAD7	NGO0089	Riboflavin biosynthesis protein RibD OS=Neisseria gonorrhoeae (strain ATCC 700825 / FA 1090) OX=242231 GN=NGO_0089 PE=3 SV=1	-0.457596	0.0220633	0.126009	0.329681	-0.572258	0.00015296	-0.114663	0.341334	0.0741563	0.306149	-0.0518527	0.646237
Q5FAE0	NGO0086	Glycosyl transferase family 1 OS=Neisseria gonorrhoeae (strain ATCC 700825 / FA 1090) OX=242231 GN=NGO_0086 PE=4 SV=1	0.0382632	0.967042	0.152089	0.742912	-0.338554	0.739773	-0.376817	0.604899	-0.74097	0.372946	-0.893059	0.312576
Q5FAE7	NGO0079	RNA-binding protein OS=Neisseria gonorrhoeae (strain ATCC 700825 / FA 1090) OX=242231 GN=NGO_0079 PE=4 SV=1	-0.311915	0.886981	-0.00335765	0.998766	1000	0.373901	1000	0.373901	1000	0.373901	1000	0.373901
Q5F574	NGO2056	ABC transporter substrate-binding protein OS=Neisseria gonorrhoeae (strain ATCC 700825 / FA 1090) OX=242231 GN=NGO_2056 PE=4 SV=1	0.334853	0.146838	-0.309388	0.0767482	-0.705509	0.00312293	-1.04036	0.000271655	-0.782387	7.51936e-05	-0.473	0.00834118
Q5FAF5	NGO0069	Isoleucine--tRNA ligase OS=Neisseria gonorrhoeae (strain ATCC 700825 / FA 1090) OX=242231 GN=ileS PE=3 SV=1	-0.204577	0.00251304	-0.0791045	0.513013	-0.629295	0.0493921	-0.424718	0.113969	-0.209836	0.398095	-0.130732	0.530592
Q5FAF6	NGO0068	Riboflavin biosynthesis protein OS=Neisseria gonorrhoeae (strain ATCC 700825 / FA 1090) OX=242231 GN=NGO_0068 PE=3 SV=2	-1000	0.373901	-1000	0.123318	-1000	0.373901	-5.44322	0.383996	-1000	0.373901	-3.43329	0.415985
Q5FAF7	NGO0066	Tyrosine--tRNA ligase OS=Neisseria gonorrhoeae (strain ATCC 700825 / FA 1090) OX=242231 GN=tyrS PE=3 SV=1	-1.24077	0.015896	-0.208595	0.227031	-1.67066	0.0031957	-0.429892	0.00141897	-0.178969	0.218282	0.0296255	0.769232
Q5F878	NGO0913	Succinate--CoA ligase [ADP-forming] subunit beta OS=Neisseria gonorrhoeae (strain ATCC 700825 / FA 1090) OX=242231 GN=sucC PE=3 SV=1	-0.0696868	0.742734	0.28155	0.08515	0.0657782	0.764351	0.135465	0.394642	-0.308422	0.0636292	-0.589972	0.0214071
Q5FAG1	NGO0062	Formate--tetrahydrofolate ligase OS=Neisseria gonorrhoeae (strain ATCC 700825 / FA 1090) OX=242231 GN=fhs PE=3 SV=1	-0.215299	0.21059	-0.143214	0.415377	-0.687659	0.0024885	-0.47236	0.00263592	-0.102014	0.284415	0.0411995	0.773072
Q5F9K7	NGO0386	Cystathionine gamma-synthase OS=Neisseria gonorrhoeae (strain ATCC 700825 / FA 1090) OX=242231 GN=NGO_0386 PE=3 SV=1	-1.12681	0.22253	-0.093495	0.63651	-2.14948	0.00712117	-1.02266	0.0109823	-0.684422	0.00825351	-0.590927	0.00274367
Q5FAG4	NGO0058	Homoprotocatechuate degradative operon repressor OS=Neisseria gonorrhoeae (strain ATCC 700825 / FA 1090) OX=242231 GN=NGO_0058 PE=4 SV=2	-0.802921	0.00613603	-0.195375	0.282902	-1.19141	0.0150351	-0.388487	0.150481	-0.130432	0.558881	0.0649433	0.788647
Q5FAG6	NGO0056	Iron-sulfur cluster carrier protein OS=Neisseria gonorrhoeae (strain ATCC 700825 / FA 1090) OX=242231 GN=NGO_0056 PE=3 SV=1	-0.286117	0.058712	-1.80336	0.00383754	-1.06962	2.29099e-05	-0.783499	0.000310548	-1.336	0.000562208	0.467361	0.0669085
Q5F5H0	NGO1956	Membrane protein OS=Neisseria gonorrhoeae (strain ATCC 700825 / FA 1090) OX=242231 GN=NGO_1956 PE=4 SV=2	0.999786	0.00453943	0.968532	0.024795	2.71972	0.000556063	1.71994	0.000233668	0.185379	0.469287	-0.783153	0.0175286
Q5FAG9	NGO0053	Carbamoyl-phosphate synthase small chain OS=Neisseria gonorrhoeae (strain ATCC 700825 / FA 1090) OX=242231 GN=carA PE=3 SV=1	-0.0609421	0.585107	0.313098	0.07004	-0.763375	0.0185458	-0.702433	0.0226871	0.0769299	0.690309	-0.236168	0.23648
Q5FAH2	NGO0048	Carbamoyl-phosphate synthase large chain OS=Neisseria gonorrhoeae (strain ATCC 700825 / FA 1090) OX=242231 GN=carB PE=3 SV=1	0.161873	0.480671	0.0368096	0.776249	-0.602365	0.0236639	-0.764238	0.00108097	-0.0765573	0.447891	-0.113367	0.380186
Q5FAH3	NGO0047	S-adenosylmethionine:tRNA ribosyltransferase-isomerase OS=Neisseria gonorrhoeae (strain ATCC 700825 / FA 1090) OX=242231 GN=queA PE=3 SV=1	-1.74864	0.200862	-0.25159	0.220052	-1.64731	0.229079	0.101332	0.895257	-0.0284178	0.96076	0.223172	0.672099
Q5FAH5	NGO0045	Biotin carboxyl carrier protein of acetyl-CoA carboxylase OS=Neisseria gonorrhoeae (strain ATCC 700825 / FA 1090) OX=242231 GN=NGO_0045 PE=4 SV=1	-0.318724	0.190703	-0.178716	0.338334	-0.547548	0.0863687	-0.228824	0.226733	-0.0889934	0.70415	0.0897221	0.556143
Q5FAH6	NGO0044	Biotin carboxylase OS=Neisseria gonorrhoeae (strain ATCC 700825 / FA 1090) OX=242231 GN=NGO_0044 PE=4 SV=1	-1.47706	0.000512301	-0.156138	0.0752087	-2.40842	0.000489212	-0.931361	0.00285139	-0.275846	0.0874327	-0.119708	0.360698
Q5FAH7	NGO0043	Ribosomal protein L11 methyltransferase OS=Neisseria gonorrhoeae (strain ATCC 700825 / FA 1090) OX=242231 GN=prmA PE=3 SV=1	-2.03666	0.247719	0.00595621	0.967714	-2.43605	0.237446	-0.399391	0.738493	0.717021	0.320214	0.711064	0.325723
Q5FAH8	NGO0042	Oligoribonuclease OS=Neisseria gonorrhoeae (strain ATCC 700825 / FA 1090) OX=242231 GN=orn PE=3 SV=1	-2.36348	0.0275059	-0.997463	0.191246	-4.01887	0.0436497	-1.65539	0.0994089	-1.3895	0.174035	-0.392034	0.527666
Q5FAH9	NGO0040	Glutamate-1-semialdehyde 2,1-aminomutase OS=Neisseria gonorrhoeae (strain ATCC 700825 / FA 1090) OX=242231 GN=hemL PE=3 SV=1	0.292132	0.125133	-0.257255	0.0105611	-0.22003	0.31147	-0.512162	0.045793	-0.449745	0.0555849	-0.19249	0.283275
Q5FAI1	NGO0037	tRNA-2-methylthio-N(6)-dimethylallyladenosine synthase OS=Neisseria gonorrhoeae (strain ATCC 700825 / FA 1090) OX=242231 GN=miaB PE=3 SV=1	-1.90888	0.337498	-1000	0.00181386	-1.24688	0.62212	0.661999	0.698791	-1000	0.373901	0.81827	0.499132
Q5FAI2	NGO0036	1-deoxy-D-xylulose-5-phosphate synthase OS=Neisseria gonorrhoeae (strain ATCC 700825 / FA 1090) OX=242231 GN=dxs PE=3 SV=1	0.124657	0.119552	0.0683723	0.57846	-0.0698922	0.520405	-0.19455	0.10208	-0.00425191	0.962138	-0.0726242	0.630787
Q5FAI4	NGO0034	Fructose-1,6-bisphosphate aldolase OS=Neisseria gonorrhoeae (strain ATCC 700825 / FA 1090) OX=242231 GN=NGO_0034 PE=1 SV=1	0.0280414	0.774619	-0.0136469	0.90642	-0.231976	0.340676	-0.260017	0.278799	-0.159626	0.485354	-0.145979	0.527624
Q5FAI5	NGO0033	Factor H binding protein OS=Neisseria gonorrhoeae (strain ATCC 700825 / FA 1090) OX=242231 GN=NGO_0033 PE=4 SV=2	-1000	0.139471	-1000	0.373901	-1000	0.373901	0.480118	0.768713	-1000	0.373901	1.67402	0.548105
Q5FAJ1	NGO0002	Beta sliding clamp OS=Neisseria gonorrhoeae (strain ATCC 700825 / FA 1090) OX=242231 GN=NGO_0002 PE=3 SV=1	-0.158512	0.178352	-0.229063	0.0295771	-0.747932	0.0314779	-0.58942	0.0616093	-0.345321	0.162556	-0.116258	0.582978
Q5FAJ2	NGO0001	Chromosomal replication initiator protein DnaA OS=Neisseria gonorrhoeae (strain ATCC 700825 / FA 1090) OX=242231 GN=dnaA PE=3 SV=1	0.23654	0.498665	-0.667283	0.111171	0.181134	0.586853	-0.0554066	0.827933	-0.100859	0.607904	0.566424	0.168771
Q5FAJ3	NGO0006	Leucine--tRNA ligase OS=Neisseria gonorrhoeae (strain ATCC 700825 / FA 1090) OX=242231 GN=leuS PE=3 SV=2	0.159815	0.289014	0.197552	0.0591954	0.102093	0.465419	-0.0577221	0.428549	0.0784166	0.386161	-0.119136	0.0787575
Q5FAJ5	NGO0019	Protein-L-isoaspartate O-methyltransferase OS=Neisseria gonorrhoeae (strain ATCC 700825 / FA 1090) OX=242231 GN=NGO_0019 PE=4 SV=1	-0.369092	0.26333	-0.514775	0.0168137	-0.553771	0.198606	-0.184679	0.635648	0.0259965	0.934799	0.540771	0.0940551
Q5FAJ6	NGO0018	Diguanylate cyclase OS=Neisseria gonorrhoeae (strain ATCC 700825 / FA 1090) OX=242231 GN=NGO_0018 PE=4 SV=1	-0.862839	0.713387	-2.14141	0.0258544	-2.75136	0.00556798	-1.88853	0.0565485	-1.87587	0.00750824	0.265541	0.441482
Q5FAJ7	NGO0017	Triosephosphate isomerase OS=Neisseria gonorrhoeae (strain ATCC 700825 / FA 1090) OX=242231 GN=tpiA PE=3 SV=1	-0.919237	0.00103074	-0.43781	0.0499724	-1.53324	0.000552036	-0.614007	0.00588653	-0.365902	0.0403525	0.0719074	0.656408
Q5F901	NGO0608	Murein transglycosylase OS=Neisseria gonorrhoeae (strain ATCC 700825 / FA 1090) OX=242231 GN=NGO_0608 PE=4 SV=1	0.51699	0.0233845	0.17494	0.391318	0.300824	0.216001	-0.216166	0.360136	-0.753277	0.0450364	-0.928216	0.0226555
Q5FAK5	NGO0029	Orotate phosphoribosyltransferase OS=Neisseria gonorrhoeae (strain ATCC 700825 / FA 1090) OX=242231 GN=pyrE PE=3 SV=1	-0.719471	0.00726201	-0.141094	0.27014	-1.16092	0.00770063	-0.441453	0.0834217	-0.0118686	0.942251	0.129225	0.516477
A0A0H4IWH7	NGO10270	Pilus assembly protein OS=Neisseria gonorrhoeae (strain ATCC 700825 / FA 1090) OX=242231 GN=NGO_10270 PE=4 SV=1	0.00202795	0.984464	0.578148	0.54039	0.616687	0.00745707	0.614659	0.000531893	-0.951347	0.0987346	-1.5295	0.00801673
Q5FAK7	NGO0027	Amino-acid acetyltransferase OS=Neisseria gonorrhoeae (strain ATCC 700825 / FA 1090) OX=242231 GN=argA PE=1 SV=1	-0.515197	0.515063	-0.1922	0.600966	-0.620459	0.49369	-0.105262	0.814588	0.450795	0.423116	0.642995	0.134924
Q5FAK8	NGO0026	Prolyl endopeptidase OS=Neisseria gonorrhoeae (strain ATCC 700825 / FA 1090) OX=242231 GN=NGO_0026 PE=4 SV=1	-1000	0.000931715	-0.758162	0.254406	-1000	0.0011443	-0.409427	0.16989	-0.565467	0.430109	0.192695	0.316654
Q9ZHD6	NGO1403	Glutamyl-tRNA reductase OS=Neisseria gonorrhoeae (strain ATCC 700825 / FA 1090) OX=242231 GN=hemA PE=3 SV=1	-1.29384	0.272588	-1.05245	0.125019	-2.32287	0.296984	-1.02903	0.474446	-0.923209	0.501366	0.129243	0.899717
Q5F591	NGO2038	Phosphoenolpyruvate-protein phosphotransferase OS=Neisseria gonorrhoeae (strain ATCC 700825 / FA 1090) OX=242231 GN=NGO_2038 PE=3 SV=1	-0.734988	0.265126	1.15154	0.119465	-1.04489	0.132855	-0.309906	0.229842	-0.394143	0.246067	-1.54568	0.036939

## Sheet: Cell envelope fraction
Table S2: Differentially expressed proteins found in both fractions
Protein IDs	Majority protein IDs	Fasta headers	i19.05 amp/not		NG05 amp/not		i19.05 amp/w.t.		i19.05 not/w.t.		NG05 amp/w.t.		NG05 not/w.t.
			mean	p	mean	p	mean	p	mean	p	mean	p	mean	p
A0A0H4IRX3	NGO04950	23S rRNA (guanosine-2-O-)-methyltransferase RlmB OS=Neisseria gonorrhoeae (strain ATCC 700825 / FA 1090) OX=242231 GN=rlmB PE=3 SV=1	-1.05228	0.071933	0.392417	0.496789	-0.887651	0.106289	0.164624	0.642785	0.0304478	0.955428	-0.361969	0.252926
Q5F6Z3	NGO1396	Electron transfer flavoprotein-ubiquinone oxidoreductase OS=Neisseria gonorrhoeae (strain ATCC 700825 / FA 1090) OX=242231 GN=NGO_1396 PE=4 SV=2	-0.824635	0.257863	-0.24875	0.865865	1000	0.1172	1000	0.00413141	1000	0.373901	1000	0.0173744
A0A0H4IS55	NGO08230	Opacity protein opA54 OS=Neisseria gonorrhoeae (strain ATCC 700825 / FA 1090) OX=242231 GN=NGO_04980 PE=4 SV=1	-0.972653	0.435657	1.24823	0.3707	-0.601474	0.46697	0.371179	0.693973	1.62668	0.271333	0.378447	0.716474
A0A0H4IS99	NGO10520	Uncharacterized protein OS=Neisseria gonorrhoeae (strain ATCC 700825 / FA 1090) OX=242231 GN=NGO_10520 PE=4 SV=1	0.447591	0.84021	-0.848257	0.717357	1.87812	0.521134	1.43053	0.587074	-0.224915	0.917943	0.623342	0.783193
A0A0H4ISA9;A0A0H4IWJ8;A0A0H4ITA9;A0A0H4J605;A0A0H4IVN2;A0A0H4IWJ0;A0A0H4ITA5;A0A0H4IVM8;A0A0H4IVG5;A0A0H4IWJ4;A0A0H4ISB8;A0A0H4ITB4		Large pilS cassette protein OS=Neisseria gonorrhoeae (strain ATCC 700825 / FA 1090) OX=242231 GN=NGO_10975 PE=4 SV=1;Uncharacterized protein OS=Neisseria gonorrhoeae (strain ATCC 700825 / FA 1090) OX=242231 GN=NGO_11150 PE=4 SV=1	-2.04828	0.00918119	1.8003	0.397978	2.08624	0.239311	4.13452	0.00141665	0.834525	0.649216	-0.965777	0.686423
A0A0H4ISJ9	NGO00720	7-carboxy-7-deazaguanine synthase OS=Neisseria gonorrhoeae (strain ATCC 700825 / FA 1090) OX=242231 GN=queE PE=3 SV=1	1000	0.319961	0.0141028	0.993464	-0.347347	0.868932	-1000	0.373901	0.61976	0.784309	0.605657	0.699464
A0A0H4IT57	NGO08475	Membrane protein OS=Neisseria gonorrhoeae (strain ATCC 700825 / FA 1090) OX=242231 GN=NGO_08475 PE=4 SV=1	-0.397514	0.857227	0.207898	0.924069	1000	0.373901	1000	0.373901	1000	0.373901	1000	0.373901
Q5F8K5	NGO0767	Recombination protein RecR OS=Neisseria gonorrhoeae (strain ATCC 700825 / FA 1090) OX=242231 GN=recR PE=3 SV=1	-0.0446591	0.914722	-0.936534	0.220402	2.23068	0.0529345	2.27534	0.0469866	1.23567	0.459194	2.1722	0.0439059
Q5F5D2	NGO1997	Aspartate-semialdehyde dehydrogenase OS=Neisseria gonorrhoeae (strain ATCC 700825 / FA 1090) OX=242231 GN=asd PE=1 SV=1	-0.540882	0.577833	-0.0412919	0.967513	1.40835	0.376161	1.94923	0.185829	1.98046	0.354277	2.02176	0.0416061
A0A0H4IV74;A0A0H4J5U4		Opacity protein opA54 OS=Neisseria gonorrhoeae (strain ATCC 700825 / FA 1090) OX=242231 GN=NGO_05420 PE=4 SV=1	0.636245	0.629573	1.21709	0.131155	3.2182	0.156556	2.58196	0.304542	1.52876	0.0685363	0.311677	0.717042
Q5F9E2	NGO0456	Type IV pilin OS=Neisseria gonorrhoeae (strain ATCC 700825 / FA 1090) OX=242231 GN=NGO_0456 PE=4 SV=1	-0.212829	0.850649	0.437108	0.566193	1.13407	0.365301	1.3469	0.30033	1.5389	0.176214	1.1018	0.0496575
A0A0H4IV86	NGO06020	Fumerase domain-containing protein OS=Neisseria gonorrhoeae (strain ATCC 700825 / FA 1090) OX=242231 GN=NGO_06020 PE=4 SV=1	-0.304009	0.399825	-0.500448	0.200723	0.00692361	0.985416	0.310933	0.429331	-0.134328	0.695673	0.36612	0.389499
A0A0H4IVH0	NGO08225	Bifunctional protein PutA OS=Neisseria gonorrhoeae (strain ATCC 700825 / FA 1090) OX=242231 GN=NGO_08225 PE=3 SV=1	0.149048	0.169265	-0.464564	0.0123622	-0.194935	0.0113196	-0.343983	0.00775912	-0.395019	0.0124993	0.0695451	0.257029
A0A0H4IVK1	NGO09675	Cell division inhibitor MinD OS=Neisseria gonorrhoeae (strain ATCC 700825 / FA 1090) OX=242231 GN=NGO_09675 PE=4 SV=1	-0.268284	0.119027	0.0487814	0.8567	-0.38452	0.00413169	-0.116236	0.335071	0.480517	8.15586e-05	0.431735	0.220301
A0A0H4IW93	NGO06735	Sulfatase OS=Neisseria gonorrhoeae (strain ATCC 700825 / FA 1090) OX=242231 GN=NGO_06735 PE=4 SV=1	2.0022	0.00239673	2.47388	0.332477	2.33086	0.00496855	0.328655	0.656884	1.54621	0.437675	-0.92767	0.396964
A0A0H4IWD4	NGO07725	Opacity protein opA54 OS=Neisseria gonorrhoeae (strain ATCC 700825 / FA 1090) OX=242231 GN=NGO_07725 PE=4 SV=1	0.832968	0.303248	1.10209	0.0225445	-0.706371	0.0647007	-1.53934	0.025802	0.784277	0.0459962	-0.317814	0.0995794
A0A0H4IWE0	NGO08205	Membrane fusogenic activity family protein OS=Neisseria gonorrhoeae (strain ATCC 700825 / FA 1090) OX=242231 GN=NGO_08205 PE=4 SV=1	-0.0794873	0.903568	0.398142	0.57153	0.75697	0.380065	0.836457	0.377213	0.73112	0.414268	0.332979	0.722352
Q5F7F1	NGO1227	Probable cytosol aminopeptidase OS=Neisseria gonorrhoeae (strain ATCC 700825 / FA 1090) OX=242231 GN=pepA PE=3 SV=1	-0.0446899	0.967746	-0.457432	0.307759	-0.541223	0.540875	-0.496533	0.385477	0.570179	0.307213	1.02761	0.0349401
A0A0H4IRZ2	NGO06025	Fumarate hydratase OS=Neisseria gonorrhoeae (strain ATCC 700825 / FA 1090) OX=242231 GN=NGO_06025 PE=4 SV=1	0.491862	0.7593	1	0	1000	0.12644	1000	0.373901	1	0	1	0
A0A0H4IT81	NGO09965	Opacity protein opA54 OS=Neisseria gonorrhoeae (strain ATCC 700825 / FA 1090) OX=242231 GN=NGO_09965 PE=4 SV=1	1	0	1	0	1	0	1	0	1	0	1	0
A0A0H4J5J1	NGO04530	Uncharacterized protein OS=Neisseria gonorrhoeae (strain ATCC 700825 / FA 1090) OX=242231 GN=NGO_04530 PE=4 SV=1	0.279148	0.723477	-0.398019	0.857054	1.37672	0.0752597	1.09757	0.425276	-0.973164	0.556204	-0.575146	0.727956
A0A0H4J5N9	NGO06725	Opacity protein opA54 OS=Neisseria gonorrhoeae (strain ATCC 700825 / FA 1090) OX=242231 GN=NGO_06725 PE=4 SV=1	0.82955	0.451988	-0.346656	0.788284	6.7159	0.0515677	5.88635	0.221122	0.874417	0.535829	1.22107	0.338198
A0A0H4IV38	NGO03855	Phage baseplate assembly protein OS=Neisseria gonorrhoeae (strain ATCC 700825 / FA 1090) OX=242231 GN=NGO_03855 PE=4 SV=1	1	0	1	0	1	0	1	0	1	0	1	0
A0A0H4J626	NGO11610	Glycosyl transferase OS=Neisseria gonorrhoeae (strain ATCC 700825 / FA 1090) OX=242231 GN=NGO_11610 PE=4 SV=1	0.00408421	0.995977	-0.61232	0.595729	1.60474	0.115832	1.60065	0.178756	1.01644	0.121259	1.62876	0.307652
O87406	NGO0425	UPF0070 protein NGO0425 OS=Neisseria gonorrhoeae (strain ATCC 700825 / FA 1090) OX=242231 GN=NGO0425 PE=3 SV=1	-0.156766	0.601641	-0.0333209	0.916186	-0.00873609	0.972705	0.14803	0.558162	0.00875751	0.974783	0.0420784	0.865305
O87407	NGO0424	GTPase Der OS=Neisseria gonorrhoeae (strain ATCC 700825 / FA 1090) OX=242231 GN=der PE=3 SV=1	-0.378683	0.114878	0.513267	0.0208788	-0.0935305	0.185937	0.285152	0.188919	0.349721	0.000555867	-0.163546	0.363443
O87408	NGO0423	Recombination-associated protein RdgC OS=Neisseria gonorrhoeae (strain ATCC 700825 / FA 1090) OX=242231 GN=rdgC PE=3 SV=1	0.211452	0.40598	-0.262224	0.378954	0.279831	0.0589565	0.0683792	0.793503	-0.228544	0.423306	0.0336798	0.799274
A0A0H4IV81	NGO05620	Opacity protein opA54 OS=Neisseria gonorrhoeae (strain ATCC 700825 / FA 1090) OX=242231 GN=NGO_05620 PE=4 SV=1	1	0	1	0	1	0	1	0	1	0	1	0
Q5F4W6	NGO2178	Membrane protein insertase YidC OS=Neisseria gonorrhoeae (strain ATCC 700825 / FA 1090) OX=242231 GN=yidC PE=3 SV=1	-0.307158	0.076038	0.0400108	0.847515	-0.610114	0.0175284	-0.302956	0.152916	0.0294212	0.838891	-0.0105896	0.965054
Q5F4W7	NGO2177	Tetrapyrrole methylase OS=Neisseria gonorrhoeae (strain ATCC 700825 / FA 1090) OX=242231 GN=NGO_2177 PE=4 SV=2	-0.948676	0.109746	-0.198776	0.520581	-1.16595	0.00108606	-0.217273	0.509476	-0.0254025	0.908425	0.173373	0.447625
Q5F4W9	NGO2175	7-methyl-GTP pyrophosphatase OS=Neisseria gonorrhoeae (strain ATCC 700825 / FA 1090) OX=242231 GN=NGO2175 PE=3 SV=1	-0.705526	0.197088	-0.688431	0.289704	-1.37766	0.0256137	-0.672132	0.140979	-0.840786	0.0879704	-0.152356	0.752339
A0A0H4IWI5	NGO10685	Cytochrome B561 OS=Neisseria gonorrhoeae (strain ATCC 700825 / FA 1090) OX=242231 GN=NGO_10685 PE=4 SV=1	0.454481	0.775529	1	0	1000	0.117207	1000	0.373901	1	0	1	0
Q5F4X2	NGO2172	Phosphoribosyltransferase OS=Neisseria gonorrhoeae (strain ATCC 700825 / FA 1090) OX=242231 GN=NGO_2172 PE=4 SV=1	-0.907034	0.11705	0.412759	0.269906	-0.342935	0.0857897	0.564099	0.237141	0.295352	0.381986	-0.117407	0.494185
Q5F4X3	NGO2171	Phosphate acyltransferase OS=Neisseria gonorrhoeae (strain ATCC 700825 / FA 1090) OX=242231 GN=plsX PE=3 SV=1	-1.22147	0.0831315	0.501245	0.384054	-0.16127	0.575218	1.0602	0.0963711	0.659599	0.136347	0.158355	0.772847
A0A0H4J5B4	NGO00350	Opacity protein opA54 OS=Neisseria gonorrhoeae (strain ATCC 700825 / FA 1090) OX=242231 GN=NGO_00350 PE=4 SV=1	1	0	1	0	1	0	1	0	1	0	1	0
Q5F4X5	NGO2168	3-oxoacyl-[acyl-carrier-protein] synthase 3 OS=Neisseria gonorrhoeae (strain ATCC 700825 / FA 1090) OX=242231 GN=fabH PE=3 SV=1	-0.143804	0.0823227	-0.211552	0.269185	-0.379107	0.0191032	-0.235302	0.0534705	-0.352911	0.0511398	-0.141359	0.372641
Q5F4X7	NGO2166	Malonyl CoA-acyl carrier protein transacylase OS=Neisseria gonorrhoeae (strain ATCC 700825 / FA 1090) OX=242231 GN=NGO_2166 PE=3 SV=1	-2.83241	0.0228889	-0.411381	0.43508	-3.24327	0.00199878	-0.410865	0.32069	-0.265388	0.36995	0.145993	0.757466
Q5F4X8	NGO2165	Lipid A export ATP-binding/permease protein MsbA OS=Neisseria gonorrhoeae (strain ATCC 700825 / FA 1090) OX=242231 GN=msbA PE=3 SV=1	-0.138215	0.856347	-0.221771	0.751015	-0.704361	0.0907382	-0.566146	0.303672	-0.311958	0.478218	-0.090187	0.855226
Q5F4X9	NGO2164	GMP synthase [glutamine-hydrolyzing] OS=Neisseria gonorrhoeae (strain ATCC 700825 / FA 1090) OX=242231 GN=guaA PE=3 SV=1	-0.0226873	0.935761	0.691501	0.0217555	1.12588	0.00562282	1.14857	0.0238475	0.51631	0.0419001	-0.175191	0.132908
Q5F4Y0	NGO2163	3-oxoacyl-[acyl-carrier-protein] reductase OS=Neisseria gonorrhoeae (strain ATCC 700825 / FA 1090) OX=242231 GN=fabG PE=3 SV=1	-1.19127	0.0344146	-0.0514447	0.847083	-0.930383	0.00416621	0.260892	0.405621	0.0513803	0.838504	0.102825	0.538645
Q5F4Y2	NGO2161	Inositol monophosphatase OS=Neisseria gonorrhoeae (strain ATCC 700825 / FA 1090) OX=242231 GN=NGO_2161 PE=4 SV=1	-1.46645	0.00764126	0.279406	0.316669	-0.959684	0.00156613	0.506763	0.075904	0.177154	0.207725	-0.102252	0.686089
Q5F4Y3	NGO2160	Ribosomal RNA small subunit methyltransferase E OS=Neisseria gonorrhoeae (strain ATCC 700825 / FA 1090) OX=242231 GN=NGO_2160 PE=1 SV=1	-0.0391057	0.971487	0.879564	0.70888	1.79004	0.249824	1.82914	0.239551	-0.0555162	0.973996	-0.93508	0.548975
Q5F4Y4	NGO2159	Lacto-N-neotetraose biosynthesis glycosyl transferase OS=Neisseria gonorrhoeae (strain ATCC 700825 / FA 1090) OX=242231 GN=NGO_2159 PE=4 SV=1	-0.306236	0.339658	0.410804	0.260573	-0.053498	0.863279	0.252738	0.31891	0.568313	0.175433	0.157509	0.412908
Q5F4Y5	NGO2158	Glycosyl transferase family A OS=Neisseria gonorrhoeae (strain ATCC 700825 / FA 1090) OX=242231 GN=NGO_2158 PE=4 SV=1	0.03035	0.932682	-0.525934	0.302893	0.353782	0.408743	0.323432	0.139314	-0.351663	0.257418	0.174271	0.673799
Q5F4Y6	NGO2156	Lacto-N-neotetraose biosynthesis glycosyl transferase OS=Neisseria gonorrhoeae (strain ATCC 700825 / FA 1090) OX=242231 GN=NGO_2156 PE=4 SV=1	-0.0329579	0.90401	0.128558	0.822583	0.522553	0.0516806	0.555511	0.14528	0.390429	0.453155	0.261871	0.570405
Q5F4Y7	NGO2154	Glycine--tRNA ligase beta subunit OS=Neisseria gonorrhoeae (strain ATCC 700825 / FA 1090) OX=242231 GN=glyS PE=3 SV=1	-0.339467	0.211951	0.4526	0.0679667	0.288709	0.0298716	0.628176	0.0610869	0.296829	0.0207312	-0.155771	0.455268
Q5F4Y8	NGO2153	Glycine--tRNA ligase alpha subunit OS=Neisseria gonorrhoeae (strain ATCC 700825 / FA 1090) OX=242231 GN=glyQ PE=3 SV=1	0.0362803	0.888888	0.656787	0.0163688	0.175832	0.331394	0.139551	0.58755	0.254027	0.202027	-0.402759	0.0185254
Q5F4Y9	NGO2151	ATP synthase epsilon chain OS=Neisseria gonorrhoeae (strain ATCC 700825 / FA 1090) OX=242231 GN=atpC PE=3 SV=1	-0.153533	0.764053	-0.377568	0.592062	-0.699292	0.114882	-0.545759	0.0717169	-0.806378	0.21641	-0.42881	0.0472201
Q5F4Z0	NGO2150	ATP synthase subunit beta OS=Neisseria gonorrhoeae (strain ATCC 700825 / FA 1090) OX=242231 GN=atpD PE=3 SV=1	-0.619514	0.197833	-0.0264115	0.921423	-1.2459	0.00011701	-0.626385	0.0799387	-0.184799	0.154684	-0.158388	0.522214
Q5F4Z1	NGO2149	ATP synthase gamma chain OS=Neisseria gonorrhoeae (strain ATCC 700825 / FA 1090) OX=242231 GN=atpG PE=3 SV=1	0.876006	0.0228618	0.013053	0.971847	-0.408614	0.194973	-1.28462	0.0134017	-0.537948	0.151863	-0.551001	0.149706
Q5F4Z2	NGO2148	ATP synthase subunit alpha OS=Neisseria gonorrhoeae (strain ATCC 700825 / FA 1090) OX=242231 GN=atpA PE=3 SV=1	-0.585364	0.175929	-0.135695	0.633994	-1.24762	0.00683693	-0.662261	0.0585935	-0.450652	0.0499586	-0.314957	0.292999
Q5F4Z3	NGO2147	ATP synthase subunit delta OS=Neisseria gonorrhoeae (strain ATCC 700825 / FA 1090) OX=242231 GN=atpH PE=3 SV=1	-0.595525	0.00151611	-0.579435	0.158435	-0.225267	0.279025	0.370258	0.0625167	-0.594627	0.185626	-0.0151918	0.934077
Q5F4Z4	NGO2146	ATP synthase subunit b OS=Neisseria gonorrhoeae (strain ATCC 700825 / FA 1090) OX=242231 GN=atpF PE=3 SV=1	-0.52842	0.0242195	-0.633755	0.102927	0.384719	0.0351256	0.91314	0.00462562	-0.451932	0.169134	0.181823	0.367405
Q5F4Z5	NGO2145	ATP synthase subunit c OS=Neisseria gonorrhoeae (strain ATCC 700825 / FA 1090) OX=242231 GN=atpE PE=3 SV=1	-0.202225	0.613604	0.454421	0.190478	-0.503862	0.124839	-0.301637	0.417561	0.726867	0.0522266	0.272446	0.415262
Q5F4Z6	NGO2144	ATP synthase subunit a OS=Neisseria gonorrhoeae (strain ATCC 700825 / FA 1090) OX=242231 GN=atpB PE=3 SV=1	-0.378409	0.258128	0.0903718	0.70071	0.156409	0.37267	0.534818	0.180895	0.227524	0.383163	0.137153	0.560123
Q5F4Z9	NGO2141	Chromosome partitioning protein ParB OS=Neisseria gonorrhoeae (strain ATCC 700825 / FA 1090) OX=242231 GN=NGO_2141 PE=3 SV=1	-0.304272	0.321774	0.437242	0.0410853	-0.231128	0.104716	0.0731432	0.795402	0.175374	0.316131	-0.261868	0.0986197
Q5F500	NGO2140	Flavin prenyltransferase UbiX OS=Neisseria gonorrhoeae (strain ATCC 700825 / FA 1090) OX=242231 GN=ubiX PE=3 SV=2	1	0	-1000	0.373901	1	0	1	0	1	0	1000	0.373901
Q5F501	NGO2139	Lipoprotein OS=Neisseria gonorrhoeae (strain ATCC 700825 / FA 1090) OX=242231 GN=NGO_2139 PE=3 SV=1	0.327464	0.0378313	-0.148188	0.397818	0.831742	0.00225111	0.504278	0.0180388	-0.106167	0.581088	0.0420216	0.751544
Q5F502	NGO2138	Methionine ABC transporter ATP-binding protein OS=Neisseria gonorrhoeae (strain ATCC 700825 / FA 1090) OX=242231 GN=NGO_2138 PE=3 SV=1	2.14337	0.217846	-4.98099	0.387926	7.59958	0.116248	5.45621	0.289249	-2.72095	0.448818	2.26005	0.481849
Q5F503	NGO2137	ABC-type methionine transporter OS=Neisseria gonorrhoeae (strain ATCC 700825 / FA 1090) OX=242231 GN=NGO_2137 PE=3 SV=2	1.31247	0.0097625	0.640059	0.224086	4.53356	0.00170241	3.22109	4.62826e-05	0.785308	0.158517	0.14525	0.688458
Q5F505	NGO2135	Lytic murein transglycosylase OS=Neisseria gonorrhoeae (strain ATCC 700825 / FA 1090) OX=242231 GN=NGO_2135 PE=4 SV=1	-0.366796	0.0918626	0.606794	0.284528	-0.0813896	0.723375	0.285407	0.301028	0.162035	0.730705	-0.444759	0.21583
Q5F506	NGO2134	30S ribosomal protein S21 OS=Neisseria gonorrhoeae (strain ATCC 700825 / FA 1090) OX=242231 GN=rpsU PE=3 SV=1	-0.411827	0.102933	-0.582783	0.135156	0.301838	0.019269	0.713665	0.0274233	-0.274629	0.168727	0.308153	0.298468
Q5F509	NGO2131	Peptidase OS=Neisseria gonorrhoeae (strain ATCC 700825 / FA 1090) OX=242231 GN=NGO_2131 PE=4 SV=1	-0.467877	0.833407	-0.784826	0.735056	-0.66444	0.770534	-0.196563	0.92816	-0.949102	0.690664	-0.164276	0.939856
Q5F510	NGO2130	Stringent starvation protein A OS=Neisseria gonorrhoeae (strain ATCC 700825 / FA 1090) OX=242231 GN=NGO_2130 PE=3 SV=1	-1.90258	0.0129462	0.547493	0.100226	-2.01681	0.00161703	-0.114227	0.643535	0.403474	0.115147	-0.144019	0.543769
Q5F511	NGO2128	Membrane protein OS=Neisseria gonorrhoeae (strain ATCC 700825 / FA 1090) OX=242231 GN=NGO_2128 PE=4 SV=1	-0.986834	0.562321	-1.35291	0.0383741	-2.17397	0.0318457	-1.18714	0.11609	-1.20723	0.0742091	0.145676	0.366973
A0A0H4J610	NGO11105	PilS cassette OS=Neisseria gonorrhoeae (strain ATCC 700825 / FA 1090) OX=242231 GN=NGO_11105 PE=4 SV=1	-3.77189	0.0049593	1	0	1000	0.373901	1000	0.00250783	1	0	1	0
Q5F515	NGO2124	Thioredoxin OS=Neisseria gonorrhoeae (strain ATCC 700825 / FA 1090) OX=242231 GN=NGO_2124 PE=4 SV=1	0.102117	0.787014	-0.555423	0.491872	0.355372	0.212981	0.253255	0.571447	-0.630317	0.406937	-0.074894	0.841439
Q5F517	NGO2122	Uncharacterized protein OS=Neisseria gonorrhoeae (strain ATCC 700825 / FA 1090) OX=242231 GN=NGO_2122 PE=4 SV=1	-0.424258	0.765749	0.181222	0.93371	2.50313	0.225596	2.92739	0.282021	1.2781	0.615791	1.09688	0.654759
Q5F518	NGO2121	ABC transporter OS=Neisseria gonorrhoeae (strain ATCC 700825 / FA 1090) OX=242231 GN=NGO_2121 PE=4 SV=1	-0.0357766	0.927079	0.192595	0.310989	-0.0259617	0.896803	0.0098149	0.979971	0.155011	0.36049	-0.0375843	0.865353
Q5F519	NGO2120	Sulfate transporter OS=Neisseria gonorrhoeae (strain ATCC 700825 / FA 1090) OX=242231 GN=NGO_2120 PE=4 SV=1	-0.211731	0.590182	-1000	0.373901	0.396458	0.773158	0.608188	0.639662	-1000	0.373901	-1.12591	0.648146
Q5F520	NGO2119	Transporter OS=Neisseria gonorrhoeae (strain ATCC 700825 / FA 1090) OX=242231 GN=NGO_2119 PE=4 SV=1	1	0	1000	0.220817	-1000	0.373901	-1000	0.373901	0.949161	0.606113	-1000	0.373901
Q5F521	NGO2118	ABC transporter substrate-binding protein OS=Neisseria gonorrhoeae (strain ATCC 700825 / FA 1090) OX=242231 GN=NGO_2118 PE=4 SV=2	-0.0168693	0.957392	-0.0832783	0.879188	0.0945422	0.671747	0.111411	0.724282	-0.194853	0.56566	-0.111575	0.805609
Q5F522	NGO2117	ABC transporter permease OS=Neisseria gonorrhoeae (strain ATCC 700825 / FA 1090) OX=242231 GN=NGO_2117 PE=3 SV=1	1.05458	0.664648	0.449715	0.702769	-0.433006	0.788552	-1.48759	0.364481	0.698691	0.570755	0.248976	0.825583
Q5F523	NGO2116	Toluene ABC transporter ATP-binding protein OS=Neisseria gonorrhoeae (strain ATCC 700825 / FA 1090) OX=242231 GN=NGO_2116 PE=4 SV=2	-1.37437	0.144751	-0.253723	0.666286	-1.18426	0.0264987	0.190103	0.7249	0.113591	0.811889	0.367315	0.435418
Q5F524	NGO2113	Polyphosphate kinase OS=Neisseria gonorrhoeae (strain ATCC 700825 / FA 1090) OX=242231 GN=NGO_2113 PE=4 SV=1	0.235245	0.226	-0.625611	0.1174	-0.484037	0.0151926	-0.719282	0.0117932	-0.594513	0.0132643	0.031098	0.911005
Q5F525	NGO2112	Aminobenzoate synthetase OS=Neisseria gonorrhoeae (strain ATCC 700825 / FA 1090) OX=242231 GN=NGO_2112 PE=4 SV=2	-0.154199	0.771761	-0.0794557	0.954803	4.20605	6.39235e-05	4.36025	0.0449555	2.34876	0.343321	2.42822	0.244599
Q5F526	NGO2111	Uncharacterized protein OS=Neisseria gonorrhoeae (strain ATCC 700825 / FA 1090) OX=242231 GN=NGO_2111 PE=4 SV=2	-2.3394	0.263283	-0.745938	0.585289	-2.08575	0.240743	0.253653	0.833972	-0.703459	0.5856	0.0424791	0.970414
Q5F529	NGO2107	tRNA modification GTPase MnmE OS=Neisseria gonorrhoeae (strain ATCC 700825 / FA 1090) OX=242231 GN=mnmE PE=3 SV=1	0.0757663	0.905287	0.562119	0.321244	-0.139626	0.880702	-0.215393	0.822751	0.628156	0.462399	0.0660369	0.933441
Q5F531	NGO2105	Adhesin OS=Neisseria gonorrhoeae (strain ATCC 700825 / FA 1090) OX=242231 GN=NGO_2105 PE=4 SV=1	-0.226099	0.146387	0.207681	0.171288	-0.096737	0.353238	0.129361	0.333904	0.367722	0.0247494	0.160041	0.241313
Q5F532	NGO2104	Fido domain-containing protein OS=Neisseria gonorrhoeae (strain ATCC 700825 / FA 1090) OX=242231 GN=NGO_2104 PE=4 SV=1	-1.98335	0.25362	-1000	0.000744634	-0.429677	0.846261	1.55368	0.337349	-1000	0.373901	0.8806	0.455669
Q5F533	NGO2103	DNA polymerase I OS=Neisseria gonorrhoeae (strain ATCC 700825 / FA 1090) OX=242231 GN=polA PE=3 SV=1	-0.205657	0.467327	-0.0318684	0.906319	-0.211786	0.255715	-0.00612877	0.982076	-0.00635548	0.965952	0.0255129	0.930562
Q5F534	NGO2102	S-ribosylhomocysteine lyase OS=Neisseria gonorrhoeae (strain ATCC 700825 / FA 1090) OX=242231 GN=luxS PE=3 SV=1	1.27684	0.416319	-1000	0.373901	1000	0.116207	1000	0.373901	1	0	1000	0.373901
P11910	NGO0983	Outer membrane protein H.8 OS=Neisseria gonorrhoeae (strain ATCC 700825 / FA 1090) OX=242231 GN=NGO0983 PE=1 SV=1	1	0	1	0	1	0	1	0	1	0	1	0
Q5F538	NGO2098	Diaminopimelate decarboxylase OS=Neisseria gonorrhoeae (strain ATCC 700825 / FA 1090) OX=242231 GN=lysA PE=3 SV=1	-0.172711	0.936794	-1.92743	0.515301	1000	0.373901	1000	0.373901	1000	0.373901	1000	0.373901
Q5F540	NGO2096	Transporter OS=Neisseria gonorrhoeae (strain ATCC 700825 / FA 1090) OX=242231 GN=NGO_2096 PE=3 SV=1	0.138445	0.711823	0.0577113	0.883348	-1.04678	0.00481747	-1.18522	0.0121096	-0.242835	0.439327	-0.300546	0.297836
Q5F541	NGO2095	60 kDa chaperonin OS=Neisseria gonorrhoeae (strain ATCC 700825 / FA 1090) OX=242231 GN=groL PE=3 SV=1	0.23846	0.136176	0.0202886	0.897758	0.572242	0.00261555	0.333783	0.0742713	0.220699	0.0940155	0.20041	0.222884
Q5F542	NGO2094	10 kDa chaperonin OS=Neisseria gonorrhoeae (strain ATCC 700825 / FA 1090) OX=242231 GN=groS PE=3 SV=1	1	0	1	0	-1000	0.373901	-1000	0.373901	-1000	0.373901	-1000	0.373901
Q5F543	NGO2093	FetA OS=Neisseria gonorrhoeae (strain ATCC 700825 / FA 1090) OX=242231 GN=NGO_2093 PE=3 SV=1	0.770352	0.58167	-1000	0.373901	1.87555	0.165624	1.10519	0.643564	-1000	0.292429	0.464799	0.824756
Q5F544	NGO2092	Iron ABC transporter substrate-binding protein OS=Neisseria gonorrhoeae (strain ATCC 700825 / FA 1090) OX=242231 GN=NGO_2092 PE=4 SV=1	0.910906	0.244228	-1.55376	0.357735	0.553255	0.224775	-0.357651	0.625677	-1.82178	0.0782749	-0.268023	0.730739
Q5F547	NGO2089	FmdE domain-containing protein OS=Neisseria gonorrhoeae (strain ATCC 700825 / FA 1090) OX=242231 GN=NGO_2089 PE=4 SV=1	0.845041	0.589161	0.388881	0.860191	0.337508	0.765744	-0.507533	0.750801	-0.648379	0.681622	-1.03726	0.509499
Q5F551	NGO2085	Phosphopantetheine adenylyltransferase OS=Neisseria gonorrhoeae (strain ATCC 700825 / FA 1090) OX=242231 GN=coaD PE=3 SV=1	1.67304	0.0714563	-1000	0.226913	1.0495	0.0865739	-0.62354	0.372577	-1000	5.8542e-05	-0.357373	0.710383
Q5F553	NGO2083	Probable Fe(2+)-trafficking protein OS=Neisseria gonorrhoeae (strain ATCC 700825 / FA 1090) OX=242231 GN=NGO2083 PE=3 SV=1	0.0995788	0.901332	-0.473721	0.733781	2.35423	0.0749432	2.25465	0.127426	0.107466	0.898398	0.581188	0.66677
Q5F554	NGO2082	Ribosomal RNA large subunit methyltransferase H OS=Neisseria gonorrhoeae (strain ATCC 700825 / FA 1090) OX=242231 GN=rlmH PE=3 SV=1	0.21534	0.7023	-1.87239	0.061324	0.736941	0.210446	0.521601	0.365577	-1.52867	0.141807	0.343716	0.354007
Q5F4X0	NGO2174	Uncharacterized protein OS=Neisseria gonorrhoeae (strain ATCC 700825 / FA 1090) OX=242231 GN=NGO_2174 PE=4 SV=1	0.87858	0.709144	1	0	1000	0.373901	1000	0.373901	1	0	1	0
Q5F557	NGO2079	Carbonic anhydrase OS=Neisseria gonorrhoeae (strain ATCC 700825 / FA 1090) OX=242231 GN=NGO_2079 PE=4 SV=1	-0.761163	0.119621	-1.64232	0.29918	-0.700034	0.107656	0.0611291	0.878101	-0.31112	0.680524	1.3312	0.335884
Q5F558	NGO2078	ABC transporter permease OS=Neisseria gonorrhoeae (strain ATCC 700825 / FA 1090) OX=242231 GN=NGO_2078 PE=3 SV=2	1000	0.373901	-1000	0.236448	1000	0.373901	1	0	1	0	1000	0.236448
Q5F561	NGO2075	Homoserine kinase OS=Neisseria gonorrhoeae (strain ATCC 700825 / FA 1090) OX=242231 GN=thrB PE=3 SV=1	0.775089	0.0215417	-1.60246	0.0251547	0.248284	0.0352266	-0.526805	0.0835583	-1.5741	0.0292249	0.0283535	0.6626
Q5F562	NGO2074	Ubiquinone biosynthesis O-methyltransferase OS=Neisseria gonorrhoeae (strain ATCC 700825 / FA 1090) OX=242231 GN=ubiG PE=3 SV=1	-0.953176	0.261104	0.380655	0.733218	-0.433595	0.363095	0.519581	0.437462	0.801788	0.444817	0.421133	0.653187
Q5F4X3		Phosphate acyltransferase OS=Neisseria gonorrhoeae (strain ATCC 700825 / FA 1090) OX=242231 GN=plsX PE=3 SV=1	1000	6.72216e-06	1	0	1000	6.72216e-06	1	0	1	0	1	0
Q5F564	NGO2072	Glycosyl transferase family 1 OS=Neisseria gonorrhoeae (strain ATCC 700825 / FA 1090) OX=242231 GN=NGO_2072 PE=4 SV=1	-0.177462	0.231307	7.04262e-05	0.999703	-0.578708	0.00117741	-0.401247	0.0107147	-0.0940981	0.457225	-0.0941685	0.519635
Q5F565	NGO2071	Membrane protein OS=Neisseria gonorrhoeae (strain ATCC 700825 / FA 1090) OX=242231 GN=NGO_2071 PE=4 SV=1	2.23006	0.246556	1000	0.132987	0.846352	0.516186	-1.3837	0.343307	-0.684842	0.562602	-1000	0.116136
Q5F566	NGO2070	D,D-heptose 1,7-bisphosphate phosphatase OS=Neisseria gonorrhoeae (strain ATCC 700825 / FA 1090) OX=242231 GN=NGO_2070 PE=3 SV=1	-1000	0.373901	-1000	0.373901	1	0	1000	0.373901	1	0	1000	0.373901
Q5F567	NGO2069	Acyl-phosphate glycerol 3-phosphate acyltransferase OS=Neisseria gonorrhoeae (strain ATCC 700825 / FA 1090) OX=242231 GN=NGO_2069 PE=4 SV=1	-2.23145	0.236509	1.24587	0.0521854	-1.26515	0.19624	0.966301	0.420662	1.15367	0.0146738	-0.0921931	0.892589
Q5F569	NGO2065	UDP-3-O-acyl-N-acetylglucosamine deacetylase OS=Neisseria gonorrhoeae (strain ATCC 700825 / FA 1090) OX=242231 GN=lpxC PE=3 SV=1	-0.124097	0.788179	-0.652819	0.247157	-0.329425	0.387172	-0.205329	0.467851	-0.195378	0.18302	0.457441	0.374859
Q5F570	NGO2060	Signal recognition particle receptor FtsY OS=Neisseria gonorrhoeae (strain ATCC 700825 / FA 1090) OX=242231 GN=ftsY PE=3 SV=1	0.146159	0.606462	1.34758	0.00088552	1.16557	0.0216962	1.01941	0.043004	1.03532	0.0126838	-0.312255	0.42907
Q5F571	NGO2059	Multifunctional fusion protein OS=Neisseria gonorrhoeae (strain ATCC 700825 / FA 1090) OX=242231 GN=msrB PE=3 SV=1	-0.724793	0.185119	0.914454	0.160721	-1.34745	0.0223425	-0.622657	0.0163961	0.433716	0.392311	-0.480738	0.0620088
Q5F573	NGO2057	Transporter OS=Neisseria gonorrhoeae (strain ATCC 700825 / FA 1090) OX=242231 GN=NGO_2057 PE=4 SV=1	0.181841	0.231935	-0.520461	0.0415143	-0.583435	0.000478096	-0.765276	0.0018323	-0.663339	0.016515	-0.142878	0.0394471
Q5F574	NGO2056	ABC transporter substrate-binding protein OS=Neisseria gonorrhoeae (strain ATCC 700825 / FA 1090) OX=242231 GN=NGO_2056 PE=4 SV=1	-0.69046	0.565759	0.703246	0.234496	-1.00913	0.116199	-0.318673	0.707199	1.08509	0.0116287	0.381843	0.632833
Q5F576	NGO2054	Spore cortex protein OS=Neisseria gonorrhoeae (strain ATCC 700825 / FA 1090) OX=242231 GN=NGO_2054 PE=4 SV=1	-0.346522	0.672692	-3.46857	0.3337	1.5302	0.0292305	1.87672	0.178717	-3.11133	0.00957368	0.357242	0.804981
Q5F577	NGO2053	Bifunctional protein GlmU OS=Neisseria gonorrhoeae (strain ATCC 700825 / FA 1090) OX=242231 GN=glmU PE=3 SV=1	0.0854185	0.740096	-0.316512	0.302808	0.274742	0.176056	0.189323	0.456057	-0.19544	0.283281	0.121072	0.636688
Q5F581	NGO2048	Murein transglycosylase OS=Neisseria gonorrhoeae (strain ATCC 700825 / FA 1090) OX=242231 GN=NGO_2048 PE=1 SV=1	1.51693	0.00938103	0.321691	0.458448	3.56003	0.00201564	2.0431	0.0145283	0.401495	0.437191	0.0798045	0.88402
Q5F584	NGO2045	Glutamine--fructose-6-phosphate aminotransferase [isomerizing] OS=Neisseria gonorrhoeae (strain ATCC 700825 / FA 1090) OX=242231 GN=glmS PE=3 SV=3	-0.0578941	0.820423	-0.194078	0.49239	-0.112901	0.472412	-0.0550065	0.81365	-0.109303	0.37469	0.0847755	0.754433
Q5F585	NGO2044	Methionine--tRNA ligase OS=Neisseria gonorrhoeae (strain ATCC 700825 / FA 1090) OX=242231 GN=metG PE=3 SV=1	-0.206769	0.390642	0.306721	0.210007	0.185402	0.266447	0.392171	0.140152	0.153936	0.408087	-0.152784	0.420463
Q5F590	NGO2039	ABC transporter ATP-binding protein OS=Neisseria gonorrhoeae (strain ATCC 700825 / FA 1090) OX=242231 GN=NGO_2039 PE=4 SV=1	-1000	0.373901	0.358776	0.870595	-1000	0.373901	0.757625	0.742858	1.09207	0.655867	0.733298	0.749943
Q5F591	NGO2038	Phosphoenolpyruvate-protein phosphotransferase OS=Neisseria gonorrhoeae (strain ATCC 700825 / FA 1090) OX=242231 GN=NGO_2038 PE=3 SV=1	0.0132757	0.961602	-0.676408	0.171002	-0.0229751	0.933163	-0.0362508	0.894106	-0.46191	0.169461	0.214498	0.582731
Q5F594	NGO2035	Hypoxanthine phosphoribosyltransferase OS=Neisseria gonorrhoeae (strain ATCC 700825 / FA 1090) OX=242231 GN=NGO_2035 PE=4 SV=1	0.576325	0.210025	-0.156426	0.942708	1.75771	0.0343161	1.18139	0.146201	-1.18297	0.450244	-1.02654	0.50939
Q5F596	NGO2033	Metallo-beta-lactamase OS=Neisseria gonorrhoeae (strain ATCC 700825 / FA 1090) OX=242231 GN=NGO_2033 PE=4 SV=1	0.581406	0.641584	0.813789	0.497347	1.7129	0.259595	1.1315	0.466979	1.30306	0.336201	0.48927	0.668065
Q5F597	NGO2032	Recombinase RmuC OS=Neisseria gonorrhoeae (strain ATCC 700825 / FA 1090) OX=242231 GN=NGO_2032 PE=4 SV=1	-0.484532	0.264809	0.0940312	0.769025	-0.555285	0.0321917	-0.0707536	0.822736	0.0242348	0.917057	-0.0697964	0.776881
Q5F598	NGO2031	Cytochrome C OS=Neisseria gonorrhoeae (strain ATCC 700825 / FA 1090) OX=242231 GN=NGO_2031 PE=4 SV=2	-0.321577	0.0256673	-0.232447	0.346708	-0.275916	0.0562454	0.0456614	0.708351	-0.251806	0.335692	-0.0193585	0.85487
Q5F599	NGO2030	Cytochrome b OS=Neisseria gonorrhoeae (strain ATCC 700825 / FA 1090) OX=242231 GN=NGO_2030 PE=3 SV=1	-0.215329	0.714459	0.158688	0.733204	-0.917985	0.193307	-0.702657	0.292081	0.0728889	0.866557	-0.0857993	0.88909
Q5F5A0	NGO2029	Ubiquinol-cytochrome c reductase iron-sulfur subunit OS=Neisseria gonorrhoeae (strain ATCC 700825 / FA 1090) OX=242231 GN=NGO_2029 PE=4 SV=1	-0.322546	0.293879	-0.0865776	0.771367	-0.236156	0.476222	0.0863906	0.780699	-0.0967246	0.787244	-0.0101469	0.971063
Q5F5A2	NGO2027	LysR family transcriptional regulator OS=Neisseria gonorrhoeae (strain ATCC 700825 / FA 1090) OX=242231 GN=NGO_2027 PE=3 SV=1	1000	0.373901	-0.730908	0.750644	-2.13973	0.248934	-1000	0.130442	-2.56112	0.207714	-1.83021	0.295017
Q5F5A4	NGO2025	30S ribosomal protein S9 OS=Neisseria gonorrhoeae (strain ATCC 700825 / FA 1090) OX=242231 GN=rpsI PE=3 SV=1	0.0889049	0.65581	1.39964	0.000837993	0.997008	0.000429924	0.908103	0.0206935	1.10798	0.000876613	-0.291655	0.113228
Q5F5A5	NGO2024	50S ribosomal protein L13 OS=Neisseria gonorrhoeae (strain ATCC 700825 / FA 1090) OX=242231 GN=rplM PE=3 SV=1	-0.26629	0.307064	0.303537	0.00910143	-0.142547	0.345013	0.123743	0.550805	0.580619	0.000164087	0.277082	0.0323443
Q5F513	NGO2126	50S ribosomal protein L31 OS=Neisseria gonorrhoeae (strain ATCC 700825 / FA 1090) OX=242231 GN=rpmE PE=3 SV=1	1	0	1	0	1	0	1	0	1	0	1	0
Q5F5A8	NGO2021	Glycerol-3-phosphate dehydrogenase [NAD(P)+] OS=Neisseria gonorrhoeae (strain ATCC 700825 / FA 1090) OX=242231 GN=gpsA PE=3 SV=1	-0.2169	0.742476	0.477964	0.482772	-0.318795	0.613042	-0.101895	0.861754	0.654083	0.353492	0.176119	0.761856
Q5F5A9	NGO2020	Phosphoenolpyruvate carboxylase OS=Neisseria gonorrhoeae (strain ATCC 700825 / FA 1090) OX=242231 GN=ppc PE=3 SV=2	0.129865	0.701101	0.564684	0.391856	1.13297	0.048619	1.00311	0.00901245	0.821065	0.255757	0.25638	0.373296
Q5F5B3	NGO2016	Sodium:proton antiporter OS=Neisseria gonorrhoeae (strain ATCC 700825 / FA 1090) OX=242231 GN=NGO_2016 PE=4 SV=1	-0.786377	0.643374	0.966819	0.231222	-0.442346	0.512132	0.344032	0.803623	0.873093	0.19538	-0.093726	0.874557
Q5F5B4	NGO2015	Release factor glutamine methyltransferase OS=Neisseria gonorrhoeae (strain ATCC 700825 / FA 1090) OX=242231 GN=prmC PE=3 SV=1	0.297919	0.17418	-0.90646	0.147128	-0.0500787	0.867525	-0.347997	0.316108	-0.166145	0.691526	0.740315	0.19257
Q5F5B5	NGO2014	ABC transporter substrate-binding protein OS=Neisseria gonorrhoeae (strain ATCC 700825 / FA 1090) OX=242231 GN=NGO_2014 PE=1 SV=1	-0.705216	0.0672036	0.430396	0.0770419	-0.259252	0.126101	0.445964	0.163117	0.495307	0.0648385	0.0649105	0.55272
Q5F5B6	NGO2013	Glutamine ABC transporter ATP-binding protein OS=Neisseria gonorrhoeae (strain ATCC 700825 / FA 1090) OX=242231 GN=NGO_2013 PE=4 SV=1	-0.470772	0.245252	0.136726	0.52303	-0.485649	0.126651	-0.0148772	0.969195	0.00597241	0.983974	-0.130754	0.595076
Q5F5B9	NGO2010	Protease TldD OS=Neisseria gonorrhoeae (strain ATCC 700825 / FA 1090) OX=242231 GN=tldD PE=4 SV=1	-0.786841	0.144334	-0.325504	0.341168	-0.605087	0.00199886	0.181753	0.635384	-0.125036	0.10649	0.200468	0.526466
Q5F5C2	NGO2007	Thiamine-phosphate synthase OS=Neisseria gonorrhoeae (strain ATCC 700825 / FA 1090) OX=242231 GN=thiE PE=3 SV=1	2.53245	0.040189	0.391871	0.859164	1.04951	0.26869	-1.48294	0.461794	-0.0951714	0.959154	-0.487042	0.78922
Q5F5C7	NGO2002	Cell division protein OS=Neisseria gonorrhoeae (strain ATCC 700825 / FA 1090) OX=242231 GN=NGO_2002 PE=4 SV=1	-1.30897	0.0524756	-0.154231	0.537584	-1.13932	0.0187586	0.169655	0.666356	0.248811	0.214809	0.403042	0.242908
Q5F5C8	NGO2001	Bifunctional enzyme BirA/CoaX OS=Neisseria gonorrhoeae (strain ATCC 700825 / FA 1090) OX=242231 GN=birA/coaX PE=3 SV=1	0.90802	0.563089	1.01771	0.432731	1.29312	0.419108	0.385104	0.861491	1.64631	0.330213	0.6286	0.688676
Q5F5C9	NGO2000	ADP-heptose synthase OS=Neisseria gonorrhoeae (strain ATCC 700825 / FA 1090) OX=242231 GN=NGO_2000 PE=4 SV=1	1.07126	0.124974	-2.05159	0.501673	1.36083	0.105991	0.289567	0.801356	-3.67925	0.214079	-1.62766	0.388181
Q5F5D0	NGO1999	Bifunctional protein FolD OS=Neisseria gonorrhoeae (strain ATCC 700825 / FA 1090) OX=242231 GN=folD PE=3 SV=1	-0.186323	0.372544	0.676138	0.00581525	0.0579799	0.479053	0.244303	0.262403	0.393811	0.0323714	-0.282327	0.00693355
Q5F5D1	NGO1998	RDD family protein OS=Neisseria gonorrhoeae (strain ATCC 700825 / FA 1090) OX=242231 GN=NGO_1998 PE=4 SV=1	0.424753	0.392427	0.101241	0.599154	-0.583781	0.155884	-1.00853	0.0577313	-0.0900406	0.733451	-0.191281	0.48567
Q5F537	NGO2099	Prokaryotic lipo-attachment site family protein OS=Neisseria gonorrhoeae (strain ATCC 700825 / FA 1090) OX=242231 GN=NGO_2099 PE=4 SV=1	0.745231	0.631817	1	0	1000	0.116518	1000	0.373901	1	0	1	0
Q5F5D5	NGO1994	Exodeoxyribonuclease III OS=Neisseria gonorrhoeae (strain ATCC 700825 / FA 1090) OX=242231 GN=NGO_1994 PE=4 SV=1	1	0	-0.814146	0.726788	-1000	0.116538	-1000	0.116538	-0.365786	0.820334	0.44836	0.814348
Q5F5D6	NGO1993	Cysteine--tRNA ligase OS=Neisseria gonorrhoeae (strain ATCC 700825 / FA 1090) OX=242231 GN=cysS PE=3 SV=1	-0.477034	0.167597	0.556477	0.096577	0.588441	0.130415	1.06547	0.0575329	0.237465	0.523849	-0.319013	0.53064
Q5F5D7	NGO1992	Restriction endonuclease HaeII OS=Neisseria gonorrhoeae (strain ATCC 700825 / FA 1090) OX=242231 GN=NGO_1992 PE=4 SV=1	2.84392	0.0609372	-0.221166	0.81284	0.907749	0.234632	-1.93617	0.118961	-0.554564	0.561205	-0.333398	0.522397
Q5F5D8	NGO1991	Cytosine-specific methyltransferase OS=Neisseria gonorrhoeae (strain ATCC 700825 / FA 1090) OX=242231 GN=NGO_1991 PE=3 SV=1	1.68566	0.355685	-1000	0.373901	1.57827	0.338994	-0.107383	0.950624	-1000	0.153442	-0.73796	0.653315
Q5F5D9	NGO1990	GTPase Obg OS=Neisseria gonorrhoeae (strain ATCC 700825 / FA 1090) OX=242231 GN=obg PE=1 SV=1	-0.163346	0.41988	0.318302	0.0339784	0.446945	0.00469652	0.610291	0.038707	0.106419	0.313713	-0.211883	0.0177325
Q5F5E1	NGO1988	Ribosomal RNA small subunit methyltransferase I OS=Neisseria gonorrhoeae (strain ATCC 700825 / FA 1090) OX=242231 GN=rsmI PE=3 SV=1	0.691238	0.478102	-0.0620206	0.906105	0.514722	0.358172	-0.176515	0.849969	-0.26998	0.553652	-0.207959	0.458191
Q5F5E2	NGO1987	UPF0102 protein NGO1987 OS=Neisseria gonorrhoeae (strain ATCC 700825 / FA 1090) OX=242231 GN=NGO1987 PE=3 SV=1	-1.1181	0.649913	-0.894182	0.659653	-0.540534	0.809499	0.577561	0.797607	0.168494	0.938325	1.06268	0.60924
Q5F5E3	NGO1986	Phosphoheptose isomerase OS=Neisseria gonorrhoeae (strain ATCC 700825 / FA 1090) OX=242231 GN=gmhA PE=1 SV=1	-0.494117	0.494609	-0.397945	0.189577	0.216949	0.798922	0.711067	0.0623569	-0.224696	0.349521	0.17325	0.489307
Q5F5E4	NGO1985	Hemolysin OS=Neisseria gonorrhoeae (strain ATCC 700825 / FA 1090) OX=242231 GN=NGO_1985 PE=4 SV=1	-0.486663	0.246858	-0.203019	0.595399	0.215036	0.334351	0.701699	0.138254	-0.00595814	0.987946	0.197061	0.366694
Q5F5E5	NGO1984	Periplasmic protein OS=Neisseria gonorrhoeae (strain ATCC 700825 / FA 1090) OX=242231 GN=NGO_1984 PE=4 SV=1	-0.392161	0.241644	-0.30046	0.324573	-0.303112	0.252431	0.0890491	0.683565	-0.183771	0.562068	0.116689	0.268293
Q5F5E6	NGO1983	Methionine aminopeptidase OS=Neisseria gonorrhoeae (strain ATCC 700825 / FA 1090) OX=242231 GN=map PE=3 SV=1	-0.859902	0.0138571	0.00201135	0.989331	-0.916182	0.01657	-0.0562796	0.779291	0.27525	0.143952	0.273239	0.217112
Q5F5E7	NGO1982	XRE family transcriptional regulator OS=Neisseria gonorrhoeae (strain ATCC 700825 / FA 1090) OX=242231 GN=NGO_1982 PE=4 SV=1	-0.254226	0.619702	-0.950016	0.222675	1.2159	0.0691904	1.47012	0.0597389	-1.22704	0.125297	-0.277021	0.448749
Q5F555	NGO2081	Ribosomal silencing factor RsfS OS=Neisseria gonorrhoeae (strain ATCC 700825 / FA 1090) OX=242231 GN=rsfS PE=3 SV=1	0.144179	0.931211	1	0	1000	0.117509	1000	0.373901	1	0	1	0
Q5F5E9	NGO1980	Probable malate:quinone oxidoreductase OS=Neisseria gonorrhoeae (strain ATCC 700825 / FA 1090) OX=242231 GN=mqo PE=3 SV=1	-0.450474	0.147147	-0.272934	0.323809	-0.53168	0.068342	-0.0812052	0.76554	-0.201138	0.319325	0.0717959	0.80585
Q5F563	NGO2073	Tryptophan permease OS=Neisseria gonorrhoeae (strain ATCC 700825 / FA 1090) OX=242231 GN=NGO_2073 PE=4 SV=1	1000	0.118943	1	0	1000	0.118943	1	0	1	0	1	0
Q5F5F2	NGO1976	Membrane protein OS=Neisseria gonorrhoeae (strain ATCC 700825 / FA 1090) OX=242231 GN=NGO_1976 PE=4 SV=1	-1000	0.373901	-0.227452	0.841983	-1000	0.373901	-1.66299	0.549703	0.69121	0.663591	0.918662	0.559581
Q5F5F3	NGO1975	30S ribosomal protein S2 OS=Neisseria gonorrhoeae (strain ATCC 700825 / FA 1090) OX=242231 GN=rpsB PE=3 SV=1	0.0931373	0.429974	-0.183287	0.284118	0.457953	0.0178206	0.364815	0.0774294	-0.215283	0.324924	-0.0319956	0.819851
Q5F5F4	NGO1974	Elongation factor Ts OS=Neisseria gonorrhoeae (strain ATCC 700825 / FA 1090) OX=242231 GN=tsf PE=3 SV=1	-0.293586	0.265049	0.544722	0.166622	1.26555	0.00269329	1.55913	0.00586143	0.505349	0.122524	-0.0393734	0.873648
Q5F5F5	NGO1973	Uridylate kinase OS=Neisseria gonorrhoeae (strain ATCC 700825 / FA 1090) OX=242231 GN=pyrH PE=3 SV=1	0.0229564	0.943733	0.564987	0.419851	1.00348	0.0113404	0.980523	0.0727907	0.714967	0.306403	0.14998	0.728173
Q5F5F6	NGO1067;NGO1972	Adhesin MafA 1/4 OS=Neisseria gonorrhoeae (strain ATCC 700825 / FA 1090) OX=242231 GN=mafA1 PE=3 SV=1	0.0546881	0.809925	0.353074	0.214622	0.0633551	0.623859	0.00866698	0.973849	0.367289	0.197453	0.0142145	0.939411
Q5F5F7	NGO1971	Septum formation inhibitor Maf OS=Neisseria gonorrhoeae (strain ATCC 700825 / FA 1090) OX=242231 GN=NGO_1971 PE=4 SV=1	-0.02599	0.978602	-0.697543	0.522245	-0.630611	0.328376	-0.604621	0.434958	-1.25762	0.203808	-0.560074	0.315783
Q5F5G1	NGO1966	Uncharacterized protein OS=Neisseria gonorrhoeae (strain ATCC 700825 / FA 1090) OX=242231 GN=NGO_1966 PE=4 SV=1	-0.193469	0.415828	0.325974	0.400699	0.238428	0.55498	0.431898	0.285793	0.460023	0.31377	0.134049	0.778582
Q5F5G3	NGO1963	Protease OS=Neisseria gonorrhoeae (strain ATCC 700825 / FA 1090) OX=242231 GN=NGO_1963 PE=4 SV=1	0.332711	0.019202	-0.20786	0.43673	-0.358607	0.0357422	-0.691317	0.00641805	-0.459218	0.017245	-0.251359	0.329095
Q5F5G5	NGO1961	Argininosuccinate synthase OS=Neisseria gonorrhoeae (strain ATCC 700825 / FA 1090) OX=242231 GN=argG PE=3 SV=1	0.551298	0.806021	-0.881822	0.420033	-0.953652	0.422363	-1.50495	0.170866	-0.838604	0.258405	0.043218	0.951081
Q5F5G9	NGO1957	Serine/threonine transporter SstT OS=Neisseria gonorrhoeae (strain ATCC 700825 / FA 1090) OX=242231 GN=sstT PE=3 SV=1	-0.205572	0.677903	0.89907	0.00640002	-0.961242	0.200431	-0.75567	0.294508	0.356348	0.420559	-0.542722	0.376823
Q5F5H0	NGO1956	Membrane protein OS=Neisseria gonorrhoeae (strain ATCC 700825 / FA 1090) OX=242231 GN=NGO_1956 PE=4 SV=2	0.075718	0.602912	0.282327	0.245652	-0.105935	0.466211	-0.181653	0.246844	0.197341	0.388946	-0.0849856	0.550012
Q5F5H1	NGO1955	Uncharacterized protein OS=Neisseria gonorrhoeae (strain ATCC 700825 / FA 1090) OX=242231 GN=NGO_1955 PE=4 SV=1	-0.0976944	0.806454	-0.0568283	0.857594	-0.419845	0.11405	-0.322151	0.377727	-0.102741	0.546744	-0.0459132	0.88819
Q5F5H5	NGO1951	Peptide chain release factor 2 OS=Neisseria gonorrhoeae (strain ATCC 700825 / FA 1090) OX=242231 GN=prfB PE=3 SV=1	-0.375018	0.371926	0.975242	0.114611	0.806274	0.031003	1.18129	0.0605007	1.08446	0.0767923	0.109216	0.780429
Q5F5H6	NGO1949	Esterase OS=Neisseria gonorrhoeae (strain ATCC 700825 / FA 1090) OX=242231 GN=NGO_1949 PE=4 SV=1	1.32606	0.000938871	-0.194583	0.523389	2.32425	0.000116002	0.998182	0.012384	-0.616729	0.0722149	-0.422146	0.0172078
Q5F5A6	NGO2023	Cell division protein ZapA OS=Neisseria gonorrhoeae (strain ATCC 700825 / FA 1090) OX=242231 GN=NGO_2023 PE=4 SV=1	-0.168145	0.887303	1	0	1000	0.116798	1000	0.157638	1	0	1	0
Q5F5I1	NGO1944	RNA polymerase sigma factor OS=Neisseria gonorrhoeae (strain ATCC 700825 / FA 1090) OX=242231 GN=NGO_1944 PE=3 SV=1	-1000	0.373901	-1000	0.125786	1	0	1000	0.373901	1	0	1000	0.125786
Q5F5I3	NGO1942	Uncharacterized protein OS=Neisseria gonorrhoeae (strain ATCC 700825 / FA 1090) OX=242231 GN=NGO_1942 PE=4 SV=2	-0.436382	0.691963	-1000	0.373901	1000	0.00285411	1000	0.17202	1	0	1000	0.373901
Q5F5I6	NGO1939	Phosphoribosylamine--glycine ligase OS=Neisseria gonorrhoeae (strain ATCC 700825 / FA 1090) OX=242231 GN=purD PE=3 SV=1	0.0470147	0.838065	-0.246008	0.284797	0.0701306	0.554779	0.023116	0.914541	-0.0734737	0.309806	0.172534	0.428371
Q5F5I8	NGO1936	Electron transfer flavoprotein subunit beta OS=Neisseria gonorrhoeae (strain ATCC 700825 / FA 1090) OX=242231 GN=NGO_1936 PE=4 SV=1	-0.311494	0.0698801	0.0344049	0.810333	-0.0942457	0.560453	0.217248	0.239744	0.262908	0.146935	0.228504	0.235765
Q5F5I9	NGO1935	EtfB protein OS=Neisseria gonorrhoeae (strain ATCC 700825 / FA 1090) OX=242231 GN=NGO_1935 PE=4 SV=1	-0.338393	0.0923206	-0.14346	0.58207	-0.459656	0.0073987	-0.121263	0.411029	-0.35787	0.190502	-0.214411	0.0427347
Q5F5J0	NGO1934	RfaC OS=Neisseria gonorrhoeae (strain ATCC 700825 / FA 1090) OX=242231 GN=NGO_1934 PE=4 SV=1	0.646359	0.167274	-0.810688	0.344218	-0.262502	0.342148	-0.908862	0.0198128	-0.596714	0.316612	0.213975	0.687133
Q5F5E8	NGO1981	Uncharacterized protein OS=Neisseria gonorrhoeae (strain ATCC 700825 / FA 1090) OX=242231 GN=NGO_1981 PE=4 SV=1	-1.45293	0.417599	1	0	1000	0.373901	1000	0.17122	1	0	1	0
Q5F5J3	NGO1931	Glyceraldehyde-3-phosphate dehydrogenase OS=Neisseria gonorrhoeae (strain ATCC 700825 / FA 1090) OX=242231 GN=NGO_1931 PE=3 SV=1	0.726657	0.00910382	0.260961	0.0707983	1.41853	0.000714957	0.691876	0.0123063	0.360066	0.0131614	0.0991046	0.369346
Q5F5J4	NGO1930	DNA mismatch repair protein MutS OS=Neisseria gonorrhoeae (strain ATCC 700825 / FA 1090) OX=242231 GN=mutS PE=1 SV=1	0.316749	0.542817	-0.704671	0.0901832	-0.0920591	0.726153	-0.408808	0.36765	-0.75756	0.0107649	-0.0528888	0.841681
Q5F5J4		DNA mismatch repair protein MutS OS=Neisseria gonorrhoeae (strain ATCC 700825 / FA 1090) OX=242231 GN=mutS PE=1 SV=1	1.37538	0.403646	0.44025	0.296215	1.00642	0.488766	-0.368962	0.471944	0.458145	0.354445	0.0178948	0.957352
Q5F5J8	NGO1926	Glutamate--tRNA ligase OS=Neisseria gonorrhoeae (strain ATCC 700825 / FA 1090) OX=242231 GN=gltX PE=3 SV=1	0.204144	0.555549	0.424251	0.172236	0.479904	0.0466709	0.27576	0.461268	0.417422	0.0265284	-0.00682846	0.981489
Q5F5F1	NGO1977	5-formyltetrahydrofolate cyclo-ligase OS=Neisseria gonorrhoeae (strain ATCC 700825 / FA 1090) OX=242231 GN=NGO_1977 PE=3 SV=2	1000	0.373901	1	0	1000	0.373901	1	0	1	0	1	0
Q5F5H7	NGO1948	Membrane protein OS=Neisseria gonorrhoeae (strain ATCC 700825 / FA 1090) OX=242231 GN=NGO_1948 PE=4 SV=1	-0.306081	0.853056	1000	0.373901	1000	0.373901	1000	0.133069	1000	0.373901	1	0
Q5F5K2	NGO1922	GMP synthase OS=Neisseria gonorrhoeae (strain ATCC 700825 / FA 1090) OX=242231 GN=NGO_1922 PE=4 SV=1	-0.131818	0.61926	-0.398633	0.108426	-0.227765	0.0990094	-0.0959467	0.707565	-0.315409	0.159743	0.0832246	0.575368
Q5F5K3	NGO1921	Cell division protein FtsX OS=Neisseria gonorrhoeae (strain ATCC 700825 / FA 1090) OX=242231 GN=NGO_1921 PE=3 SV=1	-0.056168	0.938582	0.0657433	0.944197	-0.0184689	0.976167	0.0376991	0.951757	0.544038	0.50295	0.478295	0.598225
Q5F5K5	NGO1919	Phosphoglycerate kinase OS=Neisseria gonorrhoeae (strain ATCC 700825 / FA 1090) OX=242231 GN=pgk PE=3 SV=1	-1.23952	0.0205286	0.597957	0.091178	0.273379	0.20485	1.5129	0.0145807	0.593123	0.118793	-0.00483414	0.977815
Q5F5K6	NGO1918	UDP-N-acetylglucosamine 1-carboxyvinyltransferase OS=Neisseria gonorrhoeae (strain ATCC 700825 / FA 1090) OX=242231 GN=murA PE=3 SV=1	-0.0901638	0.629525	-0.435926	0.117966	0.168713	0.156058	0.258877	0.186135	-0.196211	0.186376	0.239716	0.255725
Q5F5K7	NGO1917	Membrane protein OS=Neisseria gonorrhoeae (strain ATCC 700825 / FA 1090) OX=242231 GN=NGO_1917 PE=4 SV=1	0.134962	0.898226	-0.896491	0.388623	-0.658391	0.136938	-0.793353	0.372991	-0.800957	0.197489	0.0955338	0.893465
Q5F5L0	NGO1914	6-phosphogluconate dehydrogenase, decarboxylating OS=Neisseria gonorrhoeae (strain ATCC 700825 / FA 1090) OX=242231 GN=NGO_1914 PE=3 SV=1	0.0447373	0.780432	-0.00556092	0.977649	-0.125075	0.149359	-0.169812	0.281049	-0.214779	0.231593	-0.209218	0.103768
Q5F5L3	NGO1910	Membrane protein OS=Neisseria gonorrhoeae (strain ATCC 700825 / FA 1090) OX=242231 GN=NGO_1910 PE=4 SV=1	1.4821	0.0589733	-0.832561	0.721672	2.46774	0.00635809	0.985638	0.48619	-1.48687	0.366153	-0.654309	0.680238
Q5F5L4	NGO1909	Twitching motility protein PilT OS=Neisseria gonorrhoeae (strain ATCC 700825 / FA 1090) OX=242231 GN=NGO_1909 PE=4 SV=1	0.952556	0.0149571	-0.489926	0.0566661	1.51715	0.00228168	0.564598	0.099458	-0.322557	0.0409783	0.167369	0.417439
Q5F5L5	NGO1908	Twitching motility protein PilT OS=Neisseria gonorrhoeae (strain ATCC 700825 / FA 1090) OX=242231 GN=NGO_1908 PE=4 SV=1	-0.211592	0.185984	0.192813	0.0906966	0.695793	0.0176913	0.907385	0.00042143	0.399842	0.0112959	0.207029	0.130826
Q5F5L6	NGO1907	Pyridoxal phosphate homeostasis protein OS=Neisseria gonorrhoeae (strain ATCC 700825 / FA 1090) OX=242231 GN=NGO_1907 PE=3 SV=1	0.771456	0.0664783	0.0816291	0.825327	0.684261	0.0681448	-0.0871959	0.736197	-0.187498	0.579888	-0.269127	0.256603
Q5F5L8	NGO1905	Pyrroline-5-carboxylate reductase OS=Neisseria gonorrhoeae (strain ATCC 700825 / FA 1090) OX=242231 GN=proC PE=3 SV=1	-0.323041	0.304706	-1.12075	0.0484292	-0.528752	0.142332	-0.205711	0.564911	-1.07884	0.0551714	0.0419126	0.903454
Q5F5L9	NGO1904	RNA polymerase-binding transcription factor DksA OS=Neisseria gonorrhoeae (strain ATCC 700825 / FA 1090) OX=242231 GN=dksA PE=3 SV=1	-0.131868	0.801029	1000	0.373901	4.22904	0.0215225	4.36091	0.0150791	2.12593	0.494189	-1000	0.373901
Q5F5M1	NGO1901	Chaperone protein DnaJ OS=Neisseria gonorrhoeae (strain ATCC 700825 / FA 1090) OX=242231 GN=dnaJ PE=3 SV=1	-0.233747	0.35917	-0.377412	0.34594	-0.460345	0.113652	-0.226598	0.304209	-0.154874	0.58046	0.222538	0.508434
Q5F5M2	NGO1900	Peptide transporter OS=Neisseria gonorrhoeae (strain ATCC 700825 / FA 1090) OX=242231 GN=NGO_1900 PE=4 SV=1	-1.54049	0.200917	0.05564	0.887326	-2.80109	0.0127328	-1.2606	0.0890547	0.213439	0.472596	0.157799	0.755022
Q5F5M5	NGO1896	UDP-glucose 4-epimerase OS=Neisseria gonorrhoeae (strain ATCC 700825 / FA 1090) OX=242231 GN=NGO_1896 PE=3 SV=1	0.265905	0.266879	-0.349182	0.334209	0.0670965	0.798583	-0.198809	0.415073	-0.421141	0.206023	-0.0719595	0.816169
Q5F5M6	NGO1895	Transcription accessory protein OS=Neisseria gonorrhoeae (strain ATCC 700825 / FA 1090) OX=242231 GN=NGO_1895 PE=4 SV=1	2.54138	0.0168281	0.25339	0.649667	1.25885	0.0835288	-1.28253	0.431902	1.2964	0.197964	1.04301	0.139303
Q5F5M7	NGO1894	Cytosine-specific methyltransferase OS=Neisseria gonorrhoeae (strain ATCC 700825 / FA 1090) OX=242231 GN=NGO_1894 PE=3 SV=1	-0.294014	0.126636	0.102465	0.853374	-0.0264574	0.931059	0.267557	0.334297	-0.298869	0.56348	-0.401334	0.345401
Q5F5M8	NGO1893	Modification methylase HphIB OS=Neisseria gonorrhoeae (strain ATCC 700825 / FA 1090) OX=242231 GN=NGO_1893 PE=4 SV=1	-0.444855	0.841131	-1.86484	0.339425	-1.85644	0.523778	-1.41159	0.590451	-1.58664	0.561178	0.278202	0.872571
Q5F5N0	NGO1890	Sodium/glutamate symporter OS=Neisseria gonorrhoeae (strain ATCC 700825 / FA 1090) OX=242231 GN=gltS PE=3 SV=1	-0.115311	0.733162	-0.11851	0.498167	-0.890852	0.0200881	-0.77554	0.0315772	-0.0574754	0.711923	0.0610345	0.769918
Q5F5N1	NGO1889	LprI domain-containing protein OS=Neisseria gonorrhoeae (strain ATCC 700825 / FA 1090) OX=242231 GN=NGO_1889 PE=4 SV=1	-0.315343	0.605567	0.0542579	0.94144	-0.0852138	0.847909	0.230129	0.682847	0.326518	0.542932	0.27226	0.708893
Q5F5N5	NGO1881	Pyruvate kinase OS=Neisseria gonorrhoeae (strain ATCC 700825 / FA 1090) OX=242231 GN=NGO_1881 PE=3 SV=1	0.23656	0.0170131	1.10522	0.0188306	1.49942	0.00130275	1.26286	0.00513008	0.599753	0.103856	-0.505466	0.375857
Q5F5N9	NGO1878	PhnO OS=Neisseria gonorrhoeae (strain ATCC 700825 / FA 1090) OX=242231 GN=NGO_1878 PE=4 SV=1	-1.56039	0.0234867	-1.05204	0.00945781	-1.87588	0.00136128	-0.315495	0.190615	-0.780588	0.00239464	0.271457	0.175675
Q5F5P0	NGO1877	Aspartate carbamoyltransferase OS=Neisseria gonorrhoeae (strain ATCC 700825 / FA 1090) OX=242231 GN=pyrB PE=3 SV=1	-0.0483881	0.657774	0.24563	0.217588	0.423496	0.00217729	0.471884	0.0104607	0.31261	0.109561	0.0669792	0.505002
Q5F5P1	NGO1876	Aspartate carbamoyltransferase regulatory chain OS=Neisseria gonorrhoeae (strain ATCC 700825 / FA 1090) OX=242231 GN=pyrI PE=3 SV=1	0.896135	0.115512	0.678699	0.345884	1.82749	0.0217293	0.931353	0.118268	0.683332	0.333878	0.00463335	0.987838
Q5F5P4	NGO1873	Peptidoglycan-binding protein LysM OS=Neisseria gonorrhoeae (strain ATCC 700825 / FA 1090) OX=242231 GN=NGO_1873 PE=4 SV=2	-0.273226	0.192213	0.306327	0.0909335	-0.301467	0.0369593	-0.0282411	0.844086	0.362671	0.000713578	0.0563439	0.734754
Q5F5P6	NGO1871	Peptide deformylase OS=Neisseria gonorrhoeae (strain ATCC 700825 / FA 1090) OX=242231 GN=def PE=3 SV=1	1.0079	0.00376352	-0.835496	0.125826	1.84176	0.000366498	0.83386	0.0240254	-0.308608	0.527115	0.526888	0.103498
Q5F5P7	NGO1870	Methionyl-tRNA formyltransferase OS=Neisseria gonorrhoeae (strain ATCC 700825 / FA 1090) OX=242231 GN=fmt PE=3 SV=1	0.67774	0.0965405	-0.405716	0.338947	0.142127	0.344283	-0.535613	0.193913	-0.366716	0.153604	0.0389996	0.90829
Q5F5P8	NGO1869	16S rRNA methyltransferase OS=Neisseria gonorrhoeae (strain ATCC 700825 / FA 1090) OX=242231 GN=NGO_1869 PE=3 SV=1	0.43344	0.0262351	-0.278001	0.171312	0.52807	0.00408679	0.0946308	0.619193	-0.331524	0.105629	-0.0535236	0.736998
Q5F5Q0	NGO1867	ATPase OS=Neisseria gonorrhoeae (strain ATCC 700825 / FA 1090) OX=242231 GN=NGO_1867 PE=4 SV=1	0.615869	0.394971	2.68231	0.383387	1.45849	0.12718	0.842619	0.39244	2.13279	0.422876	-0.549521	0.652325
Q5F5Q1	NGO1866	Nitrogen assimilation regulatory protein NtrX OS=Neisseria gonorrhoeae (strain ATCC 700825 / FA 1090) OX=242231 GN=NGO_1866 PE=1 SV=1	0.547964	0.0330062	-0.815534	0.033147	0.468793	0.0285217	-0.0791713	0.575013	-0.326705	0.242697	0.488829	0.0339405
Q5F5Q2	NGO1865	DNA processing protein DprA OS=Neisseria gonorrhoeae (strain ATCC 700825 / FA 1090) OX=242231 GN=NGO_1865 PE=4 SV=1	0.51274	0.0404312	-0.810199	0.183847	0.777159	0.00317472	0.264419	0.26337	-0.58934	0.170687	0.220859	0.549295
Q5F5Q4	NGO1863	DNA topoisomerase 1 OS=Neisseria gonorrhoeae (strain ATCC 700825 / FA 1090) OX=242231 GN=topA PE=3 SV=1	0.444808	0.278707	0.503424	0.311119	1.27637	0.0017725	0.831557	0.206031	0.0863134	0.815713	-0.41711	0.3336
Q5F5Q6	NGO1860	Lactate dehydrogenase OS=Neisseria gonorrhoeae (strain ATCC 700825 / FA 1090) OX=242231 GN=NGO_1860 PE=4 SV=1	1	0	1000	0.373901	-1000	0.373901	-1000	0.373901	1.04894	0.665991	-1000	0.373901
Q5F5Q8	NGO1842;NGO1858	Elongation factor Tu OS=Neisseria gonorrhoeae (strain ATCC 700825 / FA 1090) OX=242231 GN=tuf1 PE=3 SV=1	0.0429253	0.687503	0.327673	0.142595	0.610551	0.000297031	0.567626	0.00918898	0.424344	0.051511	0.0966713	0.497699
Q5F5Q9	NGO1857	Protein translocase subunit SecE OS=Neisseria gonorrhoeae (strain ATCC 700825 / FA 1090) OX=242231 GN=secE PE=3 SV=1	-0.700616	0.535669	-1.09069	0.57228	3.76434	0.0460689	4.46495	0.14953	0.922768	0.635078	2.01346	0.413648
Q5F5R0	NGO1856	Transcription termination/antitermination protein NusG OS=Neisseria gonorrhoeae (strain ATCC 700825 / FA 1090) OX=242231 GN=nusG PE=3 SV=1	-0.166001	0.534693	-0.477865	0.204344	-0.133434	0.606173	0.0325668	0.912381	-0.389867	0.259402	0.087998	0.776125
Q5F5R1	NGO1855	50S ribosomal protein L11 OS=Neisseria gonorrhoeae (strain ATCC 700825 / FA 1090) OX=242231 GN=rplK PE=3 SV=1	0.0164869	0.916168	-0.286533	0.3497	0.147625	0.221326	0.131138	0.455632	-0.394824	0.193333	-0.108291	0.455437
Q5F5R2	NGO1854	50S ribosomal protein L1 OS=Neisseria gonorrhoeae (strain ATCC 700825 / FA 1090) OX=242231 GN=rplA PE=3 SV=1	-0.501775	0.110214	0.367763	0.160472	0.671684	0.000205678	1.17346	0.0178905	0.658673	0.0443437	0.290911	0.0318041
Q5F5R3	NGO1853	50S ribosomal protein L10 OS=Neisseria gonorrhoeae (strain ATCC 700825 / FA 1090) OX=242231 GN=rplJ PE=3 SV=1	-0.115818	0.846045	0.0349575	0.961609	1.99349	0.0854981	2.10931	0.0373861	0.550994	0.417444	0.516037	0.579784
Q5F5R4	NGO1852	50S ribosomal protein L7/L12 OS=Neisseria gonorrhoeae (strain ATCC 700825 / FA 1090) OX=242231 GN=rplL PE=3 SV=1	-0.281798	0.569559	-0.625608	0.515661	1.51429	0.0494136	1.79609	0.0361205	-0.264446	0.687227	0.361162	0.651219
Q5F5R5	NGO1851	DNA-directed RNA polymerase subunit beta OS=Neisseria gonorrhoeae (strain ATCC 700825 / FA 1090) OX=242231 GN=rpoB PE=3 SV=1	0.644992	0.0099264	0.18199	0.332647	1.22962	0.00124495	0.584632	0.00884458	-0.127341	0.39912	-0.309331	0.0741849
Q5F5R6	NGO1850	DNA-directed RNA polymerase subunit beta OS=Neisseria gonorrhoeae (strain ATCC 700825 / FA 1090) OX=242231 GN=rpoC PE=3 SV=1	0.770243	0.00814391	0.157261	0.394143	1.21947	0.00215437	0.449228	0.0389826	-0.234215	0.184376	-0.391475	0.0869154
Q5F5S1	NGO1845	30S ribosomal protein S12 OS=Neisseria gonorrhoeae (strain ATCC 700825 / FA 1090) OX=242231 GN=rpsL PE=3 SV=1	0.115305	0.90846	-0.00969709	0.98714	1.45571	0.106899	1.3404	0.37128	0.123584	0.763351	0.133281	0.826711
Q5F5S2	NGO1844	30S ribosomal protein S7 OS=Neisseria gonorrhoeae (strain ATCC 700825 / FA 1090) OX=242231 GN=rpsG PE=3 SV=1	-0.096717	0.425535	0.303241	0.193463	0.888565	0.000257611	0.985282	0.00256157	0.141448	0.483557	-0.161793	0.217568
Q5F5S3	NGO1843	Elongation factor G OS=Neisseria gonorrhoeae (strain ATCC 700825 / FA 1090) OX=242231 GN=fusA PE=3 SV=1	-0.0730381	0.626941	0.181867	0.223519	0.368834	0.0103678	0.441872	0.0462502	0.168165	0.216072	-0.0137019	0.900563
Q5F5S5	NGO1841	30S ribosomal protein S10 OS=Neisseria gonorrhoeae (strain ATCC 700825 / FA 1090) OX=242231 GN=rpsJ PE=3 SV=1	-0.274693	0.145451	-1.08682	0.0615593	0.0756454	0.668546	0.350338	0.100663	-1.17896	0.00391158	-0.0921469	0.782134
Q5F5S7	NGO1838	50S ribosomal protein L3 OS=Neisseria gonorrhoeae (strain ATCC 700825 / FA 1090) OX=242231 GN=rplC PE=3 SV=1	-0.828429	0.0118501	0.933282	0.00567863	0.398919	0.0847645	1.22735	0.0023879	0.766412	0.0101434	-0.16687	0.0984473
Q5F5S8	NGO1837	50S ribosomal protein L4 OS=Neisseria gonorrhoeae (strain ATCC 700825 / FA 1090) OX=242231 GN=rplD PE=3 SV=1	-0.185195	0.34308	1.73167	0.00163485	1.5351	8.47053e-05	1.72029	0.00331627	1.72445	0.00183469	-0.00721493	0.95209
Q5F5S9	NGO1836	50S ribosomal protein L23 OS=Neisseria gonorrhoeae (strain ATCC 700825 / FA 1090) OX=242231 GN=rplW PE=3 SV=1	-0.199005	0.820733	-0.189151	0.842428	1.37294	0.0620028	1.57195	0.25881	-0.140788	0.794129	0.0483629	0.958252
Q5F5T0	NGO1835	50S ribosomal protein L2 OS=Neisseria gonorrhoeae (strain ATCC 700825 / FA 1090) OX=242231 GN=rplB PE=3 SV=1	0.140404	0.431407	1.73492	0.000107662	1.64505	0.000933116	1.50465	0.00154844	1.56181	0.000168589	-0.173115	0.142577
Q5F5T1	NGO1834	30S ribosomal protein S19 OS=Neisseria gonorrhoeae (strain ATCC 700825 / FA 1090) OX=242231 GN=rpsS PE=3 SV=1	-0.407904	0.623522	-0.322032	0.758033	0.470364	0.493942	0.878268	0.322853	-0.762056	0.41122	-0.440024	0.427343
Q5F5T2	NGO1833	50S ribosomal protein L22 OS=Neisseria gonorrhoeae (strain ATCC 700825 / FA 1090) OX=242231 GN=rplV PE=3 SV=1	0.319074	0.485952	1.34734	0.024186	1.87886	0.0114181	1.55978	0.0615282	0.818011	0.0744143	-0.529333	0.106161
Q5F5T3	NGO1832	30S ribosomal protein S3 OS=Neisseria gonorrhoeae (strain ATCC 700825 / FA 1090) OX=242231 GN=rpsC PE=3 SV=1	0.143628	0.644072	-0.0772336	0.77218	0.607008	0.101199	0.463381	0.105222	0.153475	0.531675	0.230709	0.308068
Q5F5T4	NGO1831.1;NGO18311	50S ribosomal protein L16 OS=Neisseria gonorrhoeae (strain ATCC 700825 / FA 1090) OX=242231 GN=rplP PE=3 SV=1	-0.235198	0.260205	0.984245	0.0104281	0.510172	0.00981909	0.745371	0.0286411	0.539947	0.0607468	-0.444298	0.0299251
Q5F5T6	NGO1830	30S ribosomal protein S17 OS=Neisseria gonorrhoeae (strain ATCC 700825 / FA 1090) OX=242231 GN=rpsQ PE=3 SV=1	0.0236585	0.964634	-0.634552	0.299328	1.71715	0.0655769	1.69349	0.0356761	-0.303265	0.424344	0.331287	0.543322
Q5F5T7	NGO1829	50S ribosomal protein L14 OS=Neisseria gonorrhoeae (strain ATCC 700825 / FA 1090) OX=242231 GN=rplN PE=3 SV=1	0.0790824	0.637743	0.0122109	0.961471	1.45576	0.000542697	1.37668	0.00247575	0.00654538	0.979605	-0.00566555	0.931138
Q5F5T8	NGO1828	50S ribosomal protein L24 OS=Neisseria gonorrhoeae (strain ATCC 700825 / FA 1090) OX=242231 GN=rplX PE=3 SV=1	-0.0915751	0.757295	-0.074979	0.799294	0.131323	0.563029	0.222898	0.435114	-0.63967	0.0412109	-0.564691	0.0539474
Q5F5T9	NGO1827	50S ribosomal protein L5 OS=Neisseria gonorrhoeae (strain ATCC 700825 / FA 1090) OX=242231 GN=rplE PE=3 SV=1	0.145624	0.392862	0.222787	0.564181	1.59639	0.000763925	1.45076	0.00151083	0.430066	0.255077	0.207279	0.437224
Q5F5U0	NGO18261	30S ribosomal protein S14 OS=Neisseria gonorrhoeae (strain ATCC 700825 / FA 1090) OX=242231 GN=rpsN PE=3 SV=1	0.161795	0.475016	0.645637	0.00036552	2.57412	0.00293699	2.41232	6.35323e-05	0.617607	0.000462547	-0.0280299	0.776862
Q5F5U1	NGO1826	30S ribosomal protein S8 OS=Neisseria gonorrhoeae (strain ATCC 700825 / FA 1090) OX=242231 GN=rpsH PE=3 SV=1	0.0994058	0.544323	-0.318242	0.0984696	0.966391	0.00257295	0.866985	0.00726882	-0.14361	0.446396	0.174632	0.18574
Q5F5U2	NGO1825	50S ribosomal protein L6 OS=Neisseria gonorrhoeae (strain ATCC 700825 / FA 1090) OX=242231 GN=rplF PE=3 SV=1	-0.660322	0.027031	0.493468	0.235439	0.268065	0.0446612	0.928387	0.0119073	0.488516	0.231248	-0.00495178	0.972583
Q5F5U3	NGO1824.1	50S ribosomal protein L18 OS=Neisseria gonorrhoeae (strain ATCC 700825 / FA 1090) OX=242231 GN=rplR PE=3 SV=1	0.235196	0.459446	0.823865	0.0474895	2.08687	0.00136782	1.85167	0.0174041	0.531593	0.0965203	-0.292272	0.131969
Q5F5U4	NGO1824	30S ribosomal protein S5 OS=Neisseria gonorrhoeae (strain ATCC 700825 / FA 1090) OX=242231 GN=rpsE PE=3 SV=1	-0.675552	0.492265	-0.605042	0.368859	-0.416942	0.383184	0.25861	0.753434	-0.26834	0.506689	0.336702	0.572872
Q5F5U5	NGO1823.1; NGO18231	50S ribosomal protein L30 OS=Neisseria gonorrhoeae (strain ATCC 700825 / FA 1090) OX=242231 GN=rpmD PE=3 SV=1	-0.724956	0.160171	0.04851	0.922587	1.40921	6.95384e-05	2.13417	0.0279751	-0.477386	0.137306	-0.525896	0.179909
Q5F5U6	NGO1823	50S ribosomal protein L15 OS=Neisseria gonorrhoeae (strain ATCC 700825 / FA 1090) OX=242231 GN=rplO PE=3 SV=1	0.0663668	0.458471	1.94702	0.00459868	2.79037	0.00010702	2.724	4.01125e-06	1.59653	0.00784833	-0.350495	0.167486
Q5F5U7	NGO1822	Protein translocase subunit SecY OS=Neisseria gonorrhoeae (strain ATCC 700825 / FA 1090) OX=242231 GN=secY PE=3 SV=1	-0.218772	0.0822928	0.122675	0.411362	-0.576313	0.0162811	-0.357541	0.0494123	0.206623	0.147979	0.0839479	0.637922
Q5F5U9	NGO1821	30S ribosomal protein S13 OS=Neisseria gonorrhoeae (strain ATCC 700825 / FA 1090) OX=242231 GN=rpsM PE=3 SV=1	0.00740645	0.984473	0.80483	0.0130848	2.2759	0.0111683	2.2685	0.0101938	0.512699	0.0427041	-0.292131	0.0271663
Q5F5V0	NGO1820	30S ribosomal protein S11 OS=Neisseria gonorrhoeae (strain ATCC 700825 / FA 1090) OX=242231 GN=rpsK PE=3 SV=1	0.0703974	0.7786	0.40653	0.148635	1.4919	0.000118616	1.4215	0.0176081	0.123577	0.566616	-0.282953	0.048218
Q5F5V1	NGO1819	30S ribosomal protein S4 OS=Neisseria gonorrhoeae (strain ATCC 700825 / FA 1090) OX=242231 GN=rpsD PE=3 SV=1	0.157082	0.361579	0.349523	0.0812903	0.865279	0.00890663	0.708197	0.00261453	0.326919	0.0400217	-0.0226046	0.893198
Q5F5V2	NGO1818	DNA-directed RNA polymerase subunit alpha OS=Neisseria gonorrhoeae (strain ATCC 700825 / FA 1090) OX=242231 GN=rpoA PE=3 SV=1	0.54187	0.000668349	0.0282655	0.849438	0.762145	0.000169419	0.220275	0.067107	-0.158178	0.314344	-0.186443	0.0958624
Q5F5V3	NGO1817	50S ribosomal protein L17 OS=Neisseria gonorrhoeae (strain ATCC 700825 / FA 1090) OX=242231 GN=rplQ PE=3 SV=1	-0.250027	0.572886	0.113692	0.772002	0.439374	0.277029	0.689402	0.164724	-0.376109	0.361005	-0.489801	0.118554
Q5F5V4	NGO1816	Probable septum site-determining protein MinC OS=Neisseria gonorrhoeae (strain ATCC 700825 / FA 1090) OX=242231 GN=minC PE=3 SV=1	-0.0380353	0.894908	-0.56084	0.148829	-0.253943	0.104213	-0.215908	0.449196	-0.550051	0.102463	0.0107883	0.958728
Q5F5V5	NGO1814	Cell division topological specificity factor OS=Neisseria gonorrhoeae (strain ATCC 700825 / FA 1090) OX=242231 GN=minE PE=3 SV=1	-0.65756	0.432399	-0.958682	0.549825	-0.10868	0.904103	0.54888	0.340938	-1.30788	0.278548	-0.349193	0.684382
Q5F5V6	NGO1813	LysR family transcriptional regulator OS=Neisseria gonorrhoeae (strain ATCC 700825 / FA 1090) OX=242231 GN=NGO_1813 PE=3 SV=1	-0.0697082	0.802331	-0.252393	0.559659	-0.136446	0.553049	-0.066738	0.818677	-0.042614	0.856449	0.20978	0.625261
Q5F5V7	NGO1812	Membrane protein OS=Neisseria gonorrhoeae (strain ATCC 700825 / FA 1090) OX=242231 GN=NGO_1812 PE=3 SV=1	-0.423842	0.165422	0.477124	0.0879989	0.0804749	0.727113	0.504317	0.0925213	0.668626	0.0113429	0.191502	0.497458
Q5F5V8	NGO1811	tRNA pseudouridine synthase A OS=Neisseria gonorrhoeae (strain ATCC 700825 / FA 1090) OX=242231 GN=truA PE=3 SV=1	1.14542	0.326034	-0.159231	0.884879	-0.33816	0.719039	-1.48358	0.366305	-0.730047	0.546026	-0.570816	0.626538
Q5F5W0	NGO1809	Valine--tRNA ligase OS=Neisseria gonorrhoeae (strain ATCC 700825 / FA 1090) OX=242231 GN=valS PE=3 SV=1	0.207041	0.283628	0.701989	0.196623	1.81675	0.000213805	1.6097	0.00553607	0.572973	0.179391	-0.129016	0.781585
Q5F5J1	NGO1933	Amidase OS=Neisseria gonorrhoeae (strain ATCC 700825 / FA 1090) OX=242231 GN=NGO_1933 PE=4 SV=1	0.652386	0.774219	1	0	1000	0.373901	1000	0.373901	1	0	1	0
Q5F5W7	NGO1802	Membrane protein OS=Neisseria gonorrhoeae (strain ATCC 700825 / FA 1090) OX=242231 GN=NGO_1802 PE=3 SV=2	0.246745	0.413708	-2.38409	0.0821696	0.836296	0.0522964	0.589551	0.167879	-2.18567	0.0574784	0.198421	0.724566
Q5F5W8	NGO1801	Outer membrane protein assembly factor BamA OS=Neisseria gonorrhoeae (strain ATCC 700825 / FA 1090) OX=242231 GN=bamA PE=1 SV=1	-0.227805	0.263209	0.258408	0.276296	-0.205559	0.0978319	0.0222458	0.889443	0.476003	0.00068548	0.217595	0.420278
Q5F5W9	NGO1800	Zinc metalloprotease OS=Neisseria gonorrhoeae (strain ATCC 700825 / FA 1090) OX=242231 GN=NGO_1800 PE=3 SV=1	-0.853658	0.132008	-0.394851	0.434212	-0.960956	0.0270081	-0.107298	0.784896	-0.854145	0.0517393	-0.459294	0.27304
Q5F5X0	NGO1799	1-deoxy-D-xylulose 5-phosphate reductoisomerase OS=Neisseria gonorrhoeae (strain ATCC 700825 / FA 1090) OX=242231 GN=dxr PE=3 SV=1	-0.558208	0.0312312	0.131518	0.650924	-0.396576	0.130509	0.161632	0.189754	0.470388	0.088823	0.33887	0.260993
Q5F5X1	NGO1798	Phosphatidate cytidylyltransferase OS=Neisseria gonorrhoeae (strain ATCC 700825 / FA 1090) OX=242231 GN=NGO_1798 PE=3 SV=1	-0.188514	0.83205	-0.898332	0.204206	-0.30151	0.516604	-0.112997	0.869938	-0.486829	0.155156	0.411503	0.434928
Q5F5X2	NGO1797	Isoprenyl transferase OS=Neisseria gonorrhoeae (strain ATCC 700825 / FA 1090) OX=242231 GN=uppS PE=3 SV=1	0.518857	0.655509	-1.00504	0.250119	1.22516	0.374409	0.706299	0.569281	-0.28666	0.840781	0.718379	0.337228
Q5F5K0	NGO1924	Arsenate reductase OS=Neisseria gonorrhoeae (strain ATCC 700825 / FA 1090) OX=242231 GN=NGO_1924 PE=3 SV=1	0.340293	0.877031	1	0	1000	0.373901	1000	0.373901	1	0	1	0
Q5F5K1		Thioredoxin OS=Neisseria gonorrhoeae (strain ATCC 700825 / FA 1090) OX=242231 GN=NGO_1923 PE=4 SV=1	1	0	1	0	1	0	1	0	1	0	1	0
Q5F5X7	NGO1791	Ribosomal RNA small subunit methyltransferase G OS=Neisseria gonorrhoeae (strain ATCC 700825 / FA 1090) OX=242231 GN=rsmG PE=3 SV=1	0.6758	0.428559	-1.22257	0.254661	0.51542	0.327062	-0.16038	0.872544	-0.558874	0.474064	0.663696	0.435979
Q5F5X8	NGO1790	Chromosome partitioning protein OS=Neisseria gonorrhoeae (strain ATCC 700825 / FA 1090) OX=242231 GN=NGO_1790 PE=4 SV=1	0.00922048	0.984027	-0.508635	0.0857266	0.54781	0.217482	0.538589	0.209156	-0.00318598	0.979051	0.50545	0.0676597
Q5F5Y0	NGO1788	tRNA uridine 5-carboxymethylaminomethyl modification enzyme MnmG OS=Neisseria gonorrhoeae (strain ATCC 700825 / FA 1090) OX=242231 GN=mnmG PE=3 SV=1	0.509018	0.0262295	0.104171	0.64094	0.813633	0.00925275	0.304615	0.0995485	0.0530665	0.83154	-0.0511045	0.722168
Q5F5W3	NGO1806	Acyl-[acyl-carrier-protein]--UDP-N-acetylglucosamine O-acyltransferase OS=Neisseria gonorrhoeae (strain ATCC 700825 / FA 1090) OX=242231 GN=lpxA PE=3 SV=1	-1000	0.116904	1	0	1	0	1000	0.116904	1	0	1	0
Q5F5Y2	NGO1786	4-hydroxythreonine-4-phosphate dehydrogenase OS=Neisseria gonorrhoeae (strain ATCC 700825 / FA 1090) OX=242231 GN=pdxA PE=3 SV=1	1.12519	0.129734	1.74083	0.227958	2.14186	0.0167941	1.01668	0.425413	2.45524	0.177281	0.714411	0.295691
Q5F5Y3	NGO1785	Ribonuclease E OS=Neisseria gonorrhoeae (strain ATCC 700825 / FA 1090) OX=242231 GN=rne PE=3 SV=1	-0.00194593	0.992628	0.344166	0.0812273	0.123452	0.475906	0.125398	0.621291	0.148068	0.340936	-0.196097	0.416182
Q5F5Y5	NGO1783	Pseudouridine synthase OS=Neisseria gonorrhoeae (strain ATCC 700825 / FA 1090) OX=242231 GN=NGO_1783 PE=3 SV=1	1	0	1	0	-1000	0.373901	-1000	0.373901	-1000	0.373901	-1000	0.373901
Q5F5Y6	NGO1782	Lipid-A-disaccharide synthase OS=Neisseria gonorrhoeae (strain ATCC 700825 / FA 1090) OX=242231 GN=lpxB PE=3 SV=1	0.00547488	0.995755	4.32216	0.138712	4.60881	0.110071	4.60333	0.118242	4.7633	0.134034	0.441138	0.842385
Q5F5Y7	NGO1781	4-hydroxy-tetrahydrodipicolinate reductase OS=Neisseria gonorrhoeae (strain ATCC 700825 / FA 1090) OX=242231 GN=dapB PE=1 SV=1	0.243927	0.773897	-0.923778	0.094205	-0.119071	0.807256	-0.362997	0.626558	-0.0519518	0.882615	0.871826	0.106818
Q5F5Y8	NGO1780	Outer membrane protein assembly factor BamE OS=Neisseria gonorrhoeae (strain ATCC 700825 / FA 1090) OX=242231 GN=bamE PE=1 SV=1	-0.148465	0.781889	-0.394255	0.400773	1.67322	0.0284216	1.82168	0.0592229	-0.154232	0.357753	0.240022	0.567491
Q5F5Y9	NGO1779	Ferric uptake regulation protein OS=Neisseria gonorrhoeae (strain ATCC 700825 / FA 1090) OX=242231 GN=fur PE=3 SV=1	-0.41304	0.190403	-0.280386	0.752519	0.853196	0.00928739	1.26624	0.0257325	-0.397502	0.595864	-0.117117	0.823086
Q5F5Z2	NGO1776	Glyceraldehyde-3-phosphate dehydrogenase OS=Neisseria gonorrhoeae (strain ATCC 700825 / FA 1090) OX=242231 GN=gapA PE=3 SV=1	-0.75107	0.41255	0.541494	0.694365	-0.414981	0.593888	0.336089	0.553511	-0.650183	0.432031	-1.19168	0.129651
Q5F5Z6	NGO1772	DNA gyrase subunit B OS=Neisseria gonorrhoeae (strain ATCC 700825 / FA 1090) OX=242231 GN=gyrB PE=3 SV=1	0.00311597	0.989892	-0.236743	0.421856	-0.0524392	0.792183	-0.0555552	0.837076	-0.00655747	0.969493	0.230186	0.477722
Q5F5Z7	NGO1771	Membrane protein OS=Neisseria gonorrhoeae (strain ATCC 700825 / FA 1090) OX=242231 GN=NGO_1771 PE=4 SV=2	-0.596206	0.391385	0.292061	0.754462	-0.229547	0.79113	0.366659	0.685546	0.370941	0.733741	0.0788804	0.929771
Q5F5Z8	NGO1770	Oligopeptidase A OS=Neisseria gonorrhoeae (strain ATCC 700825 / FA 1090) OX=242231 GN=NGO_1770 PE=3 SV=1	0.287441	0.0765517	-0.980458	0.000964427	-0.843832	0.000119509	-1.13127	0.000108787	-0.849279	0.000248628	0.131179	0.153195
Q5F5Z9	NGO1769	Cytochrome C peroxidase OS=Neisseria gonorrhoeae (strain ATCC 700825 / FA 1090) OX=242231 GN=NGO_1769 PE=1 SV=1	0.50692	0.134669	0.199829	0.844145	0.759146	0.273922	0.252227	0.733233	0.489296	0.704689	0.289467	0.689221
Q5F5X5	NGO1793	Membrane protein OS=Neisseria gonorrhoeae (strain ATCC 700825 / FA 1090) OX=242231 GN=NGO_1793 PE=4 SV=2	0.175801	0.935674	1	0	1000	0.373901	1000	0.373901	1	0	1	0
Q5F601	NGO1767	Catalase OS=Neisseria gonorrhoeae (strain ATCC 700825 / FA 1090) OX=242231 GN=NGO_1767 PE=3 SV=1	0.624724	0.0418908	0.622083	0.224113	1.22418	0.000674495	0.599455	0.121168	0.4192	0.332043	-0.202883	0.443785
Q5F603	NGO1763	3-oxoacyl-[acyl-carrier-protein] synthase 2 OS=Neisseria gonorrhoeae (strain ATCC 700825 / FA 1090) OX=242231 GN=NGO_1763 PE=3 SV=1	0.0807028	0.696209	0.214069	0.232665	1.22509	0.00112356	1.14438	0.0139649	0.350802	0.0959032	0.136733	0.493679
Q5F604	NGO1762	Acyl carrier protein OS=Neisseria gonorrhoeae (strain ATCC 700825 / FA 1090) OX=242231 GN=acpP PE=3 SV=1	0.015102	0.976982	0.630475	0.0587458	1.07526	0.011563	1.06016	0.184238	0.51161	0.0937966	-0.118864	0.465649
Q5F605	NGO1761	Dihydroorotate dehydrogenase (quinone) OS=Neisseria gonorrhoeae (strain ATCC 700825 / FA 1090) OX=242231 GN=pyrD PE=3 SV=1	-0.0390001	0.860356	-0.0713832	0.792016	0.0702491	0.65943	0.109249	0.550122	0.195427	0.0767857	0.26681	0.371339
Q5F608	NGO1758	Bifunctional glutamine synthetase adenylyltransferase/adenylyl-removing enzyme OS=Neisseria gonorrhoeae (strain ATCC 700825 / FA 1090) OX=242231 GN=glnE PE=3 SV=1	-0.536716	0.317831	-0.910253	0.029369	-1.52856	0.00336534	-0.991839	0.0300352	-0.824726	0.0258866	0.0855272	0.69804
Q5F608		Bifunctional glutamine synthetase adenylyltransferase/adenylyl-removing enzyme OS=Neisseria gonorrhoeae (strain ATCC 700825 / FA 1090) OX=242231 GN=glnE PE=3 SV=1	0.326921	0.88171	0.349769	0.753067	-1.05432	0.502482	-1.38124	0.391252	0.00344313	0.997507	-0.346326	0.758935
Q5F609	NGO1757	DNA helicase OS=Neisseria gonorrhoeae (strain ATCC 700825 / FA 1090) OX=242231 GN=NGO_1757 PE=3 SV=1	0.368654	0.104898	0.371001	0.234915	0.400615	0.0501463	0.0319606	0.876941	0.350503	0.260485	-0.0204986	0.89555
Q5F614	NGO1752	Membrane protein OS=Neisseria gonorrhoeae (strain ATCC 700825 / FA 1090) OX=242231 GN=NGO_1752 PE=4 SV=2	-0.221836	0.581767	-0.220058	0.656514	-0.684223	0.0369183	-0.462388	0.143199	-0.292752	0.367906	-0.0726942	0.842506
Q5F616	NGO1750	NADH-quinone oxidoreductase subunit B OS=Neisseria gonorrhoeae (strain ATCC 700825 / FA 1090) OX=242231 GN=nuoB PE=3 SV=1	1.28793	0.0295035	-0.736877	0.325275	2.41116	0.0064653	1.12323	0.0920206	-0.0404171	0.96485	0.69646	0.0677925
Q5F617	NGO1749	NADH-quinone oxidoreductase subunit C OS=Neisseria gonorrhoeae (strain ATCC 700825 / FA 1090) OX=242231 GN=nuoC PE=3 SV=1	0.482281	0.306141	-0.823689	0.205026	0.973224	0.104485	0.490943	0.0699744	-0.428986	0.331092	0.394703	0.37909
Q5F618	NGO1748	NADH-quinone oxidoreductase subunit D OS=Neisseria gonorrhoeae (strain ATCC 700825 / FA 1090) OX=242231 GN=nuoD PE=3 SV=1	0.236505	0.298377	-0.370388	0.0678561	0.475309	0.0424598	0.238804	0.223597	-0.23901	0.0533521	0.131378	0.374195
Q5F619	NGO1747	NADH dehydrogenase OS=Neisseria gonorrhoeae (strain ATCC 700825 / FA 1090) OX=242231 GN=NGO_1747 PE=4 SV=1	-0.0187665	0.961744	-0.15484	0.834717	2.16744	0.0278105	2.18621	0.0774836	1.31373	0.408177	1.46857	0.153378
Q5F620	NGO1746	NADH-quinone oxidoreductase subunit F OS=Neisseria gonorrhoeae (strain ATCC 700825 / FA 1090) OX=242231 GN=NGO_1746 PE=3 SV=1	-0.540655	0.257524	-0.349915	0.16681	-0.291176	0.429683	0.249479	0.564001	0.168129	0.603668	0.518044	0.095533
Q5F621	NGO1745	NADH-quinone oxidoreductase OS=Neisseria gonorrhoeae (strain ATCC 700825 / FA 1090) OX=242231 GN=NGO_1745 PE=3 SV=1	0.195515	0.0398822	-0.0064162	0.958354	0.082752	0.192123	-0.112763	0.205441	-0.0262318	0.600368	-0.0198156	0.879206
Q5F622	NGO1744	NADH-quinone oxidoreductase subunit H OS=Neisseria gonorrhoeae (strain ATCC 700825 / FA 1090) OX=242231 GN=nuoH PE=3 SV=1	0.413118	0.360817	0.728744	0.0979071	-0.339528	0.430297	-0.752646	0.211086	0.589875	0.162687	-0.138869	0.768843
Q5F623	NGO1743	NADH-quinone oxidoreductase subunit I OS=Neisseria gonorrhoeae (strain ATCC 700825 / FA 1090) OX=242231 GN=nuoI PE=3 SV=1	0.732866	0.3044	0.123607	0.954666	2.53983	0.0153338	1.80697	0.302465	0.212783	0.922308	0.0891758	0.967258
Q5F624	NGO1742	NADH-quinone oxidoreductase subunit J OS=Neisseria gonorrhoeae (strain ATCC 700825 / FA 1090) OX=242231 GN=NGO_1742 PE=3 SV=1	-0.77685	0.641655	-0.796883	0.339704	0.244922	0.759048	1.02177	0.553749	-0.0808255	0.926135	0.716057	0.1675
Q5F626	NGO1740	NADH:ubiquinone oxidoreductase subunit L OS=Neisseria gonorrhoeae (strain ATCC 700825 / FA 1090) OX=242231 GN=NGO_1740 PE=4 SV=1	0.813147	0.105369	-0.45378	0.405193	-0.335253	0.0264977	-1.1484	0.0232665	0.164645	0.733942	0.618426	0.147314
Q5F627	NGO1739	PLDc_2 domain-containing protein OS=Neisseria gonorrhoeae (strain ATCC 700825 / FA 1090) OX=242231 GN=NGO_1739 PE=4 SV=1	0.0809728	0.795341	0.760263	0.138275	0.621899	0.0714504	0.540927	0.132628	0.394515	0.269895	-0.365748	0.324767
Q5F628	NGO1738	NADH:ubiquinone oxidoreductase subunit M OS=Neisseria gonorrhoeae (strain ATCC 700825 / FA 1090) OX=242231 GN=NGO_1738 PE=4 SV=1	0.0602064	0.850692	0.716069	0.316756	-0.90429	0.12831	-0.964497	0.130428	0.527095	0.452294	-0.188973	0.678143
Q5F629	NGO1737	NADH-quinone oxidoreductase subunit N OS=Neisseria gonorrhoeae (strain ATCC 700825 / FA 1090) OX=242231 GN=nuoN PE=3 SV=1	0.130367	0.662705	0.899032	0.219934	0.627287	0.385288	0.496919	0.509393	0.628546	0.40734	-0.270485	0.811468
Q5F631	NGO1735	Geranyl transferase OS=Neisseria gonorrhoeae (strain ATCC 700825 / FA 1090) OX=242231 GN=NGO_1735 PE=3 SV=1	0.0640847	0.960176	-1000	0.373901	1.67516	0.26695	1.61107	0.384115	-1000	0.117239	-0.420294	0.792849
Q5F633	NGO1733	Small ribosomal subunit biogenesis GTPase RsgA OS=Neisseria gonorrhoeae (strain ATCC 700825 / FA 1090) OX=242231 GN=rsgA PE=3 SV=1	0.235818	0.312681	-0.248715	0.221314	-0.361709	0.0305705	-0.597527	0.0374421	-0.167399	0.245681	0.0813168	0.642422
Q5F634	NGO1732	Multidrug ABC transporter ATP-binding protein OS=Neisseria gonorrhoeae (strain ATCC 700825 / FA 1090) OX=242231 GN=NGO_1732 PE=4 SV=1	0.200158	0.137327	-0.483741	0.0167081	-0.539295	0.00246327	-0.739453	0.000943909	-0.469146	0.0237138	0.0145952	0.773667
Q5F641	NGO1725	Pimeloyl-[acyl-carrier protein] methyl ester esterase OS=Neisseria gonorrhoeae (strain ATCC 700825 / FA 1090) OX=242231 GN=bioH PE=3 SV=1	0.940049	0.554596	2.08664	0.241094	-0.086768	0.941076	-1.02682	0.527323	0.411188	0.722736	-1.67545	0.338218
Q5F642	NGO1724	Methyltransferase OS=Neisseria gonorrhoeae (strain ATCC 700825 / FA 1090) OX=242231 GN=NGO_1724 PE=4 SV=1	-0.316399	0.784114	-0.00706088	0.992569	0.0724196	0.919015	0.388818	0.724725	-0.22151	0.710033	-0.214449	0.757852
Q5F644	NGO1722	ATP-dependent DNA helicase RecQ OS=Neisseria gonorrhoeae (strain ATCC 700825 / FA 1090) OX=242231 GN=NGO_1722 PE=4 SV=1	-0.355292	0.697733	-1.09806	0.483748	1.87295	0.28132	2.22824	0.117115	1.17482	0.637332	2.27288	0.222644
Q5F600	NGO1768	Putative manganese efflux pump MntP OS=Neisseria gonorrhoeae (strain ATCC 700825 / FA 1090) OX=242231 GN=mntP PE=3 SV=1	3.56826	0.000680944	1	0	1000	2.74313e-05	1000	0.373901	1	0	1	0
Q5F648	NGO1718	Probable lipid II flippase MurJ OS=Neisseria gonorrhoeae (strain ATCC 700825 / FA 1090) OX=242231 GN=murJ PE=3 SV=1	0.505654	0.657846	1.22753	0.463528	1.6158	0.276799	1.11015	0.389926	2.11991	0.323667	0.892374	0.468601
Q5F649	NGO1717	DSBA oxidoreductase OS=Neisseria gonorrhoeae (strain ATCC 700825 / FA 1090) OX=242231 GN=NGO_1717 PE=4 SV=1	-0.482238	0.026464	-0.139058	0.499107	-0.042712	0.843072	0.439526	0.0747192	-0.0290573	0.913558	0.11	0.572639
Q5F650	NGO1716	Aminoglycoside phosphotransferase OS=Neisseria gonorrhoeae (strain ATCC 700825 / FA 1090) OX=242231 GN=NGO_1716 PE=4 SV=1	-0.0380868	0.905929	-0.604471	0.283318	0.161265	0.267423	0.199352	0.538353	0.11449	0.627612	0.718961	0.205298
Q5F651	NGO1715	LPS-assembly protein LptD OS=Neisseria gonorrhoeae (strain ATCC 700825 / FA 1090) OX=242231 GN=lptD PE=3 SV=1	-0.238224	0.0129337	0.136357	0.0944284	-0.447774	0.0134741	-0.20955	0.0781408	0.0403468	0.678003	-0.0960097	0.37283
Q5F6A6	NGO1654	D-aminoacyl-tRNA deacylase OS=Neisseria gonorrhoeae (strain ATCC 700825 / FA 1090) OX=242231 GN=dtd PE=3 SV=1	-1000	0.373901	1	0	1	0	1000	0.373901	1	0	1	0
Q5F653	NGO1713	Ribonuclease II OS=Neisseria gonorrhoeae (strain ATCC 700825 / FA 1090) OX=242231 GN=NGO_1713 PE=4 SV=2	-0.58134	0.442313	-0.276095	0.833638	1.18502	0.342789	1.76636	0.0181974	-0.104721	0.905946	0.171375	0.866122
Q5F655	NGO1711	Adenylosuccinate lyase OS=Neisseria gonorrhoeae (strain ATCC 700825 / FA 1090) OX=242231 GN=NGO_1711 PE=3 SV=1	0.220316	0.406476	1.70679	0.0176502	1.16209	0.00687995	0.941776	0.089374	0.760657	0.0942143	-0.946137	0.206263
Q5F656	NGO1710	Acyltransferase OS=Neisseria gonorrhoeae (strain ATCC 700825 / FA 1090) OX=242231 GN=NGO_1710 PE=4 SV=1	-1000	0.141942	0.111224	0.830818	-1000	0.000420613	-1.39891	0.052515	0.0125065	0.967658	-0.0987171	0.830918
Q5F657	NGO1709	3-hydroxyisobutyrate dehydrogenase OS=Neisseria gonorrhoeae (strain ATCC 700825 / FA 1090) OX=242231 GN=NGO_1709 PE=4 SV=1	-0.140006	0.282209	-0.927304	0.0397893	-0.411745	0.0819383	-0.271738	0.138087	-0.709914	0.0427923	0.21739	0.417648
Q5F6H1;A0A0H4IVP0		Uncharacterized protein OS=Neisseria gonorrhoeae (strain ATCC 700825 / FA 1090) OX=242231 GN=NGO_1588 PE=4 SV=1	1	0	1	0	1	0	1	0	1	0	1	0
Q5F659	NGO1707	Deoxyribodipyrimidine photolyase OS=Neisseria gonorrhoeae (strain ATCC 700825 / FA 1090) OX=242231 GN=NGO_1707 PE=4 SV=1	0.275709	0.899788	-0.575499	0.798264	0.15167	0.944438	-0.124039	0.954509	0.0267251	0.990177	0.602224	0.789802
Q5F660	NGO1706	LysR family transcriptional regulator OS=Neisseria gonorrhoeae (strain ATCC 700825 / FA 1090) OX=242231 GN=NGO_1706 PE=3 SV=1	0.468914	0.168779	-2.06931	0.0168667	0.103552	0.855488	-0.365362	0.576822	-0.810681	0.309415	1.25863	0.0718272
Q5F665	NGO1701	Membrane protein OS=Neisseria gonorrhoeae (strain ATCC 700825 / FA 1090) OX=242231 GN=NGO_1701 PE=4 SV=1	-0.899472	0.0198872	-0.294517	0.188909	-0.531821	0.0145743	0.367651	0.171069	-0.195762	0.368481	0.0987557	0.526408
Q5F666	NGO1700	Signal recognition particle protein OS=Neisseria gonorrhoeae (strain ATCC 700825 / FA 1090) OX=242231 GN=ffh PE=3 SV=1	-0.0831316	0.763944	0.208703	0.254067	0.54224	0.182678	0.625372	0.165337	0.469256	0.204758	0.260553	0.483092
Q5F667	NGO1699	Signal transduction protein OS=Neisseria gonorrhoeae (strain ATCC 700825 / FA 1090) OX=242231 GN=NGO_1699 PE=4 SV=1	0.677602	0.633184	0.709635	0.572013	-0.347208	0.775181	-1.02481	0.430043	0.877662	0.495898	0.168028	0.880679
Q5F668	NGO1695	Phospho-2-dehydro-3-deoxyheptonate aldolase OS=Neisseria gonorrhoeae (strain ATCC 700825 / FA 1090) OX=242231 GN=NGO_1695 PE=3 SV=1	-0.115235	0.144783	0.111631	0.644298	0.0100231	0.918988	0.125258	0.265781	0.0293202	0.824084	-0.0823106	0.731336
Q5F669	NGO1694	Dihydrofolate reductase OS=Neisseria gonorrhoeae (strain ATCC 700825 / FA 1090) OX=242231 GN=NGO_1694 PE=3 SV=1	0.504633	0.82122	-1000	0.130207	1.12122	0.649205	0.616591	0.785298	-1000	0.373901	1.68411	0.32291
Q5F670	NGO1693	Adenylate cyclase OS=Neisseria gonorrhoeae (strain ATCC 700825 / FA 1090) OX=242231 GN=NGO_1693 PE=4 SV=1	1000	0.373901	1000	0.373901	0.391233	0.859383	-1000	0.373901	-0.611884	0.78677	-1000	0.373901
Q5F671	NGO1692	Protoporphyrinogen IX oxidase OS=Neisseria gonorrhoeae (strain ATCC 700825 / FA 1090) OX=242231 GN=NGO_1692 PE=3 SV=2	0.702947	0.580632	0.42978	0.567775	-0.833529	0.225521	-1.53648	0.0623288	-0.263928	0.659453	-0.693709	0.0715468
Q5F674	NGO1688	Membrane protein OS=Neisseria gonorrhoeae (strain ATCC 700825 / FA 1090) OX=242231 GN=NGO_1688 PE=4 SV=1	0.172588	0.680933	0.500119	0.241045	0.100529	0.786659	-0.0720591	0.84203	0.497114	0.20925	-0.00300478	0.993332
Q5F675	NGO1687	Uncharacterized protein OS=Neisseria gonorrhoeae (strain ATCC 700825 / FA 1090) OX=242231 GN=NGO_1687 PE=4 SV=2	-1.04747	0.182938	0.498344	0.574009	-0.6409	0.235433	0.406569	0.504854	1.07869	0.337802	0.580341	0.105337
Q5F676	NGO1686	Peptidase M23 OS=Neisseria gonorrhoeae (strain ATCC 700825 / FA 1090) OX=242231 GN=NGO_1686 PE=1 SV=1	-0.320461	0.741803	0.304459	0.176927	-1.63037	0.0161234	-1.3099	0.018826	0.388963	0.0800401	0.084504	0.506972
Q5F678	NGO1684	NADPH-dependent 7-cyano-7-deazaguanine reductase OS=Neisseria gonorrhoeae (strain ATCC 700825 / FA 1090) OX=242231 GN=queF PE=3 SV=1	-0.439404	0.305947	0.0788445	0.922808	0.906043	0.0185327	1.34545	0.0562873	-0.16434	0.83662	-0.243184	0.458107
Q5F679	NGO1683	Hemolysin D OS=Neisseria gonorrhoeae (strain ATCC 700825 / FA 1090) OX=242231 GN=NGO_1683 PE=4 SV=2	-0.0911071	0.860308	-0.344147	0.557019	-0.356482	0.298028	-0.265375	0.601633	-0.339216	0.369802	0.00493124	0.99245
Q5F682	NGO1680	50S ribosomal protein L28 OS=Neisseria gonorrhoeae (strain ATCC 700825 / FA 1090) OX=242231 GN=rpmB PE=3 SV=1	0.00024766	0.999295	0.775372	0.0743871	2.38326	0.000996159	2.38301	0.00751382	0.193507	0.570553	-0.581865	0.11868
Q5F684	NGO1678	Ubiquinone biosynthesis protein UbiH OS=Neisseria gonorrhoeae (strain ATCC 700825 / FA 1090) OX=242231 GN=NGO_1678 PE=4 SV=1	0.656172	0.209915	-1.33115	0.605392	2.35454	0.0144715	1.69837	0.103668	-2.26439	0.238008	-0.933247	0.55815
Q5F685	NGO1677	50S ribosomal protein L27 OS=Neisseria gonorrhoeae (strain ATCC 700825 / FA 1090) OX=242231 GN=rpmA PE=3 SV=1	-1.23491	0.0430278	1.4786	0.0261482	1.0283	0.0132653	2.26321	0.0147828	0.476991	0.0386523	-1.00161	0.144318
Q5F686	NGO1676	50S ribosomal protein L21 OS=Neisseria gonorrhoeae (strain ATCC 700825 / FA 1090) OX=242231 GN=rplU PE=3 SV=1	0.246839	0.0122876	1.14254	0.00660283	1.52731	4.57651e-05	1.28047	0.000415716	0.640234	0.0258223	-0.50231	0.0900618
Q5F687	NGO1675	Octaprenyl diphosphate synthase OS=Neisseria gonorrhoeae (strain ATCC 700825 / FA 1090) OX=242231 GN=NGO_1675 PE=3 SV=1	0.288318	0.813761	-0.259416	0.905589	1.75408	0.329863	1.46576	0.387898	0.0567473	0.97915	0.316164	0.885486
Q5F689	NGO1673	Pilus assembly protein PilF OS=Neisseria gonorrhoeae (strain ATCC 700825 / FA 1090) OX=242231 GN=NGO_1673 PE=4 SV=1	-0.24148	0.265766	0.0220416	0.924924	-0.123772	0.311549	0.117707	0.556746	0.181547	0.245482	0.159506	0.5054
Q5F692	NGO1670	Prepilin leader peptidase/N-methyltransferase OS=Neisseria gonorrhoeae (strain ATCC 700825 / FA 1090) OX=242231 GN=NGO_1670 PE=3 SV=1	0.603402	0.233225	-0.552402	0.0115117	0.081808	0.769071	-0.521594	0.174051	-0.561954	0.00381444	-0.00955237	0.922201
Q5F693	NGO1669	Type II secretion system protein F OS=Neisseria gonorrhoeae (strain ATCC 700825 / FA 1090) OX=242231 GN=NGO_1669 PE=3 SV=1	-0.174316	0.192984	-0.167341	0.2988	-0.1912	0.0901099	-0.016884	0.84117	0.0859521	0.509111	0.253293	0.063567
Q5F694	NGO1668	Glucose-6-phosphate isomerase 2 OS=Neisseria gonorrhoeae (strain ATCC 700825 / FA 1090) OX=242231 GN=pgi2 PE=3 SV=1	0.640042	0.234449	0.686345	0.562346	1.50886	0.0284106	0.868815	0.409951	0.631173	0.594757	-0.055172	0.961662
Q5F695	NGO1667	2,3,4,5-tetrahydropyridine-2,6-dicarboxylate N-succinyltransferase OS=Neisseria gonorrhoeae (strain ATCC 700825 / FA 1090) OX=242231 GN=dapD PE=3 SV=1	-0.156152	0.303687	0.00714671	0.973214	-0.00805446	0.872032	0.148098	0.308255	-0.0320368	0.794129	-0.0391835	0.822034
Q5F696	NGO1666	Enoyl-[acyl-carrier-protein] reductase [NADH] OS=Neisseria gonorrhoeae (strain ATCC 700825 / FA 1090) OX=242231 GN=NGO_1666 PE=3 SV=1	0.713395	0.544997	-2.65085	0.247603	0.237381	0.829097	-0.476014	0.673878	-1.74457	0.295416	0.906288	0.517352
Q5F697	NGO1665	Branched-chain amino acid aminotransferase OS=Neisseria gonorrhoeae (strain ATCC 700825 / FA 1090) OX=242231 GN=NGO_1665 PE=4 SV=1	0.493881	0.26849	-0.2016	0.707938	1.05393	0.0688611	0.560049	0.148846	0.184486	0.74691	0.386087	0.292799
Q5F699	NGO1663	LapA_dom domain-containing protein OS=Neisseria gonorrhoeae (strain ATCC 700825 / FA 1090) OX=242231 GN=NGO_1663 PE=4 SV=1	-0.255496	0.21942	-0.148301	0.219465	1.12663	0.00449659	1.38212	0.00342622	-0.282346	0.200315	-0.134045	0.507018
Q5F6A0	NGO1662	Lipopolysaccharide assembly protein B OS=Neisseria gonorrhoeae (strain ATCC 700825 / FA 1090) OX=242231 GN=lapB PE=3 SV=1	-0.418421	0.12523	-0.184991	0.467279	-0.894548	0.000431725	-0.476127	0.048245	-0.253983	0.123411	-0.0689921	0.735891
Q5F6A2	NGO1658	YCII domain-containing protein OS=Neisseria gonorrhoeae (strain ATCC 700825 / FA 1090) OX=242231 GN=NGO_1658 PE=4 SV=2	-0.570054	0.362765	0.20659	0.805122	1.08823	0.0137925	1.65829	0.101724	-0.649958	0.407774	-0.856548	0.121824
Q5F6A4	NGO1656	Peptidylprolyl isomerase OS=Neisseria gonorrhoeae (strain ATCC 700825 / FA 1090) OX=242231 GN=NGO_1656 PE=4 SV=1	0.0856008	0.428904	0.530713	0.300064	1.52693	3.80044e-06	1.44133	0.000709379	0.210383	0.494797	-0.32033	0.406912
Q5F6A5	NGO1655	Peptidylprolyl isomerase OS=Neisseria gonorrhoeae (strain ATCC 700825 / FA 1090) OX=242231 GN=NGO_1655 PE=4 SV=1	1.2649	0.0389191	1	0	1.17497	0.302288	-0.0899345	0.955993	-1000	0.373901	-1000	0.373901
Q5F6L3	NGO1538	Uncharacterized protein OS=Neisseria gonorrhoeae (strain ATCC 700825 / FA 1090) OX=242231 GN=NGO_1538 PE=4 SV=2	-1000	0.373901	1	0	1	0	1000	0.373901	1	0	1	0
Q5F6C9	NGO1630	Repressor OS=Neisseria gonorrhoeae (strain ATCC 700825 / FA 1090) OX=242231 GN=NGO_1630 PE=4 SV=1	0.117043	0.801691	0.433619	0.0635938	0.323428	0.429723	0.206385	0.646937	0.133377	0.587378	-0.300242	0.354407
Q5F6D3	NGO1626	Putative phage associated protein OS=Neisseria gonorrhoeae (strain ATCC 700825 / FA 1090) OX=242231 GN=NGO_1626 PE=4 SV=1	-1.70938	0.543087	-0.791001	0.633494	-3.66615	0.335098	-1.95677	0.444679	-1.11803	0.585788	-0.327029	0.849147
Q5F6D4	NGO1625	Uncharacterized protein OS=Neisseria gonorrhoeae (strain ATCC 700825 / FA 1090) OX=242231 GN=NGO_1625 PE=4 SV=1	-0.106705	0.960842	0.476057	0.830678	0.156331	0.942743	0.263036	0.904298	0.64047	0.777884	0.164413	0.939806
Q5F6E7	NGO1612	tRNA-dihydrouridine(20/20a) synthase OS=Neisseria gonorrhoeae (strain ATCC 700825 / FA 1090) OX=242231 GN=dusA PE=3 SV=2	0.444714	0.781229	0.68144	0.662455	-0.398444	0.726927	-0.843158	0.591471	-0.512807	0.656897	-1.19425	0.452021
Q5F6E8	NGO1611	Glutamyl-Q tRNA(Asp) synthetase OS=Neisseria gonorrhoeae (strain ATCC 700825 / FA 1090) OX=242231 GN=gluQ PE=3 SV=1	0.288994	0.386206	0.281515	0.762195	1.02569	0.127872	0.736698	0.367571	0.31971	0.783376	0.0381944	0.965163
Q5F6E9	NGO1610	Transaldolase OS=Neisseria gonorrhoeae (strain ATCC 700825 / FA 1090) OX=242231 GN=tal PE=1 SV=1	-0.254458	0.578784	0.421975	0.417752	0.840063	0.191646	1.09452	0.0493141	0.33161	0.494081	-0.0903653	0.855985
Q5F6F0	NGO1609	D-arabinose 5-phosphate isomerase OS=Neisseria gonorrhoeae (strain ATCC 700825 / FA 1090) OX=242231 GN=NGO_1609 PE=3 SV=2	1.24079	0.0168458	-0.422634	0.750298	1.10461	0.0349705	-0.136178	0.671441	0.0231555	0.983997	0.445789	0.644734
Q5F6F1	NGO1608	3-deoxy-D-manno-octulosonate 8-phosphate phosphatase OS=Neisseria gonorrhoeae (strain ATCC 700825 / FA 1090) OX=242231 GN=NGO_1608 PE=4 SV=2	-0.506429	0.820629	-0.149485	0.930284	-0.711851	0.649119	-0.205422	0.901243	0.658105	0.74484	0.80759	0.52919
Q5F6F2	NGO1607	Lipopolysaccharide-assembly, LptC-related family protein OS=Neisseria gonorrhoeae (strain ATCC 700825 / FA 1090) OX=242231 GN=NGO_1607 PE=4 SV=1	-1000	0.373901	1000	0.373901	-1000	0.373901	0.161092	0.941013	0.22923	0.916393	-1000	0.373901
Q5F6F3	NGO1606	Lipopolysaccharide export system protein LptA OS=Neisseria gonorrhoeae (strain ATCC 700825 / FA 1090) OX=242231 GN=lptA PE=3 SV=1	-0.612739	0.177408	-0.0813324	0.732895	-1.44881	0.00687304	-0.836074	0.0590477	-0.0314579	0.897949	0.0498746	0.845434
Q5F6F4	NGO1605	Sugar ABC transporter ATP-binding protein OS=Neisseria gonorrhoeae (strain ATCC 700825 / FA 1090) OX=242231 GN=NGO_1605 PE=4 SV=1	0.288408	0.0664562	-0.432142	0.0423763	-0.174216	0.145604	-0.462624	4.63138e-05	-0.360219	0.0715007	0.0719227	0.0656533
Q5F6F7	NGO1602	Shikimate dehydrogenase (NADP(+)) OS=Neisseria gonorrhoeae (strain ATCC 700825 / FA 1090) OX=242231 GN=aroE PE=3 SV=1	-0.22763	0.383372	0.43719	0.528553	-0.343678	0.233582	-0.116048	0.707627	0.821012	0.317857	0.383823	0.190843
Q5F6F9	NGO1600	Glutamine synthetase OS=Neisseria gonorrhoeae (strain ATCC 700825 / FA 1090) OX=242231 GN=NGO_1600 PE=3 SV=1	-0.579769	0.414908	-0.0258299	0.963336	-0.00938545	0.983574	0.570383	0.407148	1.09364	0.02977	1.11947	0.196414
Q5F6G0	NGO1599	Uncharacterized protein OS=Neisseria gonorrhoeae (strain ATCC 700825 / FA 1090) OX=242231 GN=NGO_1599 PE=4 SV=1	0.860873	0.0178709	0.446239	0.348879	-0.00109552	0.994973	-0.861968	0.0117919	-0.039869	0.911587	-0.486108	0.0890435
Q5F6G8	NGO1591	Uncharacterized protein OS=Neisseria gonorrhoeae (strain ATCC 700825 / FA 1090) OX=242231 GN=NGO_1591 PE=4 SV=1	-1000	0.373901	-1000	0.373901	-1000	0.198198	-1.33801	0.470979	-1000	0.198198	-0.607525	0.728523
Q5F6G9	NGO1590	Uncharacterized protein OS=Neisseria gonorrhoeae (strain ATCC 700825 / FA 1090) OX=242231 GN=NGO_1590 PE=4 SV=1	-1.06507	0.452624	-2.43777	0.013116	-1.61349	0.131128	-0.548412	0.560105	-2.48518	0.0824468	-0.0474098	0.922544
Q5F6R3	NGO1486	Agmatinase OS=Neisseria gonorrhoeae (strain ATCC 700825 / FA 1090) OX=242231 GN=speB PE=3 SV=1	1	0	1	0	1	0	1	0	1	0	1	0
Q5F6H3;Q5F6Z7		Septum formation inhibitor Maf OS=Neisseria gonorrhoeae (strain ATCC 700825 / FA 1090) OX=242231 GN=NGO_1585 PE=4 SV=1;Septum formation inhibitor Maf OS=Neisseria gonorrhoeae (strain ATCC 700825 / FA 1090) OX=242231 GN=NGO_1392 PE=4 SV=1	-0.404012	0.631658	-0.0628442	0.951402	-0.376699	0.622276	0.027313	0.958576	1.3288	0.163241	1.39164	0.341148
Q5F6H4	NGO1393;NGO1584	Adhesin MafA 2/3 OS=Neisseria gonorrhoeae (strain ATCC 700825 / FA 1090) OX=242231 GN=mafA2 PE=3 SV=1	-0.0486608	0.783465	0.354033	0.0368579	-0.0741724	0.385302	-0.0255116	0.882298	0.253657	0.0365968	-0.100375	0.43149
Q5F6H5	NGO1583	Anhydro-N-acetylmuramic acid kinase OS=Neisseria gonorrhoeae (strain ATCC 700825 / FA 1090) OX=242231 GN=anmK PE=3 SV=2	0.420022	0.84954	0.787279	0.734359	0.464028	0.834693	0.0440056	0.983828	0.143691	0.947343	-0.643588	0.776923
Q5F6H7	NGO1581	Phosphate transporter OS=Neisseria gonorrhoeae (strain ATCC 700825 / FA 1090) OX=242231 GN=NGO_1581 PE=3 SV=1	-0.622091	0.0748211	0.350386	0.224266	-1.66744	0.000162782	-1.04535	0.00302327	0.383698	0.0833358	0.0333122	0.888942
Q5F6H8	NGO1580	Coproporphyrinogen-III oxidase OS=Neisseria gonorrhoeae (strain ATCC 700825 / FA 1090) OX=242231 GN=NGO_1580 PE=3 SV=1	-0.179429	0.413735	-0.512461	0.0602003	-0.262561	0.0327565	-0.0831324	0.682717	-0.378293	0.00750999	0.134168	0.508268
Q5F6H9	NGO1579	Transcriptional regulator OS=Neisseria gonorrhoeae (strain ATCC 700825 / FA 1090) OX=242231 GN=NGO_1579 PE=4 SV=1	-0.192507	0.357855	-0.558821	0.0342669	-0.624943	0.00408051	-0.432436	0.0463307	-0.146934	0.436259	0.411887	0.027892
Q5F6I0	NGO1578	CysB family transcriptional regulator OS=Neisseria gonorrhoeae (strain ATCC 700825 / FA 1090) OX=242231 GN=cysB PE=3 SV=1	0.162958	0.504639	-0.0772041	0.777901	0.337866	0.181592	0.174908	0.601642	0.138875	0.679927	0.21608	0.424283
Q5F6I1	NGO1577	Membrane protein OS=Neisseria gonorrhoeae (strain ATCC 700825 / FA 1090) OX=242231 GN=NGO_1577 PE=4 SV=1	-0.394969	0.0387567	-0.0692378	0.695744	0.120311	0.370154	0.51528	0.0069797	0.100723	0.435463	0.16996	0.289455
Q5F6I3	NGO1575	Thiamine-monophosphate kinase OS=Neisseria gonorrhoeae (strain ATCC 700825 / FA 1090) OX=242231 GN=thiL PE=3 SV=1	0.21058	0.270834	-0.248909	0.71671	-0.284315	0.683035	-0.494895	0.508281	0.153221	0.82298	0.40213	0.632616
Q5F6I4	NGO1574	Phosphatidylglycerophosphatase A OS=Neisseria gonorrhoeae (strain ATCC 700825 / FA 1090) OX=242231 GN=NGO_1574 PE=4 SV=1	0.913539	0.699874	0.361912	0.752014	-0.0140074	0.993471	-0.927546	0.549455	1.40568	0.318068	1.04377	0.42382
Q5F6I5	NGO1573	ABC transporter ATP-binding protein OS=Neisseria gonorrhoeae (strain ATCC 700825 / FA 1090) OX=242231 GN=NGO_1573 PE=4 SV=1	-0.197233	0.645543	-0.343834	0.491541	-0.369697	0.253545	-0.172464	0.645033	-0.0880505	0.74171	0.255784	0.593149
Q5F6I6	NGO1568	L-aspartate oxidase OS=Neisseria gonorrhoeae (strain ATCC 700825 / FA 1090) OX=242231 GN=NGO_1568 PE=3 SV=1	-0.958509	0.0113469	-0.275061	0.381753	-1.64373	0.00102241	-0.68522	0.00288282	-0.00236082	0.993979	0.272701	0.0958532
Q5F6I7	NGO1567	Quinolinate synthase A OS=Neisseria gonorrhoeae (strain ATCC 700825 / FA 1090) OX=242231 GN=nadA PE=3 SV=1	0.214225	0.476243	-0.670974	0.0613472	-0.435654	0.065055	-0.649879	0.0869957	-0.43184	0.098452	0.239134	0.383725
Q5F6R4	NGO1485	C4-dicarboxylate ABC transporter OS=Neisseria gonorrhoeae (strain ATCC 700825 / FA 1090) OX=242231 GN=NGO_1485 PE=4 SV=1	1000	0.373901	1	0	1000	0.373901	1	0	1	0	1	0
Q5F6I8	NGO1566	Membrane protein OS=Neisseria gonorrhoeae (strain ATCC 700825 / FA 1090) OX=242231 GN=NGO_1566 PE=4 SV=1	1.1549	0.628585	1.89187	0.0946245	-1.82565	0.107299	-2.98055	0.0171483	1.043	0.0810479	-0.848867	0.493414
Q5F6I9	NGO1565	Nicotinate-nucleotide pyrophosphorylase OS=Neisseria gonorrhoeae (strain ATCC 700825 / FA 1090) OX=242231 GN=NGO_1565 PE=3 SV=1	-5.45024	0.000236411	-0.265093	0.121542	-6.50815	0.000304166	-1.05791	0.00467367	-0.251441	0.213874	0.0136514	0.927975
Q5F6J3	NGO1561	Exodeoxyribonuclease III OS=Neisseria gonorrhoeae (strain ATCC 700825 / FA 1090) OX=242231 GN=NGO_1561 PE=4 SV=1	-1000	0.00582502	1.42991	0.104351	-1000	0.0382198	-0.813464	0.279835	-0.0139632	0.98117	-1.44387	0.185748
Q5F6J5	NGO1559	Membrane protein OS=Neisseria gonorrhoeae (strain ATCC 700825 / FA 1090) OX=242231 GN=NGO_1559 PE=4 SV=1	0.0120716	0.964799	-0.369644	0.639394	1.12626	0.009884	1.11419	0.0543305	-0.387171	0.627558	-0.0175265	0.970716
Q5F6J9	NGO1552	Sodium/proline symporter OS=Neisseria gonorrhoeae (strain ATCC 700825 / FA 1090) OX=242231 GN=NGO_1552 PE=3 SV=2	-2.27902	0.244626	0.880296	0.43583	-2.4462	0.0304802	-0.167182	0.841717	1.41116	0.2909	0.530867	0.335693
Q5F6K1	NGO1550	ATP-dependent protease OS=Neisseria gonorrhoeae (strain ATCC 700825 / FA 1090) OX=242231 GN=NGO_1550 PE=4 SV=1	-0.1034	0.750453	0.0501603	0.919048	-0.347718	0.444926	-0.244317	0.588608	-0.215161	0.682038	-0.265321	0.585226
Q5F6K2	NGO1549	Cell division protein FtsN OS=Neisseria gonorrhoeae (strain ATCC 700825 / FA 1090) OX=242231 GN=NGO_1549 PE=4 SV=1	-0.773069	0.15472	-0.261605	0.0728543	-0.654263	0.116415	0.118806	0.7671	-0.149518	0.547056	0.112087	0.626336
Q5F6K3	NGO1548	Thiol:disulfide interchange protein OS=Neisseria gonorrhoeae (strain ATCC 700825 / FA 1090) OX=242231 GN=NGO_1548 PE=3 SV=1	1000	0.373901	0.477894	0.830067	-0.562972	0.802268	-1000	0.373901	-0.00671678	0.997531	-0.484611	0.827836
Q5F6K4	NGO1547	Undecaprenyl-diphosphatase OS=Neisseria gonorrhoeae (strain ATCC 700825 / FA 1090) OX=242231 GN=uppP PE=3 SV=1	1000	0.162658	-0.361459	0.791504	0.144106	0.93395	-1000	0.373901	0.130885	0.938641	0.492344	0.781138
Q5F6K5	NGO1546	S-adenosyl-L-methionine-dependent methyltransferase family protein OS=Neisseria gonorrhoeae (strain ATCC 700825 / FA 1090) OX=242231 GN=NGO_1546 PE=4 SV=2	1	0	1.98098	0.509243	-1000	0.373901	-1000	0.373901	1.8633	0.522937	-0.117682	0.95683
Q5F6K6	NGO1545	Transcriptional regulator MraZ OS=Neisseria gonorrhoeae (strain ATCC 700825 / FA 1090) OX=242231 GN=mraZ PE=3 SV=1	0.93158	0.108294	-0.58873	0.470594	1.30273	0.0176104	0.371146	0.659242	-0.540111	0.583255	0.0486195	0.923826
Q5F6K7	NGO1544	Ribosomal RNA small subunit methyltransferase H OS=Neisseria gonorrhoeae (strain ATCC 700825 / FA 1090) OX=242231 GN=rsmH PE=3 SV=1	0.41566	0.0240139	-0.762741	0.0052826	0.294147	0.0534619	-0.121512	0.327301	-0.450253	0.0280062	0.312488	0.0437964
Q5F6L0	NGO1541	UDP-N-acetylmuramoyl-L-alanyl-D-glutamate--2,6-diaminopimelate ligase OS=Neisseria gonorrhoeae (strain ATCC 700825 / FA 1090) OX=242231 GN=murE PE=3 SV=1	1.0526	0.210733	-4.4459	0.107095	5.16509	0.0385969	4.1125	0.0295251	-1.97184	0.259968	2.47406	0.154226
Q5F6L2	NGO1539	UDP-N-acetylmuramoyl-tripeptide--D-alanyl-D-alanine ligase OS=Neisseria gonorrhoeae (strain ATCC 700825 / FA 1090) OX=242231 GN=murF PE=3 SV=1	-4.33747	0.0475047	-0.799924	0.312313	-5.42624	0.0216224	-1.08877	0.161109	-0.294087	0.659845	0.505837	0.459804
Q5F6S6	NGO1471	Membrane protein OS=Neisseria gonorrhoeae (strain ATCC 700825 / FA 1090) OX=242231 GN=NGO_1471 PE=4 SV=1	1.24855	0.159313	1	0	1000	0.0132835	1000	0.152235	1	0	1	0
Q5F6L4	NGO1537	Phospho-N-acetylmuramoyl-pentapeptide-transferase OS=Neisseria gonorrhoeae (strain ATCC 700825 / FA 1090) OX=242231 GN=mraY PE=3 SV=1	0.174974	0.925227	1.56214	0.126952	0.198733	0.876642	0.0237585	0.987227	1.31141	0.0814275	-0.250732	0.799667
Q5F6L6	NGO1535	UDP-N-acetylmuramoylalanine--D-glutamate ligase OS=Neisseria gonorrhoeae (strain ATCC 700825 / FA 1090) OX=242231 GN=murD PE=3 SV=1	0.418383	0.378245	0.330968	0.501257	0.861198	0.116449	0.442816	0.260513	0.414596	0.438833	0.0836278	0.658354
Q5F6L8	NGO1533	UDP-N-acetylglucosamine--N-acetylmuramyl-(pentapeptide) pyrophosphoryl-undecaprenol N-acetylglucosamine transferase OS=Neisseria gonorrhoeae (strain ATCC 700825 / FA 1090) OX=242231 GN=murG PE=3 SV=1	-0.347041	0.0942877	0.12637	0.635922	-0.168538	0.370804	0.178503	0.291598	0.125006	0.46275	-0.00136349	0.995976
Q5F6L9	NGO1532	UDP-N-acetylmuramate--L-alanine ligase OS=Neisseria gonorrhoeae (strain ATCC 700825 / FA 1090) OX=242231 GN=murC PE=3 SV=2	0.127058	0.632722	-0.431957	0.174872	-0.0582368	0.780732	-0.185294	0.526002	-0.406361	0.126457	0.0255964	0.925778
Q5F6M0	NGO1531	D-alanine--D-alanine ligase OS=Neisseria gonorrhoeae (strain ATCC 700825 / FA 1090) OX=242231 GN=ddl PE=3 SV=1	-0.0587049	0.754177	0.402317	0.0310865	0.414638	0.00486432	0.473343	0.0780385	0.157934	0.189664	-0.244383	0.0918797
Q5F6M2	NGO1529	Cell division protein FtsA OS=Neisseria gonorrhoeae (strain ATCC 700825 / FA 1090) OX=242231 GN=ftsA PE=3 SV=1	-0.182551	0.20911	-0.163148	0.307603	0.151938	0.00124499	0.334489	0.059653	0.150262	0.164045	0.31341	0.0622449
Q5F6M3	NGO1528	Cell division protein FtsZ OS=Neisseria gonorrhoeae (strain ATCC 700825 / FA 1090) OX=242231 GN=ftsZ PE=3 SV=1	-0.295953	0.0212479	-0.475715	0.10993	-0.199319	0.0100181	0.0966332	0.317301	-0.0681109	0.500977	0.407604	0.136172
Q5F6M4	NGO1527	Guanine permease OS=Neisseria gonorrhoeae (strain ATCC 700825 / FA 1090) OX=242231 GN=NGO_1527 PE=4 SV=1	-0.40481	0.395443	0.356131	0.408893	0.443369	0.193352	0.848179	0.130816	1.06539	0.0118069	0.709258	0.229989
Q5F6M9	NGO1520	YrdC-like domain-containing protein OS=Neisseria gonorrhoeae (strain ATCC 700825 / FA 1090) OX=242231 GN=NGO_1520 PE=3 SV=2	-0.350017	0.39744	-0.0874514	0.807866	0.132684	0.599599	0.482701	0.231326	-0.199365	0.502084	-0.111914	0.626675
Q5F6N0	NGO1519	Rrf2 family transcriptional regulator OS=Neisseria gonorrhoeae (strain ATCC 700825 / FA 1090) OX=242231 GN=NGO_1519 PE=4 SV=1	1.23186	0.274632	-0.709679	0.663446	4.13291	0.0622103	2.90105	0.256251	0.50319	0.821695	1.21287	0.465728
Q5F6N3	NGO1516	NnrS protein OS=Neisseria gonorrhoeae (strain ATCC 700825 / FA 1090) OX=242231 GN=NGO_1516 PE=4 SV=2	1000	0.147908	-0.310887	0.887343	-2.02942	0.0310158	-1000	0.00585877	-2.43488	0.0361599	-2.124	0.0597081
Q5F6N6	NGO1513	Opacity protein opA54 OS=Neisseria gonorrhoeae (strain ATCC 700825 / FA 1090) OX=242231 GN=NGO_1513 PE=4 SV=2	2.53243	0.355927	1.21651	0.0932927	-0.941567	0.499762	-3.474	0.151198	2.00767	0.0501867	0.791165	0.320058
Q5F6N7	NGO1512	Membrane protein OS=Neisseria gonorrhoeae (strain ATCC 700825 / FA 1090) OX=242231 GN=NGO_1512 PE=4 SV=1	1000	0.16858	-1000	0.373901	1000	0.16858	1	0	1	0	1000	0.373901
Q5F6P2	NGO1507	Holo-[acyl-carrier-protein] synthase OS=Neisseria gonorrhoeae (strain ATCC 700825 / FA 1090) OX=242231 GN=acpS PE=3 SV=1	1.00261	0.280105	1.30124	0.33369	2.81135	0.0340726	1.80873	0.32743	1.72194	0.26162	0.420699	0.726248
Q5F6P3	NGO1506	NTP pyrophosphohydrolase OS=Neisseria gonorrhoeae (strain ATCC 700825 / FA 1090) OX=242231 GN=NGO_1506 PE=4 SV=1	0.721321	0.292083	-0.834859	0.309726	0.4452	0.123071	-0.276121	0.712253	-0.311757	0.702551	0.523102	0.245635
Q5F6P5	NGO1504	DNA methylase OS=Neisseria gonorrhoeae (strain ATCC 700825 / FA 1090) OX=242231 GN=NGO_1504 PE=3 SV=1	0.276657	0.103022	-0.2537	0.286159	-0.707043	0.00458061	-0.9837	0.00114425	-0.483961	0.0767559	-0.230261	0.068989
Q5F6P6	NGO1503	Fic/DOC family protein OS=Neisseria gonorrhoeae (strain ATCC 700825 / FA 1090) OX=242231 GN=NGO_1503 PE=4 SV=2	-0.581608	0.187494	-1.14141	0.0898674	-1.0914	0.0193893	-0.509792	0.135598	-1.09186	0.109898	0.0495504	0.821227
Q5F6P7	NGO1502	N-acetylmuramoyl-L-alanine amidase OS=Neisseria gonorrhoeae (strain ATCC 700825 / FA 1090) OX=242231 GN=amiC PE=4 SV=2	-0.641824	0.20494	-0.255712	0.227267	-1.53551	0.00715783	-0.89369	0.000687396	-0.482112	0.0243416	-0.2264	0.128293
Q5F6P8	NGO1501	Phosphotransferase OS=Neisseria gonorrhoeae (strain ATCC 700825 / FA 1090) OX=242231 GN=NGO_1501 PE=4 SV=1	2.08194	0.0409488	-2.43925	0.0813235	0.95806	0.0464261	-1.12388	0.365622	-1.70341	0.163708	0.735843	0.304943
Q5F6P9	NGO1500	Glutamate racemase OS=Neisseria gonorrhoeae (strain ATCC 700825 / FA 1090) OX=242231 GN=murI PE=3 SV=1	0.0588318	0.959833	0.448788	0.704832	0.769706	0.529196	0.710874	0.576306	0.228967	0.844274	-0.219821	0.843539
Q5F6Q0	NGO1499	Addiction module protein OS=Neisseria gonorrhoeae (strain ATCC 700825 / FA 1090) OX=242231 GN=NGO_1499 PE=4 SV=1	0.826239	0.328567	0.931733	0.639648	0.330415	0.758831	-0.495825	0.672129	-0.867855	0.582112	-1.79959	0.357621
Q5F6Q3	NGO1496	Transferrin-binding protein 2 OS=Neisseria gonorrhoeae (strain ATCC 700825 / FA 1090) OX=242231 GN=NGO_1496 PE=4 SV=1	1	0	-0.296402	0.756886	-1000	0.00318445	-1000	0.00318445	0.219387	0.68858	0.515789	0.592111
Q5F6Q4	NGO1495	Ligand-gated channel OS=Neisseria gonorrhoeae (strain ATCC 700825 / FA 1090) OX=242231 GN=NGO_1495 PE=3 SV=1	0.376706	0.0407157	-0.276449	0.100966	-0.0480862	0.681546	-0.424792	0.0176164	-0.290004	0.021617	-0.0135546	0.923535
Q5F6Q4	NGO1495	Ligand-gated channel OS=Neisseria gonorrhoeae (strain ATCC 700825 / FA 1090) OX=242231 GN=NGO_1495 PE=3 SV=1	-0.0543157	0.941284	-1.04756	0.186662	-0.483036	0.0461819	-0.42872	0.497906	-0.795392	0.0242283	0.252164	0.638132
Q5F6Q5	NGO1494	Putrescine-binding periplasmic protein OS=Neisseria gonorrhoeae (strain ATCC 700825 / FA 1090) OX=242231 GN=NGO_1494 PE=3 SV=1	-0.354894	0.15635	0.464005	0.0554529	0.144877	0.0680551	0.49977	0.0747915	0.347341	0.0355782	-0.116664	0.477881
Q5F6Q6	NGO1493	30S ribosomal protein S20 OS=Neisseria gonorrhoeae (strain ATCC 700825 / FA 1090) OX=242231 GN=rpsT PE=3 SV=1	-0.0976403	0.842695	-0.857268	0.309731	0.700201	0.0390245	0.797841	0.23132	-0.929727	0.0846271	-0.0724592	0.894025
Q5F6Q7	NGO1492	Phospholipase A1 OS=Neisseria gonorrhoeae (strain ATCC 700825 / FA 1090) OX=242231 GN=NGO_1492 PE=3 SV=2	-0.134025	0.655601	0.241418	0.361728	-0.0645401	0.730224	0.069485	0.782145	0.130991	0.315855	-0.110427	0.661681
Q5F6Q8	NGO1491	Membrane protein OS=Neisseria gonorrhoeae (strain ATCC 700825 / FA 1090) OX=242231 GN=NGO_1491 PE=4 SV=2	0.122454	0.728547	0.494072	0.397231	1.22284	0.0368949	1.10039	0.0596761	0.74097	0.252785	0.246897	0.630734
Q5F6R2	NGO1487	Arginine decarboxylase OS=Neisseria gonorrhoeae (strain ATCC 700825 / FA 1090) OX=242231 GN=NGO_1487 PE=3 SV=1	0.698037	0.0141188	-0.903474	0.0317462	0.401357	0.0475878	-0.29668	0.279507	-0.496018	0.0954469	0.407456	0.17216
Q5F6R2		Arginine decarboxylase OS=Neisseria gonorrhoeae (strain ATCC 700825 / FA 1090) OX=242231 GN=NGO_1487 PE=3 SV=1	1	0	1000	0.373901	-1000	0.373901	-1000	0.373901	-2.73237	0.448152	-1000	0.373901
Q5F6V3	NGO1442	Ethanol-active dehydrogenase/acetaldehyde-active reductase OS=Neisseria gonorrhoeae (strain ATCC 700825 / FA 1090) OX=242231 GN=adhP PE=3 SV=2	1.24539	0.0136835	1	0	1000	0.000101818	1000	0.0255572	1	0	1	0
Q5F6V4	NGO1441	Type IV pilin protein OS=Neisseria gonorrhoeae (strain ATCC 700825 / FA 1090) OX=242231 GN=NGO_1441 PE=4 SV=1	1	0	1	0	1	0	1	0	1	0	1	0
Q5F6R6	NGO1483	Putative 8-amino-7-oxononanoate synthase OS=Neisseria gonorrhoeae (strain ATCC 700825 / FA 1090) OX=242231 GN=bioF PE=3 SV=1	1000	0.373901	0.417376	0.850441	-1.23689	0.429584	-1000	0.116154	-0.651891	0.676575	-1.06927	0.490791
Q5F6S4	NGO1473	NADPH quinone reductase MdaB OS=Neisseria gonorrhoeae (strain ATCC 700825 / FA 1090) OX=242231 GN=NGO_1473 PE=4 SV=1	0.015774	0.994202	-1000	0.373901	0.84845	0.717305	0.832676	0.72164	-1000	0.373901	0.701513	0.75935
Q5F6S5	NGO1472	NAD(P) transhydrogenase subunit beta OS=Neisseria gonorrhoeae (strain ATCC 700825 / FA 1090) OX=242231 GN=pntB PE=3 SV=1	0.834878	0.00314878	-0.930248	0.0365653	-0.000495894	0.997385	-0.835374	0.00882552	-1.24195	0.00550747	-0.311702	0.216361
Q5F6Z2	NGO1397	Copper-binding protein OS=Neisseria gonorrhoeae (strain ATCC 700825 / FA 1090) OX=242231 GN=NGO_1397 PE=4 SV=1	-1.28359	0.45692	1	0	1000	0.373901	1000	0.163536	1	0	1	0
Q5F6S7	NGO1470	NAD(P) transhydrogenase subunit alpha OS=Neisseria gonorrhoeae (strain ATCC 700825 / FA 1090) OX=242231 GN=pntA PE=3 SV=1	0.337833	0.281716	-0.470094	0.236092	0.222045	0.367773	-0.115788	0.703697	-0.226375	0.318754	0.243719	0.50639
Q5F6S9	NGO1468	Phosphoserine phosphatase OS=Neisseria gonorrhoeae (strain ATCC 700825 / FA 1090) OX=242231 GN=NGO_1468 PE=4 SV=1	-1000	0.118303	1	0	-1000	0.373901	1.46023	0.363595	-1000	0.373901	-1000	0.373901
Q5F6T1	NGO1466	Bifunctional purine biosynthesis protein PurH OS=Neisseria gonorrhoeae (strain ATCC 700825 / FA 1090) OX=242231 GN=purH PE=3 SV=1	-1000	0.373901	-1000	0.373901	-1000	0.139174	0.539337	0.78466	-1000	0.139174	-0.408076	0.803899
Q5F6U0	NGO1456	Peptidase M24 OS=Neisseria gonorrhoeae (strain ATCC 700825 / FA 1090) OX=242231 GN=NGO_1456 PE=4 SV=1	1.28024	0.146935	0.315568	0.768978	0.939366	0.196904	-0.34087	0.372981	-1.02205	0.0480003	-1.33762	0.0751219
Q5F6U2	NGO1454	Lysine--tRNA ligase OS=Neisseria gonorrhoeae (strain ATCC 700825 / FA 1090) OX=242231 GN=lysS PE=3 SV=1	-0.168753	0.613188	0.666895	0.038102	0.335297	0.110484	0.504051	0.196762	0.434748	0.0450472	-0.232147	0.349392
Q5F6U3	NGO1452	Aminotransferase OS=Neisseria gonorrhoeae (strain ATCC 700825 / FA 1090) OX=242231 GN=NGO_1452 PE=3 SV=1	0.101263	0.678902	-1.13392	0.012022	-0.870467	0.0344914	-0.97173	0.0175711	-0.715166	0.0628348	0.41875	0.141797
Q5F6U6	NGO1449	L-lactate permease OS=Neisseria gonorrhoeae (strain ATCC 700825 / FA 1090) OX=242231 GN=NGO_1449 PE=3 SV=1	0.316692	0.173901	0.38725	0.601113	-0.177646	0.539318	-0.494337	0.178381	0.326573	0.619482	-0.0606773	0.901786
Q5F6V2	NGO1443	Chromosome partition protein Smc OS=Neisseria gonorrhoeae (strain ATCC 700825 / FA 1090) OX=242231 GN=smc PE=3 SV=1	0.23616	0.384952	0.136565	0.723467	0.317249	0.106938	0.0810883	0.781082	-0.000240451	0.999209	-0.136806	0.695547
Q5F773	NGO1312	Hydrolase OS=Neisseria gonorrhoeae (strain ATCC 700825 / FA 1090) OX=242231 GN=NGO_1312 PE=4 SV=2	1	0	1	0	1	0	1	0	1	0	1	0
Q5F789	NGO1294	HTH asnC-type domain-containing protein OS=Neisseria gonorrhoeae (strain ATCC 700825 / FA 1090) OX=242231 GN=NGO_1294 PE=4 SV=1	-1000	0.373901	1	0	1	0	1000	0.373901	1	0	1	0
Q5F6V5	NGO1440	ABC transporter substrate-binding protein OS=Neisseria gonorrhoeae (strain ATCC 700825 / FA 1090) OX=242231 GN=NGO_1440 PE=3 SV=1	0.0782389	0.804832	0.405123	0.158023	0.116889	0.614564	0.0386498	0.896039	0.367982	0.143937	-0.0371409	0.873837
Q5F6V6	NGO1439	Macrolide export ATP-binding/permease protein MacB OS=Neisseria gonorrhoeae (strain ATCC 700825 / FA 1090) OX=242231 GN=macB PE=3 SV=1	-1.1425	0.196423	0.95175	0.00364224	-1.15477	0.0121953	-0.0122751	0.98231	0.955263	0.0019329	0.00351294	0.989278
Q5F6V7	NGO1438	Thiol:disulfide interchange protein OS=Neisseria gonorrhoeae (strain ATCC 700825 / FA 1090) OX=242231 GN=NGO_1438 PE=1 SV=1	-0.00634227	0.977089	0.235588	0.386105	0.53359	0.0793827	0.539933	0.0433045	0.259942	0.273619	0.0243541	0.923036
Q5F6V8	NGO1437	Primosomal protein N OS=Neisseria gonorrhoeae (strain ATCC 700825 / FA 1090) OX=242231 GN=priA PE=3 SV=1	-0.0809519	0.970272	-1000	0.120982	-1.16837	0.454126	-1.08742	0.484271	-1000	0.116789	0.45457	0.6886
Q5F6V9	NGO1435	Cadmium transporter OS=Neisseria gonorrhoeae (strain ATCC 700825 / FA 1090) OX=242231 GN=NGO_1435 PE=4 SV=2	-0.334709	0.732591	-0.60417	0.646628	0.276324	0.601782	0.611033	0.556109	-0.181391	0.884263	0.422779	0.59513
Q5F6W0	NGO1434	ABC transporter ATP-binding protein OS=Neisseria gonorrhoeae (strain ATCC 700825 / FA 1090) OX=242231 GN=NGO_1434 PE=4 SV=2	0.0233538	0.96984	-0.0484967	0.91613	0.100113	0.82172	0.0767592	0.909701	0.43346	0.358972	0.481957	0.385311
Q5F6W5	NGO1429	Chaperone protein DnaK OS=Neisseria gonorrhoeae (strain ATCC 700825 / FA 1090) OX=242231 GN=dnaK PE=3 SV=1	-0.112014	0.542507	-0.513805	0.025679	-0.453341	0.00835028	-0.341326	0.084684	-0.261593	0.0711679	0.252213	0.125043
Q5F6W7	NGO1427	Repressor OS=Neisseria gonorrhoeae (strain ATCC 700825 / FA 1090) OX=242231 GN=NGO_1427 PE=4 SV=2	0.527595	0.161231	-0.769603	0.0884675	-0.0907764	0.644925	-0.618371	0.106836	-0.867328	0.0715106	-0.0977251	0.557828
Q5F6W8	NGO1426	Putative iron-sulfur cluster insertion protein ErpA OS=Neisseria gonorrhoeae (strain ATCC 700825 / FA 1090) OX=242231 GN=erpA PE=3 SV=1	-0.0117857	0.98384	-0.00980078	0.976945	1.50552	0.0410458	1.5173	0.103749	-0.23485	0.468285	-0.225049	0.0404005
Q5F6W9	NGO1424	Probable protein kinase UbiB OS=Neisseria gonorrhoeae (strain ATCC 700825 / FA 1090) OX=242231 GN=ubiB PE=3 SV=1	0.147723	0.502421	-0.164396	0.301183	0.0589756	0.716282	-0.0887478	0.714834	-0.136048	0.497774	0.0283472	0.849189
Q5F6X1	NGO1422	Protein GrpE OS=Neisseria gonorrhoeae (strain ATCC 700825 / FA 1090) OX=242231 GN=grpE PE=3 SV=1	4.27685	0.225511	1	0	5.73498	0.211705	1.45813	0.582246	-1000	0.373901	-1000	0.373901
Q5F6X3	NGO1420	FAD:protein FMN transferase OS=Neisseria gonorrhoeae (strain ATCC 700825 / FA 1090) OX=242231 GN=NGO_1420 PE=3 SV=1	-0.901088	0.288954	-0.173223	0.681019	-1.21896	0.0681282	-0.317873	0.387152	0.0392515	0.870845	0.212474	0.564021
Q5F6X5	NGO1418	Na(+)-translocating NADH-quinone reductase subunit F OS=Neisseria gonorrhoeae (strain ATCC 700825 / FA 1090) OX=242231 GN=nqrF PE=3 SV=1	-0.158874	0.549579	0.298445	0.20373	-0.0425031	0.750205	0.116371	0.60907	0.296449	0.118733	-0.00199582	0.98955
Q5F6X6	NGO1417	Na(+)-translocating NADH-quinone reductase subunit E OS=Neisseria gonorrhoeae (strain ATCC 700825 / FA 1090) OX=242231 GN=nqrE PE=3 SV=1	1	0	1.36701	0.388517	1	0	1	0	1000	0.116667	1000	0.373901
Q5F6X7	NGO1416	Na(+)-translocating NADH-quinone reductase subunit D OS=Neisseria gonorrhoeae (strain ATCC 700825 / FA 1090) OX=242231 GN=nqrD PE=3 SV=1	-0.0261232	0.990398	0.34872	0.874092	-0.941483	0.692619	-0.91536	0.699397	0.0398328	0.985361	-0.308887	0.888047
Q5F6X8	NGO1415	Na(+)-translocating NADH-quinone reductase subunit C OS=Neisseria gonorrhoeae (strain ATCC 700825 / FA 1090) OX=242231 GN=nqrC PE=3 SV=1	-0.228892	0.199309	0.165861	0.366637	-0.633969	0.00436295	-0.405078	0.0411263	-0.237091	0.130142	-0.402952	0.0452409
Q5F6X9	NGO1414	Na(+)-translocating NADH-quinone reductase subunit B OS=Neisseria gonorrhoeae (strain ATCC 700825 / FA 1090) OX=242231 GN=nqrB PE=3 SV=1	-0.155887	0.740199	0.0776112	0.827387	-0.220697	0.56691	-0.0648103	0.848046	-0.172422	0.533595	-0.250033	0.440427
Q5F6Y0	NGO1413	Na(+)-translocating NADH-quinone reductase subunit A OS=Neisseria gonorrhoeae (strain ATCC 700825 / FA 1090) OX=242231 GN=nqrA PE=3 SV=1	-0.355781	0.00296571	0.257754	0.0580429	-0.646189	0.00224391	-0.290408	0.0218907	0.202598	0.0908456	-0.0551553	0.621321
Q5F6Y2	NGO1411	Sodium:proton antiporter OS=Neisseria gonorrhoeae (strain ATCC 700825 / FA 1090) OX=242231 GN=NGO_1411 PE=4 SV=2	0.235044	0.716242	0.163645	0.75586	-1.39794	0.00892104	-1.63299	0.00766017	-0.330383	0.368082	-0.494028	0.216255
Q5F6Y5	NGO1407	ArsR family transcriptional regulator OS=Neisseria gonorrhoeae (strain ATCC 700825 / FA 1090) OX=242231 GN=NGO_1407 PE=4 SV=1	0.697414	0.119715	-0.983693	0.324486	1.34728	0.0281011	0.649868	0.146002	-1.4335	0.0730314	-0.449812	0.44846
Q5F6Y6	NGO1406	Aminomethyltransferase OS=Neisseria gonorrhoeae (strain ATCC 700825 / FA 1090) OX=242231 GN=gcvT PE=3 SV=1	-0.0756425	0.81841	0.525029	0.12413	0.360696	0.0979854	0.436339	0.232648	0.138782	0.458936	-0.386247	0.135211
Q5F6Y8	NGO1404	Glycine cleavage system H protein OS=Neisseria gonorrhoeae (strain ATCC 700825 / FA 1090) OX=242231 GN=gcvH PE=3 SV=1	0.0771292	0.813878	-0.264214	0.835589	0.689748	0.380857	0.612619	0.4786	-0.894086	0.548054	-0.629872	0.635625
Q5F7A5	NGO1275	Nitric oxide reductase large subunit OS=Neisseria gonorrhoeae (strain ATCC 700825 / FA 1090) OX=242231 GN=NGO_1275 PE=4 SV=2	1	0	1	0	1	0	1	0	1	0	1	0
Q5F7D1	NGO1247	CDP-diacylglycerol--glycerol-3-phosphate 3-phosphatidyltransferase OS=Neisseria gonorrhoeae (strain ATCC 700825 / FA 1090) OX=242231 GN=NGO_1247 PE=3 SV=1	-0.0733638	0.973053	1	0	1000	0.373901	1000	0.373901	1	0	1	0
Q5F6Z8	NGO1391	Suppressor of fused family protein OS=Neisseria gonorrhoeae (strain ATCC 700825 / FA 1090) OX=242231 GN=NGO_1391 PE=1 SV=1	2.03395	0.26593	-2.82957	0.184603	0.502058	0.669757	-1.53189	0.344728	-2.61565	0.189259	0.213916	0.848423
Q5F702	NGO1387	Suppressor of fused family protein OS=Neisseria gonorrhoeae (strain ATCC 700825 / FA 1090) OX=242231 GN=NGO_1387 PE=4 SV=1	-1000	0.373901	-1.04439	0.412256	-1000	0.0120197	-2.26808	0.0624509	-1.09099	0.36722	-0.0466055	0.933902
Q5F705	NGO1384	Uncharacterized protein OS=Neisseria gonorrhoeae (strain ATCC 700825 / FA 1090) OX=242231 GN=NGO_1384 PE=4 SV=2	1	0	-1000	0.373901	-1000	0.373901	-1000	0.373901	-1000	0.373901	0.0672834	0.975284
Q5F706	NGO1383	Uncharacterized protein OS=Neisseria gonorrhoeae (strain ATCC 700825 / FA 1090) OX=242231 GN=NGO_1383 PE=4 SV=1	-0.0160451	0.994102	-1.20731	0.630368	1000	0.373901	1000	0.373901	1000	0.373901	1000	0.373901
Q5F707	NGO1382	GTP pyrophosphokinase OS=Neisseria gonorrhoeae (strain ATCC 700825 / FA 1090) OX=242231 GN=NGO_1382 PE=3 SV=1	-0.142958	0.551291	0.159467	0.440132	-0.117919	0.24994	0.0250391	0.912469	0.147855	0.125237	-0.0116116	0.956613
Q5F708	NGO1381	Glutaredoxin OS=Neisseria gonorrhoeae (strain ATCC 700825 / FA 1090) OX=242231 GN=NGO_1381 PE=4 SV=2	-0.278916	0.613979	-0.40351	0.627827	0.658873	0.0814867	0.937789	0.196676	-0.266173	0.750001	0.137337	0.680906
Q5F709	NGO1380	Peptidase M50 OS=Neisseria gonorrhoeae (strain ATCC 700825 / FA 1090) OX=242231 GN=NGO_1380 PE=4 SV=1	-0.770459	0.739161	-0.324013	0.882729	-0.00122902	0.999548	0.76923	0.739514	-0.213532	0.922038	0.110481	0.959462
Q5F711	NGO1378	Biopolymer transporter ExbB OS=Neisseria gonorrhoeae (strain ATCC 700825 / FA 1090) OX=242231 GN=NGO_1378 PE=3 SV=2	-0.288753	0.490823	-0.673722	0.209724	-0.398975	0.161999	-0.110222	0.743559	-0.632978	0.184512	0.0407438	0.879858
Q5F712	NGO1377	Biopolymer transporter ExbD OS=Neisseria gonorrhoeae (strain ATCC 700825 / FA 1090) OX=242231 GN=NGO_1377 PE=3 SV=1	-0.024907	0.976918	-1.3236	0.0684957	-0.628346	0.387723	-0.603439	0.128248	-1.26975	0.0728094	0.0538495	0.850471
Q5F713	NGO1376	Pyridine nucleotide-disulfide oxidoreductase OS=Neisseria gonorrhoeae (strain ATCC 700825 / FA 1090) OX=242231 GN=NGO_1376 PE=4 SV=1	-0.0962887	0.94343	-0.960485	0.404021	0.520371	0.556035	0.616659	0.70639	-1.08754	0.447317	-0.127053	0.886719
Q5F713	NGO1376	Pyridine nucleotide-disulfide oxidoreductase OS=Neisseria gonorrhoeae (strain ATCC 700825 / FA 1090) OX=242231 GN=NGO_1376 PE=4 SV=1	0.643214	0.680865	-0.396303	0.778889	-0.944516	0.139617	-1.58773	0.11608	-0.884518	0.445555	-0.488215	0.185402
Q5F715	NGO1374	Cbb3-type cytochrome c oxidase subunit I OS=Neisseria gonorrhoeae (strain ATCC 700825 / FA 1090) OX=242231 GN=NGO_1374 PE=3 SV=1	0.0161774	0.914333	-0.203347	0.287186	-0.450564	0.123322	-0.466741	0.11069	-0.166355	0.549957	0.0369927	0.849218
Q5F716	NGO1373	Cbb3-type cytochrome c oxidase subunit II OS=Neisseria gonorrhoeae (strain ATCC 700825 / FA 1090) OX=242231 GN=NGO_1373 PE=4 SV=1	0.22193	0.16959	-0.5608	0.0809793	-0.0423095	0.842142	-0.264239	0.322258	-0.437812	0.249683	0.122988	0.550013
Q5F719	NGO1370	Membrane protein OS=Neisseria gonorrhoeae (strain ATCC 700825 / FA 1090) OX=242231 GN=NGO_1370 PE=4 SV=1	0.570027	0.387993	0.0942917	0.817518	0.206039	0.719521	-0.363988	0.40488	0.183982	0.612745	0.0896899	0.839601
Q5F720	NGO1369	RecBCD enzyme subunit RecC OS=Neisseria gonorrhoeae (strain ATCC 700825 / FA 1090) OX=242231 GN=recC PE=3 SV=1	1.02526	0.19244	1	0	6.30136	0.0251995	5.2761	0.0404308	-1000	0.373901	-1000	0.373901
Q5F721	NGO1368	Aminobenzoyl-glutamate transporter OS=Neisseria gonorrhoeae (strain ATCC 700825 / FA 1090) OX=242231 GN=NGO_1368 PE=4 SV=1	0.181548	0.870487	0.896823	0.530049	-0.154844	0.887887	-0.336393	0.763139	0.478832	0.71304	-0.417991	0.707958
Q5F724	NGO1365	Multidrug transporter OS=Neisseria gonorrhoeae (strain ATCC 700825 / FA 1090) OX=242231 GN=NGO_1365 PE=3 SV=1	0.267249	0.121882	0.20773	0.185616	0.829303	0.000581967	0.562054	0.028935	0.234474	0.0607599	0.0267439	0.845417
Q5F725	NGO1364	Efflux pump membrane transporter OS=Neisseria gonorrhoeae (strain ATCC 700825 / FA 1090) OX=242231 GN=NGO_1364 PE=3 SV=1	0.44028	0.00246499	0.0137553	0.906751	0.69425	2.82343e-05	0.25397	0.0290676	-0.131867	0.281453	-0.145622	0.00104122
Q5F726	NGO1363	Multidrug transporter OS=Neisseria gonorrhoeae (strain ATCC 700825 / FA 1090) OX=242231 GN=NGO_1363 PE=3 SV=1	0.342704	0.177569	0.210704	0.36607	0.87109	0.00463625	0.528386	0.0960306	0.293666	0.0347635	0.0829618	0.742484
Q5F731	NGO1358	Glutamate dehydrogenase OS=Neisseria gonorrhoeae (strain ATCC 700825 / FA 1090) OX=242231 GN=NGO_1358 PE=3 SV=1	-1.22386	0.0560755	-0.770701	0.0537138	-1.47314	0.0179641	-0.249278	0.296799	-0.318235	0.0907146	0.452465	0.168191
Q5F734	NGO1354	Alpha 1,2 N-acetylglucosamine transferase OS=Neisseria gonorrhoeae (strain ATCC 700825 / FA 1090) OX=242231 GN=NGO_1354 PE=4 SV=1	0.0172965	0.977672	-0.249474	0.526872	-0.0746027	0.781292	-0.0918992	0.878162	-0.131355	0.681991	0.118118	0.722535
Q5F735	NGO1353	Beta-1,4-glucosyltransferase OS=Neisseria gonorrhoeae (strain ATCC 700825 / FA 1090) OX=242231 GN=NGO_1353 PE=4 SV=2	0.245363	0.888273	-0.947966	0.553709	-0.0297771	0.9821	-0.27514	0.873696	-0.0593195	0.973392	0.888646	0.504945
Q5F742	NGO1345	3-octaprenyl-4-hydroxybenzoate carboxy-lyase OS=Neisseria gonorrhoeae (strain ATCC 700825 / FA 1090) OX=242231 GN=ubiD PE=3 SV=1	0.672429	0.0344995	-0.624343	0.211165	0.823822	0.0288749	0.151393	0.551811	-0.27112	0.603745	0.353223	0.22155
Q5F743	NGO1344	AsmA family protein OS=Neisseria gonorrhoeae (strain ATCC 700825 / FA 1090) OX=242231 GN=NGO_1344 PE=4 SV=1	-1.6285	0.384524	-0.608078	0.599318	-0.658731	0.684722	0.969773	0.508408	-0.138179	0.904568	0.469899	0.687685
Q5F744	NGO1343	Chorismate mutase OS=Neisseria gonorrhoeae (strain ATCC 700825 / FA 1090) OX=242231 GN=NGO_1343 PE=4 SV=1	0.259706	0.443561	-0.632403	0.133453	-0.619608	0.0112887	-0.879314	0.0257754	-0.64059	0.0983212	-0.00818647	0.96536
Q5F745	NGO1342	Dihydropteroate synthase OS=Neisseria gonorrhoeae (strain ATCC 700825 / FA 1090) OX=242231 GN=NGO_1342 PE=3 SV=1	-0.655997	0.0194798	-0.916984	0.223382	-0.26641	0.0359869	0.389587	0.0783614	-1.0123	0.116185	-0.0953147	0.747024
Q5F746	NGO1341	Phosphoglucosamine mutase OS=Neisseria gonorrhoeae (strain ATCC 700825 / FA 1090) OX=242231 GN=glmM PE=3 SV=1	0.0779096	0.79042	0.296155	0.177025	0.489614	0.122152	0.411704	0.145728	0.217027	0.0921558	-0.0791282	0.729435
Q5F748	NGO1339	Asparaginase OS=Neisseria gonorrhoeae (strain ATCC 700825 / FA 1090) OX=242231 GN=NGO_1339 PE=4 SV=1	-1000	0.373901	1000	0.373901	-1000	0.373901	0.195402	0.928579	1.07989	0.658694	-1000	0.373901
Q5F750	NGO1337	Peptide chain release factor 1 OS=Neisseria gonorrhoeae (strain ATCC 700825 / FA 1090) OX=242231 GN=prfA PE=3 SV=1	0.688763	0.374551	1000	0.373901	1.9397	0.0957047	1.25094	0.425198	-0.733774	0.749803	-1000	0.373901
Q5F751	NGO1336	Lactate dehydrogenase OS=Neisseria gonorrhoeae (strain ATCC 700825 / FA 1090) OX=242231 GN=NGO_1336 PE=3 SV=1	-0.113541	0.311745	0.408765	0.00781379	0.443753	0.0165697	0.557295	0.00268717	0.389141	0.0071782	-0.0196235	0.851246
Q5F752	NGO1335	Serine--tRNA ligase OS=Neisseria gonorrhoeae (strain ATCC 700825 / FA 1090) OX=242231 GN=serS PE=3 SV=1	0.974171	0.0690051	-1.91415	0.208532	1.05969	0.175866	0.0855209	0.916087	-1.26454	0.365323	0.649603	0.565225
Q5F753	NGO1334	RNA pyrophosphohydrolase OS=Neisseria gonorrhoeae (strain ATCC 700825 / FA 1090) OX=242231 GN=rppH PE=3 SV=2	-0.521897	0.743823	-0.0735866	0.966338	2.09425	0.257416	2.61615	0.341458	2.26774	0.347366	2.34133	0.405441
Q5F754	NGO1333	DNA topoisomerase 4 subunit B OS=Neisseria gonorrhoeae (strain ATCC 700825 / FA 1090) OX=242231 GN=parE PE=3 SV=1	0.0569088	0.830395	0.720412	0.0140027	0.0366591	0.87421	-0.0202497	0.950882	0.289713	0.186066	-0.430699	0.223536
Q5F756	NGO1331	Chorismate synthase OS=Neisseria gonorrhoeae (strain ATCC 700825 / FA 1090) OX=242231 GN=aroC PE=3 SV=1	-0.129756	0.632626	0.67071	0.0582955	-0.0696698	0.843343	0.0600862	0.811584	0.807229	0.0304217	0.136518	0.698706
Q5F757	NGO1330	tRNA/tmRNA (uracil-C(5))-methyltransferase OS=Neisseria gonorrhoeae (strain ATCC 700825 / FA 1090) OX=242231 GN=trmA PE=3 SV=1	1000	0.137198	0.474215	0.540289	0.393903	0.735677	-1000	0.116349	0.155201	0.846017	-0.319014	0.774239
Q5F759	NGO1328	Cytochrome OS=Neisseria gonorrhoeae (strain ATCC 700825 / FA 1090) OX=242231 GN=NGO_1328 PE=4 SV=1	-0.43382	0.642126	-0.512576	0.314685	-0.476997	0.271466	-0.0431772	0.95523	-0.346457	0.261616	0.166119	0.717573
Q5F761	NGO1325	Glycine dehydrogenase (decarboxylating) OS=Neisseria gonorrhoeae (strain ATCC 700825 / FA 1090) OX=242231 GN=gcvP PE=3 SV=1	0.807553	0.60273	0.983894	0.681869	-0.0611811	0.956861	-0.868734	0.587536	-0.498737	0.758912	-1.48263	0.376856
Q5F765	NGO1321	ABC_trans_aux domain-containing protein OS=Neisseria gonorrhoeae (strain ATCC 700825 / FA 1090) OX=242231 GN=NGO_1321 PE=4 SV=1	0.244485	0.10505	-0.240711	0.660085	1.80204	0.00108931	1.55755	0.00504163	-0.244183	0.647936	-0.0034721	0.995271
Q5F766	NGO1320	Paraquat-inducible protein B OS=Neisseria gonorrhoeae (strain ATCC 700825 / FA 1090) OX=242231 GN=NGO_1320 PE=4 SV=1	-0.313531	0.179407	0.514991	0.0160224	-0.476142	0.0113267	-0.162611	0.394951	0.25571	0.100233	-0.259281	0.0747983
Q5F767	NGO1319	PqiA family protein OS=Neisseria gonorrhoeae (strain ATCC 700825 / FA 1090) OX=242231 GN=NGO_1319 PE=4 SV=1	0.30478	0.823036	-0.888239	0.422329	-0.343693	0.795925	-0.648473	0.601403	0.0911652	0.945897	0.979404	0.342652
Q5F768	NGO1318	Heme transporter CcmA OS=Neisseria gonorrhoeae (strain ATCC 700825 / FA 1090) OX=242231 GN=NGO_1318 PE=4 SV=2	1.29315	0.0665307	-0.984361	0.0833409	0.710743	0.247383	-0.582405	0.420738	-0.754843	0.357396	0.229518	0.643368
Q5F771	NGO1314	Protease OS=Neisseria gonorrhoeae (strain ATCC 700825 / FA 1090) OX=242231 GN=NGO_1314 PE=4 SV=1	0.429253	0.14626	-0.380606	0.365752	0.935083	0.013161	0.50583	0.0843697	-0.353696	0.101583	0.0269103	0.935847
Q5F7G2	NGO1216	Diacylglycerol kinase OS=Neisseria gonorrhoeae (strain ATCC 700825 / FA 1090) OX=242231 GN=NGO_1216 PE=3 SV=1	1	0	1	0	1	0	1	0	1	0	1	0
Q5F774	NGO1311	Adenine phosphoribosyltransferase OS=Neisseria gonorrhoeae (strain ATCC 700825 / FA 1090) OX=242231 GN=apt PE=3 SV=2	0.634619	0.636226	-1000	0.373901	2.45238	0.253165	1.81776	0.269038	-1000	0.142064	-0.156303	0.926902
Q5F7I0	NGO1197	SIR2_2 domain-containing protein OS=Neisseria gonorrhoeae (strain ATCC 700825 / FA 1090) OX=242231 GN=NGO_1197 PE=4 SV=2	2.88144	0.0135225	1	0	1000	0.00287743	1000	0.373901	1	0	1	0
Q5F777	NGO1308	Guanosine-3,5-bis(Diphosphate) 3-pyrophosphohydrolase OS=Neisseria gonorrhoeae (strain ATCC 700825 / FA 1090) OX=242231 GN=NGO_1308 PE=3 SV=1	-0.719524	0.0373901	-0.406297	0.138499	-1.24523	0.00222478	-0.52571	0.0555032	-0.201137	0.17488	0.20516	0.42193
Q5F778	NGO1307	Coenzyme A biosynthesis bifunctional protein CoaBC OS=Neisseria gonorrhoeae (strain ATCC 700825 / FA 1090) OX=242231 GN=NGO_1307 PE=3 SV=1	3.45534	0.14831	-1000	0.373901	1000	0.116158	1000	0.373901	1	0	1000	0.373901
Q5F783	NGO1300	50S ribosomal protein L3 glutamine methyltransferase OS=Neisseria gonorrhoeae (strain ATCC 700825 / FA 1090) OX=242231 GN=prmB PE=3 SV=1	-0.159918	0.712174	0.322153	0.509861	-0.488193	0.173987	-0.328275	0.450445	0.377597	0.483332	0.0554436	0.81359
Q5F788	NGO1295	Alanine racemase OS=Neisseria gonorrhoeae (strain ATCC 700825 / FA 1090) OX=242231 GN=alr PE=3 SV=1	-0.152466	0.424259	0.0795873	0.698615	-0.0785013	0.536509	0.0739645	0.726072	0.148484	0.50721	0.0688963	0.648081
Q5F7P9	NGO1121	Uncharacterized protein OS=Neisseria gonorrhoeae (strain ATCC 700825 / FA 1090) OX=242231 GN=NGO_0474 PE=4 SV=1	-1000	0.373901	1	0	1	0	1000	0.373901	1	0	1	0
Q5F791	NGO1292	Disulfide bond formation protein B OS=Neisseria gonorrhoeae (strain ATCC 700825 / FA 1090) OX=242231 GN=dsbB PE=3 SV=1	0.892139	0.479767	0.97602	0.576245	1.73653	0.312737	0.844395	0.586395	1.54811	0.475142	0.572093	0.721937
Q5F792	NGO1291	Probable transcriptional regulatory protein NGO1291 OS=Neisseria gonorrhoeae (strain ATCC 700825 / FA 1090) OX=242231 GN=NGO1291 PE=3 SV=1	-0.324882	0.177154	1.06668	0.044867	0.862976	0.0152414	1.18786	0.003407	0.757267	0.0630631	-0.309414	0.286924
Q5F796	NGO1287	GTP-binding protein OS=Neisseria gonorrhoeae (strain ATCC 700825 / FA 1090) OX=242231 GN=NGO_1287 PE=4 SV=1	1.93476	0.266596	-2.50835	0.156789	1.21861	0.362826	-0.716146	0.650173	-1.13941	0.472392	1.36894	0.273688
Q5F797	NGO1286	Translation initiation factor IF-2 OS=Neisseria gonorrhoeae (strain ATCC 700825 / FA 1090) OX=242231 GN=infB PE=3 SV=1	0.414606	0.000622466	0.78674	0.00334478	1.37626	3.49617e-05	0.961656	0.000319273	0.383818	0.0360432	-0.402922	0.0395009
Q5F798	NGO1285	Transcription termination/antitermination protein NusA OS=Neisseria gonorrhoeae (strain ATCC 700825 / FA 1090) OX=242231 GN=nusA PE=3 SV=2	0.105752	0.544578	-0.347682	0.142927	-0.0155212	0.890633	-0.121273	0.445243	0.0531741	0.820961	0.400856	0.00489721
Q5F7A0	NGO1283	Phosphoserine aminotransferase OS=Neisseria gonorrhoeae (strain ATCC 700825 / FA 1090) OX=242231 GN=serC PE=3 SV=1	0.942358	0.355264	-1.05367	0.112023	1.694	0.17172	0.75164	0.56283	0.0753639	0.950916	1.12904	0.140417
Q5F7A2	NGO1279	Putative NAD(P)H nitroreductase OS=Neisseria gonorrhoeae (strain ATCC 700825 / FA 1090) OX=242231 GN=NGO_1279 PE=3 SV=1	-0.0374521	0.929992	-0.37053	0.433181	0.0553398	0.908373	0.0927918	0.857078	-0.426246	0.494261	-0.0557154	0.901644
Q5F7A4	NGO1276	Copper-containing nitrite reductase OS=Neisseria gonorrhoeae (strain ATCC 700825 / FA 1090) OX=242231 GN=NGO_1276 PE=1 SV=1	-0.258792	0.714968	0.201255	0.555042	-0.000698824	0.999539	0.258094	0.76394	0.554772	0.507643	0.353517	0.68803
Q5F7U2	NGO1078	Acyl-CoA thioester hydrolase OS=Neisseria gonorrhoeae (strain ATCC 700825 / FA 1090) OX=242231 GN=NGO_1078 PE=4 SV=1	4.32542	0.00554937	1	0	1000	0.00394882	1000	0.373901	1	0	1	0
Q5F7A6	NGO1274	Uncharacterized protein OS=Neisseria gonorrhoeae (strain ATCC 700825 / FA 1090) OX=242231 GN=NGO_1274 PE=4 SV=1	-0.913834	0.261451	-0.0909036	0.866714	-1.18627	0.000499509	-0.272435	0.593023	0.182133	0.607346	0.273036	0.571039
Q5F7A7	NGO1273	HIT domain-containing protein OS=Neisseria gonorrhoeae (strain ATCC 700825 / FA 1090) OX=242231 GN=NGO_1273 PE=4 SV=1	-0.073189	0.950259	-3.3297	0.109308	0.528672	0.642136	0.601861	0.632208	-1.32959	0.399422	2.00011	0.167272
Q5F7B7	NGO1261	Ribosomal RNA small subunit methyltransferase J OS=Neisseria gonorrhoeae (strain ATCC 700825 / FA 1090) OX=242231 GN=rsmJ PE=3 SV=1	-0.603117	0.789521	-0.904998	0.702119	0.344741	0.875479	0.947858	0.690983	-0.328368	0.881202	0.57663	0.797904
Q5F7B8	NGO1260	ATPase AAA OS=Neisseria gonorrhoeae (strain ATCC 700825 / FA 1090) OX=242231 GN=NGO_1260 PE=4 SV=1	-0.624136	0.646296	0.432474	0.576272	-0.34973	0.713308	0.274406	0.769209	0.67436	0.341568	0.241886	0.67655
Q5F7B9	NGO1259	DNA topoisomerase 4 subunit A OS=Neisseria gonorrhoeae (strain ATCC 700825 / FA 1090) OX=242231 GN=parC PE=3 SV=1	-0.528159	0.04322	0.440724	0.0262274	-0.684364	0.00711124	-0.156205	0.350333	0.120464	0.418566	-0.32026	0.0303148
Q5F7C0	NGO1258	2,3-bisphosphoglycerate-dependent phosphoglycerate mutase OS=Neisseria gonorrhoeae (strain ATCC 700825 / FA 1090) OX=242231 GN=gpmA PE=3 SV=1	1	0	-1.45917	0.370455	-1000	0.373901	-1000	0.373901	-0.276652	0.899453	1.18252	0.455939
Q5F7C4	NGO1254	Alanine--tRNA ligase OS=Neisseria gonorrhoeae (strain ATCC 700825 / FA 1090) OX=242231 GN=alaS PE=3 SV=1	0.0124164	0.900687	0.405953	0.0473767	0.421337	0.00391608	0.408921	0.0103417	0.213957	0.0402751	-0.191996	0.240176
Q5F7C5	NGO1253	Putrescine-binding periplasmic protein OS=Neisseria gonorrhoeae (strain ATCC 700825 / FA 1090) OX=242231 GN=NGO_1253 PE=3 SV=2	1.88693	0.209651	0.796605	0.693666	0.718181	0.425899	-1.16875	0.295872	0.863559	0.677943	0.0669543	0.856349
Q5F7C7	NGO1251	Prokaryotic membrane lipolipid attachment site family protein OS=Neisseria gonorrhoeae (strain ATCC 700825 / FA 1090) OX=242231 GN=NGO_1251 PE=4 SV=2	-0.348201	0.283875	-0.269812	0.451898	0.03733	0.857068	0.385531	0.231213	-0.501337	0.135892	-0.231526	0.354833
Q5F817	NGO0984	Oxidoreductase OS=Neisseria gonorrhoeae (strain ATCC 700825 / FA 1090) OX=242231 GN=NGO_0984 PE=4 SV=1	-0.251143	0.908543	1000	0.373901	1000	0.373901	1000	0.373901	1000	0.373901	1	0
Q5F7D2	NGO1246	Peptidase OS=Neisseria gonorrhoeae (strain ATCC 700825 / FA 1090) OX=242231 GN=NGO_1246 PE=4 SV=1	-0.615601	0.299506	0.0155353	0.962521	-0.92131	0.0607342	-0.305709	0.481773	0.203342	0.415549	0.187806	0.630124
Q5F7D5	NGO1243	3-hydroxyacid dehydrogenase OS=Neisseria gonorrhoeae (strain ATCC 700825 / FA 1090) OX=242231 GN=NGO_1243 PE=4 SV=1	-0.575038	0.0108761	-0.835958	0.262386	-0.332744	0.152455	0.242293	0.189076	-0.963492	0.151046	-0.127534	0.69169
Q5F7D6	NGO1242	Imidazoleglycerol-phosphate dehydratase OS=Neisseria gonorrhoeae (strain ATCC 700825 / FA 1090) OX=242231 GN=hisB PE=3 SV=2	-0.117857	0.380722	0.235952	0.230959	-0.467621	0.0193981	-0.349764	0.0299299	0.260936	0.0295937	0.0249832	0.904076
Q5F7D7	NGO1241	Histidinol-phosphate aminotransferase OS=Neisseria gonorrhoeae (strain ATCC 700825 / FA 1090) OX=242231 GN=hisC PE=3 SV=1	-0.181191	0.769894	-0.758909	0.248838	0.749675	0.328835	0.930865	0.324401	-0.190722	0.862474	0.568186	0.400738
Q5F895	NGO0893	FAD-linked oxidase OS=Neisseria gonorrhoeae (strain ATCC 700825 / FA 1090) OX=242231 GN=NGO_0893 PE=4 SV=1	1.33205	0.326049	1	0	1000	0.116531	1000	0.117152	1	0	1	0
Q5F7D9	NGO1239	Endonuclease OS=Neisseria gonorrhoeae (strain ATCC 700825 / FA 1090) OX=242231 GN=NGO_1239 PE=4 SV=1	-0.264051	0.224597	0.473011	0.0634314	-0.268882	0.0444148	-0.00483153	0.976125	0.287149	0.0574837	-0.185862	0.330981
Q5F7E0	NGO1238	ATP phosphoribosyltransferase OS=Neisseria gonorrhoeae (strain ATCC 700825 / FA 1090) OX=242231 GN=hisG PE=3 SV=1	-2.02428	0.0122649	-0.162578	0.541457	-2.18846	0.00330597	-0.164181	0.422522	-0.0824431	0.531756	0.0801351	0.749697
Q5F7E1	NGO1237	AhpC/TSA family protein OS=Neisseria gonorrhoeae (strain ATCC 700825 / FA 1090) OX=242231 GN=NGO_1237 PE=4 SV=1	0.402899	0.409319	-0.219609	0.771343	1.27298	0.00745041	0.870078	0.226246	-0.416594	0.561181	-0.196985	0.186785
Q5F7E2	NGO1236	Acetolactate synthase OS=Neisseria gonorrhoeae (strain ATCC 700825 / FA 1090) OX=242231 GN=NGO_1236 PE=3 SV=1	-0.0519946	0.707803	-0.120767	0.793836	-0.41311	0.152751	-0.361116	0.213811	-0.33135	0.478348	-0.210584	0.479993
Q5F7E3	NGO1235	Acetolactate synthase OS=Neisseria gonorrhoeae (strain ATCC 700825 / FA 1090) OX=242231 GN=NGO_1235 PE=4 SV=1	-0.739986	0.0920448	-0.656939	0.253236	-0.764803	0.0465651	-0.0248163	0.880519	-1.07248	0.00447943	-0.415546	0.247939
Q5F7E5	NGO1233	Ketol-acid reductoisomerase (NADP(+)) OS=Neisseria gonorrhoeae (strain ATCC 700825 / FA 1090) OX=242231 GN=ilvC PE=3 SV=1	-0.0615371	0.807813	-0.808601	0.171484	-0.447687	0.0466804	-0.386149	0.142935	-0.251791	0.25264	0.556809	0.276342
Q5F7E7	NGO1231	Aconitate hydratase B OS=Neisseria gonorrhoeae (strain ATCC 700825 / FA 1090) OX=242231 GN=NGO_1231 PE=3 SV=1	-0.32463	0.0801555	0.286198	0.122603	-0.0940623	0.0372717	0.230568	0.163908	0.136992	0.0662681	-0.149207	0.363354
Q5F7E9	NGO1229	Permease OS=Neisseria gonorrhoeae (strain ATCC 700825 / FA 1090) OX=242231 GN=NGO_1229 PE=4 SV=1	1	0	-1000	0.373901	1	0	1	0	1	0	1000	0.373901
Q5F7F0	NGO1228	Permease OS=Neisseria gonorrhoeae (strain ATCC 700825 / FA 1090) OX=242231 GN=NGO_1228 PE=4 SV=1	-1000	0.373901	0.256441	0.843001	-1000	0.164156	-0.775491	0.642227	0.192611	0.880441	-0.0638294	0.960454
Q5F8L7	NGO0755	Riboflavin synthase subunit alpha OS=Neisseria gonorrhoeae (strain ATCC 700825 / FA 1090) OX=242231 GN=NGO_0755 PE=4 SV=2	1.01757	0.673556	1	0	1000	0.373901	1000	0.373901	1	0	1	0
Q5F7F3	NGO1225	Peptidyl-prolyl cis-trans isomerase OS=Neisseria gonorrhoeae (strain ATCC 700825 / FA 1090) OX=242231 GN=NGO_1225 PE=3 SV=1	-0.540289	0.188602	0.0328663	0.845226	0.181962	0.563911	0.722251	0.093808	0.317955	0.177887	0.285089	0.225453
Q5F7F6	NGO1222	Peroxiredoxin OS=Neisseria gonorrhoeae (strain ATCC 700825 / FA 1090) OX=242231 GN=NGO_1222 PE=4 SV=2	-2.0781	0.0890904	-0.89625	0.382451	-1.80251	0.124556	0.275588	0.70361	-0.623671	0.552694	0.27258	0.704681
Q5F7F7	NGO1221	GntR family transcriptional regulator OS=Neisseria gonorrhoeae (strain ATCC 700825 / FA 1090) OX=242231 GN=NGO_1221 PE=4 SV=1	-0.0399142	0.804812	0.396376	0.0424651	-0.153134	0.355224	-0.11322	0.469384	0.128986	0.441373	-0.26739	0.0768416
Q5F7F9	NGO1219	DeoR faimly transcriptional regulator OS=Neisseria gonorrhoeae (strain ATCC 700825 / FA 1090) OX=242231 GN=NGO_1219 PE=4 SV=1	0.481661	0.458909	-1.10389	0.0555319	-0.634418	0.0365845	-1.11608	0.056271	-0.970564	0.0303006	0.133324	0.607224
Q5F7G0	NGO1218	Glutamine--tRNA ligase OS=Neisseria gonorrhoeae (strain ATCC 700825 / FA 1090) OX=242231 GN=glnS PE=3 SV=2	-0.431959	0.243498	-0.136591	0.127244	-0.59434	0.115331	-0.162381	0.509743	-0.56966	0.0353304	-0.433069	0.0747442
Q5F7G1	NGO1217	Glutathione synthetase OS=Neisseria gonorrhoeae (strain ATCC 700825 / FA 1090) OX=242231 GN=gshB PE=3 SV=2	-0.300462	0.0690755	0.142144	0.200549	0.064098	0.627473	0.36456	0.0512223	0.0655068	0.574637	-0.0766368	0.572519
Q5F8M4	NGO0746	Methyltransferase OS=Neisseria gonorrhoeae (strain ATCC 700825 / FA 1090) OX=242231 GN=NGO_0746 PE=4 SV=1	1	0	1	0	1	0	1	0	1	0	1	0
Q5F7G4	NGO1214	tRNA-specific 2-thiouridylase MnmA OS=Neisseria gonorrhoeae (strain ATCC 700825 / FA 1090) OX=242231 GN=mnmA PE=3 SV=2	-0.833369	0.192778	-0.151388	0.64708	-1.01143	0.0425526	-0.17806	0.680669	-0.221047	0.432854	-0.0696585	0.838499
Q5F7G5	NGO1213	Long-chain fatty acid--CoA ligase OS=Neisseria gonorrhoeae (strain ATCC 700825 / FA 1090) OX=242231 GN=NGO_1213 PE=4 SV=1	-1.17802	0.0353099	0.332349	0.19303	-1.4551	0.00382212	-0.277075	0.243175	0.310662	0.0482494	-0.0216867	0.929473
Q5F7G6	NGO1212	CTP synthase OS=Neisseria gonorrhoeae (strain ATCC 700825 / FA 1090) OX=242231 GN=pyrG PE=3 SV=1	-0.228084	0.588828	0.344335	0.361348	0.00192969	0.995326	0.230014	0.597354	0.338561	0.250415	-0.00577383	0.989471
Q5F7G9	NGO1209	Cytosine-specific methyltransferase OS=Neisseria gonorrhoeae (strain ATCC 700825 / FA 1090) OX=242231 GN=NGO_1209 PE=3 SV=1	-1000	0.187094	-1.07528	0.243455	-1000	0.0154768	-2.41798	0.0410735	-0.523869	0.52406	0.551412	0.403312
Q5F7H0	NGO1208	Restriction endonuclease OS=Neisseria gonorrhoeae (strain ATCC 700825 / FA 1090) OX=242231 GN=NGO_1208 PE=4 SV=2	-1000	0.00307628	-0.0294798	0.954312	-1000	0.000216783	-0.127327	0.632153	-0.168258	0.699923	-0.138779	0.637552
Q5F7H1	NGO1207	UvrABC system protein A OS=Neisseria gonorrhoeae (strain ATCC 700825 / FA 1090) OX=242231 GN=uvrA PE=3 SV=1	-0.254194	0.263908	0.307765	0.176744	-0.123917	0.548603	0.130277	0.614474	0.0600356	0.753654	-0.24773	0.385488
Q5F7H2	NGO1206	Phosphatidylserine decarboxylase proenzyme OS=Neisseria gonorrhoeae (strain ATCC 700825 / FA 1090) OX=242231 GN=psd PE=3 SV=1	-0.370849	0.410901	-0.508231	0.301629	-0.614291	0.0624847	-0.243442	0.50009	-0.179354	0.603653	0.328877	0.40163
Q5F7H3	NGO1205	Ligand-gated channel OS=Neisseria gonorrhoeae (strain ATCC 700825 / FA 1090) OX=242231 GN=NGO_1205 PE=3 SV=2	-0.391577	0.606085	0.286148	0.356514	-1.2888	0.0124702	-0.89722	0.097498	0.346529	0.145103	0.0603806	0.838088
Q5F7H4	NGO1204	Anthranilate synthase component II OS=Neisseria gonorrhoeae (strain ATCC 700825 / FA 1090) OX=242231 GN=NGO_1204 PE=4 SV=1	0.0937177	0.726864	-1.26731	0.171316	0.348515	0.278463	0.254797	0.496876	-0.985355	0.234692	0.28196	0.575709
Q5F8R2	NGO0701	Uncharacterized protein OS=Neisseria gonorrhoeae (strain ATCC 700825 / FA 1090) OX=242231 GN=NGO_0701 PE=4 SV=1	2.00847	0.250293	1	0	1000	0.116714	1000	0.373901	1	0	1	0
Q5F7H8	NGO1199	ATP-dependent helicase OS=Neisseria gonorrhoeae (strain ATCC 700825 / FA 1090) OX=242231 GN=NGO_1199 PE=4 SV=2	-1.73228	0.29941	-0.542001	0.688003	-1.89278	0.0634002	-0.160498	0.830666	-0.691162	0.576639	-0.149161	0.692815
Q5F7H8	NGO1199	ATP-dependent helicase OS=Neisseria gonorrhoeae (strain ATCC 700825 / FA 1090) OX=242231 GN=NGO_1199 PE=4 SV=2	0.495447	0.663887	0.311512	0.780868	0.26944	0.806593	-0.226007	0.83898	-0.49654	0.662721	-0.808053	0.499751
Q5F7H9	NGO1198	Protein DcaA OS=Neisseria gonorrhoeae (strain ATCC 700825 / FA 1090) OX=242231 GN=NGO_1198 PE=4 SV=1	1	0	1	0	-1000	0.373901	-1000	0.373901	-1000	0.373901	-1000	0.373901
Q5F8R4	NGO0699	Restriction endonuclease subunit S OS=Neisseria gonorrhoeae (strain ATCC 700825 / FA 1090) OX=242231 GN=NGO_0699 PE=4 SV=1	1.68801	0.0030426	1	0	1000	0.000493497	1000	0.00275729	1	0	1	0
Q5F7I2	NGO1195	Chloride channel protein EriC OS=Neisseria gonorrhoeae (strain ATCC 700825 / FA 1090) OX=242231 GN=NGO_1195 PE=4 SV=1	0.702392	0.575804	-1.71336	0.129672	-1.75676	0.0141848	-2.45915	0.00194828	-1.48565	0.0535661	0.227708	0.663418
Q5F7I3	NGO1194	Arginine biosynthesis bifunctional protein ArgJ OS=Neisseria gonorrhoeae (strain ATCC 700825 / FA 1090) OX=242231 GN=argJ PE=3 SV=1	-0.343681	0.341038	-0.607066	0.176108	-0.563601	0.0252456	-0.219919	0.466912	-0.348598	0.124449	0.258468	0.473487
Q5F7I8	NGO1189	33 kDa chaperonin OS=Neisseria gonorrhoeae (strain ATCC 700825 / FA 1090) OX=242231 GN=hslO PE=3 SV=1	0.0740598	0.752772	0.0998545	0.541612	-0.170824	0.193009	-0.244883	0.350253	0.18223	0.300678	0.0823753	0.582612
Q5F7I9	NGO1188	Magnesium transporter MgtE OS=Neisseria gonorrhoeae (strain ATCC 700825 / FA 1090) OX=242231 GN=NGO_1188 PE=3 SV=1	0.468685	0.0814571	-0.11927	0.609872	-0.954996	0.00666713	-1.42368	0.00433023	-0.251383	0.307363	-0.132113	0.514519
Q5F7J0	NGO1187	Hydroxyacylglutathione hydrolase OS=Neisseria gonorrhoeae (strain ATCC 700825 / FA 1090) OX=242231 GN=gloB PE=3 SV=1	-0.746886	0.109097	-0.184081	0.526249	-0.89704	0.000220481	-0.150155	0.613866	-0.0990685	0.432394	0.0850123	0.745458
Q5F7J4	NGO1183	Phosphoribosylformylglycinamidine synthase OS=Neisseria gonorrhoeae (strain ATCC 700825 / FA 1090) OX=242231 GN=purL PE=3 SV=2	1.42808	0.402342	-0.440072	0.78834	2.59033	0.268778	1.16224	0.375538	-0.394483	0.806556	0.0455887	0.96819
Q5F7J5	NGO1182	Nitrogen regulatory protein P-II 1 OS=Neisseria gonorrhoeae (strain ATCC 700825 / FA 1090) OX=242231 GN=NGO_1182 PE=3 SV=1	-1.35364	0.468364	-1000	0.373901	-0.249895	0.879392	1.10375	0.48405	-1000	0.121582	-0.684905	0.662985
Q5F7L0	NGO1161	Hemagglutinin OS=Neisseria gonorrhoeae (strain ATCC 700825 / FA 1090) OX=242231 GN=NGO_1161 PE=4 SV=1	-2.40341	0.00379515	0.237445	0.430055	-2.57425	0.0159224	-0.170838	0.616511	0.194449	0.617263	-0.0429953	0.889278
Q5F7L1	NGO1160	Phosphomethylpyrimidine kinase OS=Neisseria gonorrhoeae (strain ATCC 700825 / FA 1090) OX=242231 GN=NGO_1160 PE=4 SV=1	0.213158	0.757717	-0.257542	0.751927	0.534667	0.444534	0.321509	0.64697	-0.431625	0.618542	-0.174083	0.764316
Q5F7L7	NGO1154	Potassium transporter peripheral membrane component OS=Neisseria gonorrhoeae (strain ATCC 700825 / FA 1090) OX=242231 GN=trkA PE=4 SV=1	-0.2529	0.741106	-0.193661	0.784544	0.266119	0.440073	0.519019	0.550834	0.0119341	0.985028	0.205595	0.710921
Q5F7L8	NGO1152	ABC transporter substrate-binding protein OS=Neisseria gonorrhoeae (strain ATCC 700825 / FA 1090) OX=242231 GN=NGO_1152 PE=3 SV=1	-0.670372	0.00248582	0.193919	0.297408	-0.425997	0.00895867	0.244375	0.0755978	0.193177	0.307978	-0.00074203	0.993915
Q5F7M0	NGO1150	Uncharacterized protein OS=Neisseria gonorrhoeae (strain ATCC 700825 / FA 1090) OX=242231 GN=NGO_1150 PE=4 SV=1	-0.662586	0.0635822	0.66468	0.110804	0.543094	0.0416988	1.20568	0.014211	0.596677	0.0338596	-0.0680036	0.86028
Q5F7M1	NGO1149	O-succinylhomoserine sulfhydrolase OS=Neisseria gonorrhoeae (strain ATCC 700825 / FA 1090) OX=242231 GN=NGO_1149 PE=3 SV=1	-0.932397	0.00270681	-0.124837	0.480717	-1.13654	0.000865931	-0.204143	0.0545241	0.0123347	0.945117	0.137171	0.10377
Q5F7M9	NGO1141	Uncharacterized protein OS=Neisseria gonorrhoeae (strain ATCC 700825 / FA 1090) OX=242231 GN=NGO_1141 PE=4 SV=1	-0.428229	0.846752	1000	0.373901	-1.18481	0.447696	-0.756581	0.626281	-0.740421	0.633917	-1000	0.116171
Q5F7N6	NGO1134	GTP cyclohydrolase-2 OS=Neisseria gonorrhoeae (strain ATCC 700825 / FA 1090) OX=242231 GN=ribA PE=3 SV=1	0.502379	0.137533	-0.258213	0.493344	1.05503	0.00899289	0.552646	0.135336	-0.1994	0.605391	0.0588123	0.525166
Q5F7P4;Q5F6D9		Uncharacterized protein OS=Neisseria gonorrhoeae (strain ATCC 700825 / FA 1090) OX=242231 GN=NGO_0469 PE=4 SV=1;Putative phage associated protein OS=Neisseria gonorrhoeae (strain ATCC 700825 / FA 1090) OX=242231 GN=NGO_1620 PE=4 SV=1	-1000	0.373901	0.516104	0.817455	-1000	0.373901	0.082764	0.969607	-0.24597	0.910393	-0.762074	0.741573
Q5F8T2	NGO0678	Uncharacterized protein OS=Neisseria gonorrhoeae (strain ATCC 700825 / FA 1090) OX=242231 GN=NGO_0678 PE=4 SV=1	-1.33681	0.35435	1	0	1000	0.13872	1000	0.135426	1	0	1	0
Q5F7Q3	NGO1117	DUF4065 domain-containing protein OS=Neisseria gonorrhoeae (strain ATCC 700825 / FA 1090) OX=242231 GN=NGO_1117 PE=4 SV=1	0.0034276	0.986602	-1.64243	0.317069	0.495941	0.241643	0.492514	0.158058	-2.26929	0.0642436	-0.626864	0.428161
Q5F7Q4	NGO1116	Repressor OS=Neisseria gonorrhoeae (strain ATCC 700825 / FA 1090) OX=242231 GN=NGO_1116 PE=4 SV=2	0.504899	0.728325	-1000	0.373901	0.41719	0.81463	-0.0877086	0.961605	-1000	0.373901	-0.895455	0.704642
Q5F7T0	NGO1090	Uncharacterized protein OS=Neisseria gonorrhoeae (strain ATCC 700825 / FA 1090) OX=242231 GN=NGO_1090 PE=4 SV=1	-1.77386	0.299544	-1.05527	0.407832	-1.07495	0.488697	0.698909	0.558345	-0.35631	0.825093	0.698964	0.415145
Q5F7T2	NGO1088	Phage associated protein OS=Neisseria gonorrhoeae (strain ATCC 700825 / FA 1090) OX=242231 GN=NGO_1088 PE=4 SV=1	1	0	-1000	0.373901	1	0	1	0	1	0	1000	0.373901
Q5F7T8	NGO1082	Isocitrate dehydrogenase [NADP] OS=Neisseria gonorrhoeae (strain ATCC 700825 / FA 1090) OX=242231 GN=NGO_1082 PE=3 SV=1	-0.297164	0.287401	0.0579142	0.823205	-0.260824	0.108108	0.0363408	0.887929	0.0435071	0.730515	-0.0144072	0.959064
Q5F7T9	NGO1081	CMP-N-acetylneuraminate-beta-galactosamide-alpha-2, 3-sialyltransferase OS=Neisseria gonorrhoeae (strain ATCC 700825 / FA 1090) OX=242231 GN=NGO_1081 PE=4 SV=1	-0.600434	0.0765142	0.544506	0.0376644	-0.24616	0.125638	0.354274	0.180875	0.645905	0.0044964	0.101399	0.623534
Q5F7U0	NGO1080	Cytochrome C OS=Neisseria gonorrhoeae (strain ATCC 700825 / FA 1090) OX=242231 GN=NGO_1080 PE=4 SV=1	-0.180458	0.407631	-0.476588	0.157481	0.724853	0.0173759	0.905311	0.0153323	-0.611327	0.112599	-0.134739	0.423553
Q5F7U1	NGO1079	Malonic semialdehyde reductase OS=Neisseria gonorrhoeae (strain ATCC 700825 / FA 1090) OX=242231 GN=NGO_1079 PE=3 SV=1	-0.307321	0.396956	-0.314407	0.334588	-0.0278067	0.950621	0.279515	0.488864	-0.235013	0.567631	0.0793938	0.850859
Q5F8T9	NGO0671	Inositol-1-monophosphatase OS=Neisseria gonorrhoeae (strain ATCC 700825 / FA 1090) OX=242231 GN=NGO_0671 PE=3 SV=1	-1000	0.373901	1000	0.373901	1	0	1000	0.373901	1000	0.373901	1	0
Q5F7U9	NGO1068	Septum formation inhibitor Maf OS=Neisseria gonorrhoeae (strain ATCC 700825 / FA 1090) OX=242231 GN=NGO_1068 PE=4 SV=1	1	0	1.66852	0.313167	-1000	0.373901	-1000	0.373901	2.12047	0.237206	0.451956	0.838741
Q5F7V3	NGO1064	Carbon starvation protein A OS=Neisseria gonorrhoeae (strain ATCC 700825 / FA 1090) OX=242231 GN=NGO_1064 PE=4 SV=1	-0.738621	0.107002	0.310063	0.141404	-1.08077	0.0314683	-0.342151	0.360954	0.393544	0.107793	0.0834811	0.783995
Q5F7V4	NGO1063	Membrane-bound lysozyme-inhibitor of c-type lysozyme family protein OS=Neisseria gonorrhoeae (strain ATCC 700825 / FA 1090) OX=242231 GN=NGO_1063 PE=4 SV=1	0.0553051	0.75639	-0.52072	0.108155	1.0712	0.00730862	1.0159	0.00232039	-0.526256	0.0831904	-0.00553585	0.977945
Q5F7V6	NGO1061	Succinate-semialdehyde dehydrogenase OS=Neisseria gonorrhoeae (strain ATCC 700825 / FA 1090) OX=242231 GN=gabD PE=3 SV=1	1000	0.116474	-1000	0.373901	0.295997	0.809309	-1000	0.190202	-1000	0.190202	-2.45525	0.283301
Q5F7V7	NGO1060	Fimb protein OS=Neisseria gonorrhoeae (strain ATCC 700825 / FA 1090) OX=242231 GN=NGO_1060 PE=4 SV=1	-0.145051	0.238847	0.44135	0.286443	-0.829377	0.00853972	-0.684326	0.019077	0.315345	0.432484	-0.126005	0.426499
Q5F7V8	NGO1059	Membrane protein OS=Neisseria gonorrhoeae (strain ATCC 700825 / FA 1090) OX=242231 GN=NGO_1059 PE=4 SV=1	-0.247228	0.829378	1.90959	0.517383	0.779353	0.525287	1.02658	0.43088	1.15668	0.619397	-0.752901	0.630844
Q5F7W0	NGO1056	Peptidase OS=Neisseria gonorrhoeae (strain ATCC 700825 / FA 1090) OX=242231 GN=NGO_1056 PE=4 SV=2	0.235217	0.293892	-0.488937	0.112352	-0.0913176	0.604371	-0.326535	0.162732	-0.367158	0.159493	0.121779	0.558662
Q5F7W1	NGO1055	Acyl-CoA thioester hydrolase OS=Neisseria gonorrhoeae (strain ATCC 700825 / FA 1090) OX=242231 GN=NGO_1055 PE=4 SV=1	0.882273	0.179748	1.18534	0.121961	0.261362	0.615809	-0.620911	0.50912	0.278796	0.627385	-0.906541	0.36481
Q5F7W4	NGO1052	Phosphoglycolate phosphatase OS=Neisseria gonorrhoeae (strain ATCC 700825 / FA 1090) OX=242231 GN=NGO1052 PE=3 SV=1	0.162598	0.436292	-1.0597	0.0441406	0.324304	0.222997	0.161706	0.522386	-0.827663	0.0569156	0.232035	0.48965
Q5F7W8	NGO1047	Aminotransferase OS=Neisseria gonorrhoeae (strain ATCC 700825 / FA 1090) OX=242231 GN=NGO_1047 PE=4 SV=1	0.0964245	0.704161	0.0220179	0.953345	0.338801	0.101582	0.242377	0.38191	0.164932	0.67168	0.142914	0.431804
Q5F7W9	NGO1046	Chaperone protein ClpB OS=Neisseria gonorrhoeae (strain ATCC 700825 / FA 1090) OX=242231 GN=clpB PE=3 SV=1	-1.1228	0.0109584	-0.145761	0.357999	-1.78263	3.96121e-05	-0.659826	0.00988113	-0.243494	0.00656749	-0.0977334	0.513843
Q5F7X0	NGO1045	Tryptophan--tRNA ligase OS=Neisseria gonorrhoeae (strain ATCC 700825 / FA 1090) OX=242231 GN=trpS PE=1 SV=1	-0.0622266	0.849371	-0.0167855	0.958548	-0.264512	0.194641	-0.202285	0.464519	0.114838	0.235153	0.131623	0.70205
Q5F7X2	NGO1043	Lipoprotein OS=Neisseria gonorrhoeae (strain ATCC 700825 / FA 1090) OX=242231 GN=NGO_1043 PE=4 SV=1	-0.580825	0.555213	-1.20959	0.364766	0.847717	0.0879503	1.42854	0.279941	-0.897725	0.0702935	0.311862	0.744713
Q5F7X4	NGO1041	Exopolyphosphatase OS=Neisseria gonorrhoeae (strain ATCC 700825 / FA 1090) OX=242231 GN=NGO_1041 PE=4 SV=1	-0.263771	0.107679	0.0150425	0.906549	-0.311388	0.0343002	-0.0476168	0.731769	-0.0205468	0.815483	-0.0355894	0.809259
Q5F7X9	NGO1032	Membrane protein OS=Neisseria gonorrhoeae (strain ATCC 700825 / FA 1090) OX=242231 GN=NGO_1032 PE=4 SV=1	0.102388	0.722241	0.357468	0.480012	0.469726	0.302726	0.367338	0.336774	0.823839	0.107573	0.466371	0.466568
Q5F7Y0	NGO1031	Single-stranded DNA-binding protein OS=Neisseria gonorrhoeae (strain ATCC 700825 / FA 1090) OX=242231 GN=NGO_1031 PE=3 SV=1	0.174148	0.4959	-0.217818	0.678125	0.710664	0.0551616	0.536516	0.0417748	-0.684668	0.0698915	-0.466849	0.265164
Q5F7Y3	NGO1028	Transketolase OS=Neisseria gonorrhoeae (strain ATCC 700825 / FA 1090) OX=242231 GN=NGO_1028 PE=3 SV=1	0.17592	0.127155	0.359512	0.148384	0.697354	0.00181712	0.521434	0.00385141	0.175519	0.384223	-0.183993	0.160531
Q5F7Y5	NGO1026	Ferredoxin OS=Neisseria gonorrhoeae (strain ATCC 700825 / FA 1090) OX=242231 GN=NGO_1026 PE=4 SV=1	0.347512	0.236027	0.503296	0.467964	1.15061	0.117599	0.803098	0.271339	0.793423	0.429487	0.290127	0.709552
Q5F7Y6	NGO1025	Membrane protein OS=Neisseria gonorrhoeae (strain ATCC 700825 / FA 1090) OX=242231 GN=NGO_1025 PE=4 SV=2	-0.102505	0.721426	-0.59589	0.208381	-0.367208	0.109627	-0.264704	0.394386	-0.73803	0.0380404	-0.14214	0.682109
Q5F7Y7	NGO1024	2-nitropropane dioxygenase OS=Neisseria gonorrhoeae (strain ATCC 700825 / FA 1090) OX=242231 GN=NGO_1024 PE=4 SV=1	0.918675	0.495579	-2.84397	0.117957	-0.583766	0.497136	-1.50244	0.164083	-0.967542	0.27487	1.87643	0.169608
Q5F805	NGO0999	RNA polymerase sigma factor RpoD OS=Neisseria gonorrhoeae (strain ATCC 700825 / FA 1090) OX=242231 GN=rpoD PE=3 SV=1	0.196702	0.0806277	-0.107653	0.438547	0.398379	0.00876861	0.201678	0.0136156	-0.12137	0.273313	-0.0137165	0.877199
Q5F806	NGO0998	DNA primase OS=Neisseria gonorrhoeae (strain ATCC 700825 / FA 1090) OX=242231 GN=dnaG PE=3 SV=1	1000	0.373901	-0.651638	0.631109	-0.357402	0.871072	-1000	0.373901	-0.443581	0.816039	0.208057	0.905905
Q5F807	NGO0996	Protein translocase subunit SecA OS=Neisseria gonorrhoeae (strain ATCC 700825 / FA 1090) OX=242231 GN=secA PE=3 SV=1	-0.0362114	0.477974	0.216701	0.273387	0.0225577	0.301567	0.0587691	0.27365	0.139578	0.43952	-0.0771234	0.138531
Q5F809	NGO0994	Membrane protein OS=Neisseria gonorrhoeae (strain ATCC 700825 / FA 1090) OX=242231 GN=NGO_0994 PE=1 SV=1	-0.156292	0.618064	0.071475	0.892656	0.298986	0.0240915	0.455278	0.223546	0.262396	0.642648	0.190921	0.163566
Q5F810	NGO0993	Cation-binding protein OS=Neisseria gonorrhoeae (strain ATCC 700825 / FA 1090) OX=242231 GN=NGO_0993 PE=4 SV=1	-0.00861521	0.987935	-1.12185	0.357216	0.610222	0.296012	0.618837	0.37456	-1.46043	0.237607	-0.338579	0.571483
Q5F811	NGO0992	Diadenosine tetraphosphatase OS=Neisseria gonorrhoeae (strain ATCC 700825 / FA 1090) OX=242231 GN=NGO_0992 PE=4 SV=1	0.636424	0.343577	-0.599889	0.382607	0.141741	0.668194	-0.494683	0.518178	-0.390734	0.613674	0.209156	0.547342
Q5F814	NGO0988	Methylated-DNA--protein-cysteine methyltransferase OS=Neisseria gonorrhoeae (strain ATCC 700825 / FA 1090) OX=242231 GN=NGO_0988 PE=3 SV=2	-0.4399	0.715221	-1.33104	0.119448	0.786065	0.162895	1.22596	0.426058	-1.14066	0.097081	0.190384	0.60395
Q5F815	NGO0987	ADP-heptose--LPS heptosyltransferase OS=Neisseria gonorrhoeae (strain ATCC 700825 / FA 1090) OX=242231 GN=NGO_0987 PE=4 SV=1	1.00104	0.677611	-0.282033	0.897543	1.25459	0.620541	0.253549	0.907684	0.177041	0.935224	0.459074	0.836352
Q5F816	NGO0986	SsrA-binding protein OS=Neisseria gonorrhoeae (strain ATCC 700825 / FA 1090) OX=242231 GN=smpB PE=3 SV=2	-0.57378	0.670462	0.996003	0.445432	-0.256455	0.816007	0.317326	0.804866	0.767139	0.535633	-0.228864	0.834824
Q5F8U6	NGO0664	UPF0056 inner membrane protein OS=Neisseria gonorrhoeae (strain ATCC 700825 / FA 1090) OX=242231 GN=NGO_0664 PE=3 SV=1	1	0	1	0	1	0	1	0	1	0	1	0
Q5F820	NGO0981	Peptidylprolyl isomerase OS=Neisseria gonorrhoeae (strain ATCC 700825 / FA 1090) OX=242231 GN=NGO_0981 PE=4 SV=1	0.5352	0.310257	-0.264062	0.903933	0.80203	0.221829	0.266829	0.71237	-2.65592	0.118962	-2.39186	0.138336
Q5F821	NGO0980	Phytoene synthase OS=Neisseria gonorrhoeae (strain ATCC 700825 / FA 1090) OX=242231 GN=NGO_0980 PE=4 SV=2	0.0024295	0.995363	-0.804088	0.342475	0.82298	0.165744	0.82055	0.0306608	-0.664129	0.364319	0.139959	0.752118
Q5F823	NGO0978	Thiol:disulfide interchange protein DsbD OS=Neisseria gonorrhoeae (strain ATCC 700825 / FA 1090) OX=242231 GN=dsbD PE=3 SV=2	-0.100491	0.902867	-0.136491	0.72821	-1.10266	0.0331208	-1.00217	0.0790487	0.0861881	0.50174	0.222679	0.586225
Q5F824	NGO0977	Acetate kinase OS=Neisseria gonorrhoeae (strain ATCC 700825 / FA 1090) OX=242231 GN=ackA PE=3 SV=2	-0.433924	0.150927	0.640297	0.041805	0.408017	0.000429643	0.84194	0.039391	0.7447	0.000792664	0.104403	0.716188
Q5F827	NGO0974	Membrane protein OS=Neisseria gonorrhoeae (strain ATCC 700825 / FA 1090) OX=242231 GN=NGO_0974 PE=4 SV=1	-0.238834	0.895077	-0.306976	0.850147	-0.668326	0.565796	-0.429492	0.788269	-0.676366	0.665286	-0.36939	0.740069
Q5F828	NGO0973	DNA polymerase III subunit epsilon OS=Neisseria gonorrhoeae (strain ATCC 700825 / FA 1090) OX=242231 GN=dnaQ PE=4 SV=1	-0.142074	0.451799	-0.359062	0.257405	-0.345994	0.0510414	-0.20392	0.222022	-0.435743	0.031091	-0.076681	0.752169
Q5F831	NGO0970	Ribose-5-phosphate isomerase A OS=Neisseria gonorrhoeae (strain ATCC 700825 / FA 1090) OX=242231 GN=rpiA PE=3 SV=1	-0.0934742	0.649941	-0.1096	0.800446	-0.277356	0.667331	-0.183882	0.762748	-0.587954	0.426339	-0.478354	0.521398
Q5F833;Q5F833		Amino acid ABC transporter permease OS=Neisseria gonorrhoeae (strain ATCC 700825 / FA 1090) OX=242231 GN=NGO_0968 PE=3 SV=1	-0.566074	0.471304	0.173014	0.792756	-0.18698	0.813093	0.379094	0.539841	0.231331	0.697003	0.0583168	0.931225
Q5F835	NGO0963	Arginine--tRNA ligase OS=Neisseria gonorrhoeae (strain ATCC 700825 / FA 1090) OX=242231 GN=argS PE=3 SV=1	-0.684047	0.0358543	0.695353	0.0147744	-0.271374	0.387484	0.412673	0.0222243	0.54848	0.0379266	-0.146873	0.368696
Q5F836	NGO0962	Nicotinate phosphoribosyltransferase OS=Neisseria gonorrhoeae (strain ATCC 700825 / FA 1090) OX=242231 GN=pncB PE=3 SV=2	-1.98582	0.0473366	-0.120115	0.780083	-2.57266	0.022456	-0.586835	0.113496	-0.22869	0.54617	-0.108574	0.784412
Q5F837	NGO0961	Segregation and condensation protein A OS=Neisseria gonorrhoeae (strain ATCC 700825 / FA 1090) OX=242231 GN=NGO_0961 PE=3 SV=1	-0.276818	0.899394	-0.101428	0.919674	-1.64844	0.138441	-1.37162	0.225357	0.384361	0.720222	0.485788	0.443264
Q5F838	NGO0960	Heme biosynthesis protein HemY OS=Neisseria gonorrhoeae (strain ATCC 700825 / FA 1090) OX=242231 GN=NGO_0960 PE=4 SV=1	-0.197203	0.573643	-0.567835	0.182632	-0.449845	0.0123951	-0.252642	0.421121	-0.399583	0.180096	0.168252	0.542534
Q5F839	NGO0959	Universal stress protein OS=Neisseria gonorrhoeae (strain ATCC 700825 / FA 1090) OX=242231 GN=NGO_0959 PE=3 SV=1	-1.13969	0.0249949	-0.513829	0.177645	-0.596878	0.0604437	0.542817	0.144009	-0.122833	0.74948	0.390997	0.144942
Q5F840	NGO0958	Ribonuclease PH OS=Neisseria gonorrhoeae (strain ATCC 700825 / FA 1090) OX=242231 GN=rph PE=3 SV=1	-1.67665	0.11279	-0.526078	0.133185	-1.5485	0.0527421	0.128151	0.798351	-0.227357	0.485203	0.298721	0.317013
Q5F842	NGO0956	Aspartokinase OS=Neisseria gonorrhoeae (strain ATCC 700825 / FA 1090) OX=242231 GN=NGO_0956 PE=3 SV=1	0.52206	0.700676	0.0681073	0.915598	-0.270204	0.779468	-0.792264	0.620163	1.81917	0.0913091	1.75106	0.111269
Q5F845	NGO0952	TonB-dependent receptor OS=Neisseria gonorrhoeae (strain ATCC 700825 / FA 1090) OX=242231 GN=NGO_0952 PE=3 SV=1	5.5501	0.0200425	0.941677	0.547942	4.91584	0.0211023	-0.634265	0.697734	-1.71926	0.42756	-2.66094	0.346524
Q5F847	NGO0949	Proline iminopeptidase OS=Neisseria gonorrhoeae (strain ATCC 700825 / FA 1090) OX=242231 GN=NGO_0949 PE=3 SV=1	0.1939	0.440937	-0.520108	0.113871	-0.853431	0.125571	-1.04733	0.0964425	-0.842621	0.151878	-0.322513	0.442831
Q5F848	NGO0948	Uncharacterized protein OS=Neisseria gonorrhoeae (strain ATCC 700825 / FA 1090) OX=242231 GN=NGO_0948 PE=4 SV=2	-0.180899	0.367137	0.27094	0.230583	0.516885	0.00671651	0.697784	0.0282359	0.470871	0.0147876	0.199931	0.401843
Q5F849	NGO0947	4-hydroxy-tetrahydrodipicolinate synthase OS=Neisseria gonorrhoeae (strain ATCC 700825 / FA 1090) OX=242231 GN=dapA PE=3 SV=1	0.0505789	0.962932	-1.4375	0.369155	-0.522182	0.449864	-0.572761	0.403896	-1.86438	0.0680309	-0.426884	0.544396
Q5F852	NGO0940	tRNA dimethylallyltransferase OS=Neisseria gonorrhoeae (strain ATCC 700825 / FA 1090) OX=242231 GN=miaA PE=3 SV=1	0.438955	0.843122	-0.377474	0.864121	1000	0.373901	1000	0.373901	1000	0.373901	1000	0.373901
Q5F855	NGO0937	Uncharacterized protein OS=Neisseria gonorrhoeae (strain ATCC 700825 / FA 1090) OX=242231 GN=NGO_0937 PE=4 SV=1	-0.463798	0.770947	0.941227	0.555612	-1.51486	0.468493	-1.05106	0.53966	-1.17131	0.510584	-2.11254	0.373981
Q5F856	NGO0936	Elongation factor P OS=Neisseria gonorrhoeae (strain ATCC 700825 / FA 1090) OX=242231 GN=efp PE=3 SV=1	-0.0258348	0.963349	0.356731	0.428858	0.442153	0.455632	0.467988	0.346787	0.206443	0.540744	-0.150288	0.765173
Q5F857	NGO0934	Methionine biosynthesis protein MetW OS=Neisseria gonorrhoeae (strain ATCC 700825 / FA 1090) OX=242231 GN=NGO_0934 PE=4 SV=1	-0.118435	0.922647	-1.6036	0.325644	0.715923	0.577254	0.834358	0.526975	-0.930807	0.557504	0.672797	0.568354
Q5F858	NGO0933	Homoserine O-succinyltransferase OS=Neisseria gonorrhoeae (strain ATCC 700825 / FA 1090) OX=242231 GN=metXS PE=3 SV=1	-0.044612	0.676867	-0.164286	0.430843	0.00568906	0.964618	0.0503011	0.60816	-0.0641067	0.730491	0.100179	0.505546
Q5F862	NGO0929	Methylenetetrahydrofolate reductase OS=Neisseria gonorrhoeae (strain ATCC 700825 / FA 1090) OX=242231 GN=NGO_0929 PE=3 SV=1	2.87101	0.0365272	1	0	3.53023	0.0241373	0.659227	0.772124	-1000	0.373901	-1000	0.373901
Q5F863	NGO0928	5-methyltetrahydropteroyltriglutamate--homocysteine methyltransferase OS=Neisseria gonorrhoeae (strain ATCC 700825 / FA 1090) OX=242231 GN=metE PE=3 SV=1	0.168594	0.470066	0.5733	0.0357072	0.99949	0.0012059	0.830896	0.0423827	0.353376	0.0143834	-0.219924	0.395169
Q5F865	NGO0926	Glutathione peroxidase OS=Neisseria gonorrhoeae (strain ATCC 700825 / FA 1090) OX=242231 GN=NGO_0926 PE=4 SV=1	-0.214536	0.350909	0.300442	0.3067	-0.029811	0.890978	0.184725	0.285463	0.455207	0.0106519	0.154765	0.643953
Q5F866	NGO0925	Dihydrolipoamide dehydrogenase OS=Neisseria gonorrhoeae (strain ATCC 700825 / FA 1090) OX=242231 GN=NGO_0925 PE=4 SV=1	0.374157	0.672101	0.0991367	0.893953	0.0864195	0.912168	-0.287737	0.565323	0.343882	0.657345	0.244745	0.61082
Q5F868	NGO0923	Succinate dehydrogenase OS=Neisseria gonorrhoeae (strain ATCC 700825 / FA 1090) OX=242231 GN=NGO_0923 PE=4 SV=1	0.828277	0.0813574	1.23487	0.366851	2.49506	0.00855323	1.66678	0.062938	1.09577	0.391606	-0.139107	0.909789
Q5F870	NGO0921	Succinate dehydrogenase flavoprotein subunit OS=Neisseria gonorrhoeae (strain ATCC 700825 / FA 1090) OX=242231 GN=NGO_0921 PE=3 SV=1	-0.303388	0.0318476	-0.308362	0.00670235	-0.805727	0.000762318	-0.502339	0.00206642	-0.234025	0.0112122	0.074337	0.354369
Q5F871	NGO0920	Succinate dehydrogenase iron-sulfur subunit OS=Neisseria gonorrhoeae (strain ATCC 700825 / FA 1090) OX=242231 GN=sdhB PE=3 SV=2	0.0705823	0.832183	-0.445929	0.205523	-0.602842	0.0453666	-0.673424	0.0591905	-0.47233	0.136158	-0.026401	0.909741
Q5F873	NGO0918	Citrate synthase OS=Neisseria gonorrhoeae (strain ATCC 700825 / FA 1090) OX=242231 GN=gltA PE=3 SV=1	-7.36144e-05	0.999708	0.494061	0.246672	0.416015	0.0257787	0.416089	0.102405	0.323005	0.39794	-0.171056	0.191102
Q5F874	NGO0917	2-oxoglutarate dehydrogenase OS=Neisseria gonorrhoeae (strain ATCC 700825 / FA 1090) OX=242231 GN=sucA PE=4 SV=1	0.190308	0.329901	0.102624	0.57325	0.303064	0.0221801	0.112756	0.5667	-0.0347734	0.567967	-0.137398	0.465694
Q5F875	NGO0916	Dihydrolipoyllysine-residue succinyltransferase component of 2-oxoglutarate dehydrogenase complex OS=Neisseria gonorrhoeae (strain ATCC 700825 / FA 1090) OX=242231 GN=NGO_0916 PE=3 SV=1	0.462851	0.279978	0.613689	0.0567481	0.87128	0.0996737	0.40843	0.189562	0.932412	0.0203093	0.318723	0.256167
Q5F876	NGO0915	Dihydrolipoyl dehydrogenase OS=Neisseria gonorrhoeae (strain ATCC 700825 / FA 1090) OX=242231 GN=NGO_0915 PE=3 SV=1	-0.936566	0.156424	0.771598	0.241422	-1.03632	0.14422	-0.0997515	0.856997	1.34733	0.118489	0.575727	0.224822
Q5F878	NGO0913	Succinate--CoA ligase [ADP-forming] subunit beta OS=Neisseria gonorrhoeae (strain ATCC 700825 / FA 1090) OX=242231 GN=sucC PE=3 SV=1	-0.223982	0.173932	0.249937	0.257892	0.038879	0.52583	0.262861	0.125177	0.0749668	0.683523	-0.17497	0.0924073
Q5F878	NGO0913	Succinate--CoA ligase [ADP-forming] subunit beta OS=Neisseria gonorrhoeae (strain ATCC 700825 / FA 1090) OX=242231 GN=sucC PE=3 SV=1	-0.334901	0.243507	-0.243869	0.591841	-0.951511	0.137101	-0.61661	0.276286	-0.755096	0.263519	-0.511227	0.325698
Q5F879	NGO0912	Succinate--CoA ligase [ADP-forming] subunit alpha OS=Neisseria gonorrhoeae (strain ATCC 700825 / FA 1090) OX=242231 GN=sucD PE=3 SV=1	-0.352342	0.0220665	0.0390104	0.763341	0.154746	0.0926289	0.507089	0.00399694	0.230584	0.0365517	0.191573	0.159242
Q5F883	NGO0906	(Fe-S)-binding protein OS=Neisseria gonorrhoeae (strain ATCC 700825 / FA 1090) OX=242231 GN=NGO_0906 PE=4 SV=1	0.648909	0.0146274	0.0779216	0.733398	1.33177	0.000833992	0.682865	0.0241189	0.0897163	0.647572	0.0117947	0.94996
Q5F884	NGO0905	LUD_dom domain-containing protein OS=Neisseria gonorrhoeae (strain ATCC 700825 / FA 1090) OX=242231 GN=NGO_0905 PE=4 SV=1	0.363823	0.223669	-0.628187	0.00461412	0.847083	0.00894826	0.48326	0.187234	-0.424595	0.0673662	0.203592	0.161847
Q5F885	NGO0904	Oxidoreductase OS=Neisseria gonorrhoeae (strain ATCC 700825 / FA 1090) OX=242231 GN=NGO_0904 PE=4 SV=1	0.291654	0.0475123	-0.247893	0.451835	1.25031	0.00243231	0.958654	0.017517	-0.251084	0.496022	-0.00319105	0.993548
Q5F887	NGO0902	Uncharacterized protein OS=Neisseria gonorrhoeae (strain ATCC 700825 / FA 1090) OX=242231 GN=NGO_0902 PE=4 SV=1	-0.0468482	0.916907	0.315155	0.480897	-0.550054	0.126289	-0.503206	0.184497	0.282823	0.51029	-0.0323326	0.893714
Q5F889	NGO0900	3-phosphoshikimate 1-carboxyvinyltransferase OS=Neisseria gonorrhoeae (strain ATCC 700825 / FA 1090) OX=242231 GN=aroA PE=3 SV=1	0.746108	0.20048	0.61259	0.30692	1.09185	0.0732912	0.345738	0.455833	0.424797	0.412768	-0.187794	0.510802
Q5F936	NGO0568	Putative pre-16S rRNA nuclease OS=Neisseria gonorrhoeae (strain ATCC 700825 / FA 1090) OX=242231 GN=NGO0568 PE=3 SV=1	1000	0.373901	1	0	1000	0.373901	1	0	1	0	1	0
Q5F898	NGO0890	Quinone-dependent D-lactate dehydrogenase OS=Neisseria gonorrhoeae (strain ATCC 700825 / FA 1090) OX=242231 GN=dld PE=3 SV=1	-0.81315	0.00980616	0.0567076	0.671647	-1.02678	0.000150451	-0.213634	0.149692	0.0335874	0.786021	-0.0231202	0.722623
Q5F8A0	NGO0888	Uncharacterized protein OS=Neisseria gonorrhoeae (strain ATCC 700825 / FA 1090) OX=242231 GN=NGO_0888 PE=4 SV=1	0.836297	0.560174	0.866608	0.491731	1.3698	0.370638	0.5335	0.713165	0.45849	0.696168	-0.408118	0.725289
Q5F8B1	NGO0875	N5-carboxyaminoimidazole ribonucleotide synthase OS=Neisseria gonorrhoeae (strain ATCC 700825 / FA 1090) OX=242231 GN=purK PE=3 SV=1	-1.15174	0.00336247	1.15885	0.00491767	0.359958	0.284193	1.5117	0.00017204	0.918265	0.00238552	-0.240587	0.391837
Q5F8B2	NGO0874	Restriction endonuclease NgoMIV OS=Neisseria gonorrhoeae (strain ATCC 700825 / FA 1090) OX=242231 GN=NGO_0874 PE=4 SV=1	-1.08004	0.222237	0.803219	0.327656	-0.386107	0.745451	0.693931	0.391611	0.774698	0.281407	-0.0285209	0.981427
Q5F8B3	NGO0873	Cytosine-specific methyltransferase OS=Neisseria gonorrhoeae (strain ATCC 700825 / FA 1090) OX=242231 GN=NGO_0873 PE=3 SV=1	-0.242627	0.756957	-0.375373	0.503996	-0.388504	0.490384	-0.145877	0.789571	-0.0907914	0.807308	0.284582	0.566684
Q5F8B4	NGO0872	Anthranilate synthase component 1 OS=Neisseria gonorrhoeae (strain ATCC 700825 / FA 1090) OX=242231 GN=trpE PE=3 SV=1	-0.570772	0.109867	0.783992	0.269408	0.786243	0.0477237	1.35702	0.0226867	0.384009	0.551553	-0.399983	0.333555
Q5F8B6	NGO0870	ABC transporter ATP-binding protein OS=Neisseria gonorrhoeae (strain ATCC 700825 / FA 1090) OX=242231 GN=NGO_0870 PE=4 SV=1	-0.256963	0.175318	-0.0933784	0.314052	-0.399862	0.0619792	-0.142898	0.252529	-0.0830522	0.420553	0.0103262	0.923242
Q5F8B8	NGO0868	Membrane protein OS=Neisseria gonorrhoeae (strain ATCC 700825 / FA 1090) OX=242231 GN=NGO_0868 PE=4 SV=1	-0.0654244	0.879222	-1.18397	0.144635	0.312249	0.698854	0.377673	0.643513	-0.64476	0.623124	0.539215	0.462886
Q5F8B9	NGO0867	Transcriptional regulator OS=Neisseria gonorrhoeae (strain ATCC 700825 / FA 1090) OX=242231 GN=NGO_0867 PE=4 SV=1	-0.0594328	0.919118	-1.27801	0.143873	1.37908	0.0997211	1.43851	0.0784511	-1.13093	0.200082	0.147079	0.708136
Q5F8C0	NGO0866	Serine hydroxymethyltransferase OS=Neisseria gonorrhoeae (strain ATCC 700825 / FA 1090) OX=242231 GN=glyA PE=3 SV=1	-0.52342	0.235739	0.402215	0.11963	-0.312567	0.319788	0.210853	0.483797	0.350742	0.135799	-0.0514738	0.746331
Q5F8C3	NGO0862	Fructose-1,6-bisphosphatase class 1 OS=Neisseria gonorrhoeae (strain ATCC 700825 / FA 1090) OX=242231 GN=fbp PE=3 SV=1	1	0	4.29597	0.358077	1	0	1	0	1000	0.335491	1000	0.166503
Q5F8C4	NGO0861	Uncharacterized protein OS=Neisseria gonorrhoeae (strain ATCC 700825 / FA 1090) OX=242231 GN=NGO_0861 PE=4 SV=1	-0.774439	0.0279047	0.232319	0.888756	1.92625	0.0114814	2.70069	0.00309147	-0.859644	0.480861	-1.09196	0.482758
Q5F8C6	NGO0859	Ribosomal RNA large subunit methyltransferase J OS=Neisseria gonorrhoeae (strain ATCC 700825 / FA 1090) OX=242231 GN=rlmJ PE=3 SV=1	-1000	0.373901	0.788821	0.72779	-1000	0.373901	5.93075	0.381055	4.54365	0.3931	3.75483	0.363837
Q5F8C7	NGO0858	Glycerol-3-phosphate acyltransferase OS=Neisseria gonorrhoeae (strain ATCC 700825 / FA 1090) OX=242231 GN=plsY PE=3 SV=1	-0.180454	0.638474	-0.192183	0.325611	-0.126792	0.670475	0.0536622	0.860713	-0.245072	0.178698	-0.0528894	0.808124
Q5F8D2	NGO0851	Cell division protein FtsK OS=Neisseria gonorrhoeae (strain ATCC 700825 / FA 1090) OX=242231 GN=NGO_0851 PE=3 SV=1	-0.418458	0.108394	-0.40194	0.139123	-0.966172	0.000526556	-0.547714	0.0299515	-0.419095	0.0473817	-0.0171551	0.923982
Q5F8D3	NGO0850	Gamma-glutamyl phosphate reductase OS=Neisseria gonorrhoeae (strain ATCC 700825 / FA 1090) OX=242231 GN=proA PE=3 SV=1	1.18709	0.381657	-0.100903	0.928485	1.0214	0.429878	-0.165687	0.881354	0.358265	0.747138	0.459168	0.693028
Q5F8D4	NGO0848	2-isopropylmalate synthase OS=Neisseria gonorrhoeae (strain ATCC 700825 / FA 1090) OX=242231 GN=leuA PE=3 SV=1	-0.249144	0.610738	0.0506843	0.953012	-0.612445	0.355432	-0.363301	0.565658	-0.085004	0.915949	-0.135688	0.849457
Q5F8D5	NGO0847	Uncharacterized protein OS=Neisseria gonorrhoeae (strain ATCC 700825 / FA 1090) OX=242231 GN=NGO_0847 PE=4 SV=1	0.264296	0.416129	-1.25699	0.15963	0.84366	0.0620613	0.579364	0.126625	-1.52962	0.063253	-0.272629	0.53332
Q5F8D6	NGO0846	Phosphatidylglycerol--prolipoprotein diacylglyceryl transferase OS=Neisseria gonorrhoeae (strain ATCC 700825 / FA 1090) OX=242231 GN=lgt PE=3 SV=1	-0.193082	0.635802	0.379954	0.339676	-0.0290247	0.905904	0.164057	0.706417	0.277087	0.467678	-0.102867	0.734141
Q5F8D7	NGO0845	Peptidase_M14 domain-containing protein OS=Neisseria gonorrhoeae (strain ATCC 700825 / FA 1090) OX=242231 GN=NGO_0845 PE=4 SV=1	2.44617	0.335333	0.166319	0.885947	0.0874156	0.950168	-2.35876	0.233536	0.160285	0.889721	-0.006034	0.995906
Q5F8D8	NGO0844	Acetylglutamate kinase OS=Neisseria gonorrhoeae (strain ATCC 700825 / FA 1090) OX=242231 GN=argB PE=3 SV=1	0.0273239	0.989957	-1.13781	0.645478	1000	0.373901	1000	0.373901	1000	0.373901	1000	0.373901
Q5F8E0	NGO0842	Phosphoserine phosphatase OS=Neisseria gonorrhoeae (strain ATCC 700825 / FA 1090) OX=242231 GN=NGO_0842 PE=4 SV=1	-0.554734	0.209129	-0.474871	0.0349264	-0.705982	0.057828	-0.151248	0.576401	-0.234002	0.270968	0.24087	0.125608
Q5F8E1	NGO0841	DnaA regulatory inactivator Hda OS=Neisseria gonorrhoeae (strain ATCC 700825 / FA 1090) OX=242231 GN=NGO_0841 PE=3 SV=1	-0.0398832	0.974748	-1.00852	0.454316	-0.199055	0.86836	-0.159171	0.898744	-0.492495	0.710598	0.516025	0.661316
Q5F8E4	NGO0834	Membrane protein OS=Neisseria gonorrhoeae (strain ATCC 700825 / FA 1090) OX=242231 GN=NGO_0834 PE=4 SV=1	0.724717	0.103876	-0.724432	0.347525	2.19879	0.0135305	1.47408	0.00582677	-0.251294	0.782012	0.473138	0.196144
Q5F8E5	NGO0832	Short-chain dehydrogenase OS=Neisseria gonorrhoeae (strain ATCC 700825 / FA 1090) OX=242231 GN=NGO_0832 PE=4 SV=1	-0.282292	0.348043	-0.948845	0.0365169	-0.686971	0.00880438	-0.404679	0.139002	-0.796757	0.0400259	0.152088	0.452556
Q5F8E7	NGO0830	Phytoene synthase OS=Neisseria gonorrhoeae (strain ATCC 700825 / FA 1090) OX=242231 GN=NGO_0830 PE=4 SV=1	-0.869938	0.617265	-0.351662	0.836543	0.0588162	0.972808	0.928754	0.641177	-0.197875	0.927686	0.153787	0.929702
Q5F8E8	NGO0829	Chaperone protein HscA homolog OS=Neisseria gonorrhoeae (strain ATCC 700825 / FA 1090) OX=242231 GN=hscA PE=3 SV=1	0.220006	0.00688935	0.124155	0.547359	0.313998	0.0098344	0.0939921	0.168859	-0.168021	0.0708499	-0.292176	0.191957
Q5F8F2	NGO0825	2Fe-2S ferredoxin OS=Neisseria gonorrhoeae (strain ATCC 700825 / FA 1090) OX=242231 GN=NGO_0825 PE=4 SV=1	-1.38819	0.343351	1000	0.373901	3.23997	0.215314	4.62817	0.144233	1.48502	0.577647	-1000	0.373901
Q5F8F5	NGO0821	Acetyl-coenzyme A carboxylase carboxyl transferase subunit alpha OS=Neisseria gonorrhoeae (strain ATCC 700825 / FA 1090) OX=242231 GN=accA PE=3 SV=1	-0.366571	0.263751	0.606406	0.0764582	-0.0218288	0.762489	0.344742	0.283326	0.470137	0.0659398	-0.136268	0.539781
Q5F8F7	NGO0819	RNA methyltransferase OS=Neisseria gonorrhoeae (strain ATCC 700825 / FA 1090) OX=242231 GN=NGO_0819 PE=4 SV=1	0.775688	0.525395	-1000	0.373901	1000	0.00156186	1000	0.373901	1	0	1000	0.373901
Q5F8G0	NGO0815	UDP-N-acetylmuramate--L-alanyl-gamma-D-glutamyl-meso-2,6-diaminoheptandioate ligase OS=Neisseria gonorrhoeae (strain ATCC 700825 / FA 1090) OX=242231 GN=mpl PE=3 SV=1	0.166393	0.499158	0.300686	0.444819	0.932343	0.0283791	0.76595	0.0882369	0.558079	0.290941	0.257393	0.424326
Q5F8G6	NGO0809	Dihydroxy-acid dehydratase OS=Neisseria gonorrhoeae (strain ATCC 700825 / FA 1090) OX=242231 GN=ilvD PE=3 SV=1	-0.85866	0.0263132	0.357814	0.127466	-0.921017	0.011313	-0.0623566	0.745933	0.0579757	0.668683	-0.299838	0.221466
Q5F8G9	NGO0804	ADP-dependent (S)-NAD(P)H-hydrate dehydratase OS=Neisseria gonorrhoeae (strain ATCC 700825 / FA 1090) OX=242231 GN=nnrD PE=3 SV=1	0.412236	0.712274	-1000	0.373901	1.20777	0.364161	0.795536	0.516456	-1000	0.144396	-0.370623	0.823295
Q5F8H0	NGO0803	GTP-binding protein OS=Neisseria gonorrhoeae (strain ATCC 700825 / FA 1090) OX=242231 GN=NGO_0803 PE=4 SV=1	-0.441787	0.116956	0.237218	0.242367	-0.389683	0.0406368	0.0521043	0.765853	0.145306	0.168763	-0.0919114	0.599826
Q5F8H2	NGO0801	Ribonuclease R OS=Neisseria gonorrhoeae (strain ATCC 700825 / FA 1090) OX=242231 GN=rnr PE=3 SV=1	-0.343003	0.39422	1.00228	0.034589	0.043973	0.906085	0.386976	0.165533	0.384702	0.0163505	-0.617574	0.182617
Q5F8H4	NGO0799	Inosine-5-monophosphate dehydrogenase OS=Neisseria gonorrhoeae (strain ATCC 700825 / FA 1090) OX=242231 GN=guaB PE=3 SV=1	-0.988067	0.0073245	0.664073	0.00296798	-0.733871	0.0012672	0.254196	0.196416	0.835604	0.000216652	0.171532	0.289818
Q5F8H8	NGO0795	Bacterioferritin OS=Neisseria gonorrhoeae (strain ATCC 700825 / FA 1090) OX=242231 GN=NGO_0795 PE=3 SV=1	0.739866	0.466407	0.889927	0.411433	2.29957	0.14671	1.5597	0.241946	0.611747	0.582884	-0.278181	0.825101
Q5F8H9	NGO0794	Bacterioferritin OS=Neisseria gonorrhoeae (strain ATCC 700825 / FA 1090) OX=242231 GN=NGO_0794 PE=3 SV=1	0.270082	0.260442	-0.817683	0.608357	2.85459	0.00481553	2.58451	0.00131433	-1.37312	0.397888	-0.555441	0.694873
Q5F8I0	NGO0793	Lipoyl synthase OS=Neisseria gonorrhoeae (strain ATCC 700825 / FA 1090) OX=242231 GN=lipA PE=3 SV=1	0.142136	0.520726	-0.297884	0.232485	-0.0556312	0.680331	-0.197767	0.312123	-0.161167	0.129458	0.136717	0.533054
Q5F8I1	NGO0792	Octanoyltransferase OS=Neisseria gonorrhoeae (strain ATCC 700825 / FA 1090) OX=242231 GN=lipB PE=3 SV=2	-0.165459	0.719298	-1.31577	0.125722	0.187502	0.622746	0.352961	0.529968	-0.655744	0.181654	0.660021	0.342605
Q5F8I4	NGO0789	Membrane protein OS=Neisseria gonorrhoeae (strain ATCC 700825 / FA 1090) OX=242231 GN=NGO_0789 PE=4 SV=1	1	0	1	0	-1000	0.373901	-1000	0.373901	-1000	0.373901	-1000	0.373901
Q5F8I5	NGO0788	Stomatin 2 OS=Neisseria gonorrhoeae (strain ATCC 700825 / FA 1090) OX=242231 GN=NGO_0788 PE=4 SV=1	-0.878384	0.0551576	0.169299	0.538604	-1.15403	0.00189816	-0.275642	0.313004	0.381899	0.0106359	0.212599	0.518396
Q5F8I6	NGO0787	Membrane protein OS=Neisseria gonorrhoeae (strain ATCC 700825 / FA 1090) OX=242231 GN=NGO_0787 PE=4 SV=1	-0.998127	0.678332	-1000	0.373901	-0.894538	0.704886	0.103589	0.961982	-1000	0.373901	0.943172	0.692185
Q5F8J0	NGO0783	Uncharacterized protein OS=Neisseria gonorrhoeae (strain ATCC 700825 / FA 1090) OX=242231 GN=NGO_0783 PE=4 SV=1	0.276557	0.899487	1	0	-0.330187	0.880565	-0.606744	0.788381	-1000	0.373901	-1000	0.373901
Q5F8J2	NGO0781	ABC transporter OS=Neisseria gonorrhoeae (strain ATCC 700825 / FA 1090) OX=242231 GN=NGO_0781 PE=4 SV=1	-0.190979	0.241207	0.238574	0.181213	-0.102586	0.225994	0.0883927	0.575538	0.0687457	0.618344	-0.169828	0.207421
Q5F8J4	NGO0779	Homoserine dehydrogenase OS=Neisseria gonorrhoeae (strain ATCC 700825 / FA 1090) OX=242231 GN=NGO_0779 PE=3 SV=1	0.119249	0.694998	1.4261	0.125374	2.21033	0.0025998	2.09108	0.0102562	1.17149	0.157973	-0.254608	0.539408
Q5F8J5	NGO0778	Membrane protein OS=Neisseria gonorrhoeae (strain ATCC 700825 / FA 1090) OX=242231 GN=NGO_0778 PE=4 SV=1	3.19312	0.144429	0.618116	0.770088	2.17564	0.188969	-1.01747	0.513259	1.37917	0.578249	0.761057	0.639736
Q5F8J6	NGO0777	Transcriptional regulator HU subunit alpha OS=Neisseria gonorrhoeae (strain ATCC 700825 / FA 1090) OX=242231 GN=NGO_0777 PE=3 SV=1	-1.08733	0.0883351	0.175004	0.694525	-0.104945	0.795555	0.982386	0.0964069	-0.298159	0.440843	-0.473163	0.281953
Q5F8J8	NGO0775	Lon protease OS=Neisseria gonorrhoeae (strain ATCC 700825 / FA 1090) OX=242231 GN=lon PE=2 SV=1	0.112747	0.673549	0.140287	0.609996	0.0703193	0.74322	-0.0424279	0.866453	0.0284975	0.852726	-0.111789	0.711426
Q5F8K1	NGO0771	RecBCD enzyme subunit RecD OS=Neisseria gonorrhoeae (strain ATCC 700825 / FA 1090) OX=242231 GN=recD PE=3 SV=1	0.891676	0.00462359	-0.557409	0.0967243	1.05064	0.00238731	0.158965	0.34577	-0.358969	0.146492	0.19844	0.381129
Q5F8K2	NGO0770	Lipoprotein-releasing system ATP-binding protein LolD OS=Neisseria gonorrhoeae (strain ATCC 700825 / FA 1090) OX=242231 GN=lolD PE=3 SV=1	-0.396397	0.633176	-0.956498	0.200563	-0.148714	0.86802	0.247683	0.804235	-0.466359	0.623614	0.49014	0.569477
Q5F8K3	NGO0769	Permease OS=Neisseria gonorrhoeae (strain ATCC 700825 / FA 1090) OX=242231 GN=NGO_0769 PE=4 SV=1	-0.0496209	0.750882	0.157401	0.676403	-0.146268	0.546128	-0.0966475	0.721641	0.164833	0.698597	0.00743181	0.974697
Q5F9A7	NGO0492	Uncharacterized protein OS=Neisseria gonorrhoeae (strain ATCC 700825 / FA 1090) OX=242231 GN=NGO_0492 PE=4 SV=1	1	0	1	0	1	0	1	0	1	0	1	0
Q5F8K6	NGO0766	Peptidylprolyl isomerase OS=Neisseria gonorrhoeae (strain ATCC 700825 / FA 1090) OX=242231 GN=NGO_0766 PE=4 SV=1	-0.362268	0.227493	0.159107	0.440302	-0.674876	0.0310886	-0.312607	0.288813	0.221265	0.375309	0.0621578	0.740403
Q5F8K8	NGO0764	ABC transporter ATP-binding protein OS=Neisseria gonorrhoeae (strain ATCC 700825 / FA 1090) OX=242231 GN=NGO_0764 PE=4 SV=1	-0.0773833	0.70903	0.503658	0.0376683	0.176695	0.232013	0.254078	0.291915	0.208844	0.0915707	-0.294814	0.229983
Q5F8L2	NGO0760	Holliday junction ATP-dependent DNA helicase RuvB OS=Neisseria gonorrhoeae (strain ATCC 700825 / FA 1090) OX=242231 GN=ruvB PE=3 SV=1	-0.820072	0.212222	0.0603882	0.774219	-0.538912	0.0583495	0.28116	0.579095	-0.0423065	0.861968	-0.102695	0.478564
Q5F8L6	NGO0756	ATPase AAA OS=Neisseria gonorrhoeae (strain ATCC 700825 / FA 1090) OX=242231 GN=NGO_0756 PE=4 SV=1	1.35686	0.0026203	0.52396	0.388765	1.75959	0.00595533	0.402726	0.497672	0.244379	0.729141	-0.279581	0.702281
Q5F9C0	NGO0479	Cro/Cl family transcriptional regulator OS=Neisseria gonorrhoeae (strain ATCC 700825 / FA 1090) OX=242231 GN=NGO_0479 PE=4 SV=1	1.23018	0.321537	1	0	1000	0.0221911	1000	0.373901	1	0	1	0
Q5F8L9	NGO0753	Sensor protein OS=Neisseria gonorrhoeae (strain ATCC 700825 / FA 1090) OX=242231 GN=NGO_0753 PE=4 SV=1	0.566035	0.474747	0.698595	0.486096	-0.342342	0.267572	-0.908377	0.171692	0.15821	0.781262	-0.540386	0.478815
Q5F8M0	NGO0752	XRE family transcriptional regulator OS=Neisseria gonorrhoeae (strain ATCC 700825 / FA 1090) OX=242231 GN=NGO_0752 PE=4 SV=1	0.328582	0.495157	-1.50259	0.0697243	-0.0893585	0.73415	-0.41794	0.433064	-1.20826	0.0461984	0.294333	0.532492
Q5F9C1	NGO0478	Uncharacterized protein OS=Neisseria gonorrhoeae (strain ATCC 700825 / FA 1090) OX=242231 GN=NGO_0478 PE=4 SV=1	1000	0.178365	1	0	1000	0.178365	1	0	1	0	1	0
Q5F8M6	NGO0744	DNA mismatch repair protein MutL OS=Neisseria gonorrhoeae (strain ATCC 700825 / FA 1090) OX=242231 GN=mutL PE=1 SV=1	1.75789	0.30086	0.929478	0.504598	0.277092	0.805615	-1.48079	0.361474	0.922035	0.506185	-0.00744274	0.994678
Q5F8M7	NGO0743	DNA polymerase III subunit gamma/tau OS=Neisseria gonorrhoeae (strain ATCC 700825 / FA 1090) OX=242231 GN=dnaX PE=3 SV=1	-0.123414	0.525369	-0.14767	0.585836	0.329459	0.0596133	0.452874	0.10996	0.036831	0.904449	0.184501	0.244712
Q5F8M8	NGO0742	Nucleoid-associated protein NGO0742 OS=Neisseria gonorrhoeae (strain ATCC 700825 / FA 1090) OX=242231 GN=NGO0742 PE=3 SV=1	-0.751356	0.155221	-3.80201	0.40689	3.11649	0.0470807	3.86785	0.00540477	-1.33494	0.604665	2.46706	0.465397
Q5F8M9	NGO0741	Protein RecA OS=Neisseria gonorrhoeae (strain ATCC 700825 / FA 1090) OX=242231 GN=recA PE=3 SV=1	0.112078	0.451819	-0.0707296	0.570856	0.124078	0.253452	0.0119995	0.942727	0.013778	0.89342	0.0845076	0.562559
Q5F8N0	NGO0740	3-dehydroquinate dehydratase OS=Neisseria gonorrhoeae (strain ATCC 700825 / FA 1090) OX=242231 GN=aroD PE=3 SV=1	0.130643	0.952098	1000	0.373901	0.629349	0.781325	0.498706	0.823172	0.246601	0.910167	-1000	0.373901
Q5F8N5	NGO0734	Ferredoxin-NADP reductase OS=Neisseria gonorrhoeae (strain ATCC 700825 / FA 1090) OX=242231 GN=NGO_0734 PE=4 SV=1	0.532551	0.0363444	0.144893	0.803925	0.0695626	0.615096	-0.462988	0.0874057	0.0791816	0.890076	-0.0657117	0.68099
Q5F8P8	NGO0719	Glucose-6-phosphate isomerase 1 OS=Neisseria gonorrhoeae (strain ATCC 700825 / FA 1090) OX=242231 GN=pgi1 PE=3 SV=1	0.885498	0.0872002	-1000	0.156906	1000	0.00100925	1000	0.0315468	1	0	1000	0.156906
[truncated: 379 more rows]
