# Supplementary material for: Substitutions in SurA and BamA Lead to Reduced Susceptibility to Broad Range Antibiotics in Gonococci
Source: Genes (Basel). 2021 Aug 25;12(9):1312. doi: 10.3390/genes12091312 (PMC8467665; doi:10.3390/genes12091312)
Supplement: Supplementary file 1 [file genes-12-01312-s001.zip › genes-1349495-supplementary/Table S3.xlsx]

## Sheet: Membrane_Functional_Annotation_
Table S3: Functional enrichment analysis of differentially expressed proteins
Category	Term	Count	%	PValue	Genes	List Total	Pop Hits	Pop Total	Fold Enrichment	Bonferroni	Benjamini	FDR
INTERPRO	IPR012902:Prokaryotic N-terminal methylation site	3	3.09278	0.0229029	NGO0456, NGO1441, NGO0452	71	5	1382	11.6789	0.99558	1	1
UP_KEYWORDS	Manganese	4	4.12371	0.023896	NGO1768, NGO1227, NGO1486, NGO0221	85	13	1682	6.08869	0.889301	1	1
COG_ONTOLOGY	Cell motility and secretion / Intracellular trafficking and secretion	4	4.12371	0.0452766	NGO0456, NGO0455, NGO1441, NGO0452	21	13	305	4.46886	0.340981	0.362213	0.362213
GOTERM_BP_DIRECT	GO:0006814~sodium ion transport	3	3.09278	0.0614884	NGO1415, NGO0377, NGO1485	43	8	801	6.98547	0.952455	1	1
GOTERM_MF_DIRECT	GO:0000166~nucleotide binding	3	3.09278	0.0871023	NGO0579, NGO0221, NGO1285	59	9	1029	5.81356	0.998304	1	1
INTERPRO	IPR005225:Small GTP-binding protein domain	3	3.09278	0.0874926	NGO1286, NGO0209, NGO0260	71	10	1382	5.83944	1	1	1
COG_ONTOLOGY	Energy production and conversion	4	4.12371	0.0907048	NGO1415, NGO0984, NGO0893, NGO1396	21	17	305	3.41737	0.575044	0.362819	0.362819
INTERPRO	IPR001898:Sodium/sulphate symporter	2	2.06186	0.0987717	NGO0377, NGO1485	71	2	1382	19.4648	1	1	1
INTERPRO	IPR004113:FAD-linked oxidase, C-terminal	2	2.06186	0.0987717	NGO0984, NGO0893	71	2	1382	19.4648	1	1	1

## Sheet: Cytoplasm_Functional_Annotation
Table S3: Functional enrichment analysis of differentially expressed proteins
Category	Term	Count	%	PValue	Genes	List Total	Pop Hits	Pop Total	Fold Enrichment	Bonferroni	Benjamini	FDR
UP_KEYWORDS	Ribonucleoprotein	11	7.18954	0.00984373	NGO1700, NGO1832, NGO1679, NGO1830, NGO0583, NGO2025, NGO0174, NGO0581, NGO1829, NGO0298, NGO1493	133	56	1682	2.48416	0.639018	0.763805	0.763805
GOTERM_BP_DIRECT	GO:0016226~iron-sulfur cluster assembly	4	2.61438	0.0143328	NGO0633, NGO1426, NGO0632, NGO2100	79	6	801	6.75949	0.693884	1	1
UP_KEYWORDS	Manganese	5	3.26797	0.0148312	NGO1531, NGO0235, NGO0674, NGO1939, NGO0913	133	13	1682	4.86408	0.785415	0.763805	0.763805
UP_KEYWORDS	Ribosomal protein	10	6.53595	0.0243947	NGO1832, NGO1679, NGO1830, NGO0583, NGO2025, NGO0174, NGO0581, NGO1829, NGO0298, NGO1493	133	55	1682	2.29938	0.921434	0.837553	0.837553
INTERPRO	IPR012676:TGS-like	3	1.96078	0.0418401	NGO1382, NGO0063, NGO1308	124	4	1382	8.35887	1	1	1
GOTERM_MF_DIRECT	GO:0003735~structural constituent of ribosome	10	6.53595	0.0433987	NGO1832, NGO1679, NGO1830, NGO0583, NGO2025, NGO0174, NGO0581, NGO1829, NGO0298, NGO1493	91	55	1029	2.05594	0.986482	1	1
UP_KEYWORDS	Signal	17	11.1111	0.0446453	NGO1559, NGO1923, NGO1536, NGO0327, NGO0983, NGO1688, NGO1655, NGO1971, NGO0225, NGO1397, NGO2135, NGO2056, NGO1063, NGO2054, NGO1471, NGO1080, NGO0608	133	131	1682	1.64116	0.990944	1	1
GOTERM_MF_DIRECT	GO:0005525~GTP binding	6	3.92157	0.0512488	NGO1700, NGO0100, NGO0353, NGO0209, NGO0063, NGO1528	91	24	1029	2.82692	0.993922	1	1
KEGG_PATHWAY	ngo00500:Starch and sucrose metabolism	3	1.96078	0.0522937	NGO0375, NGO0719, NGO0220	55	5	685	7.47273	0.93876	1	1
KEGG_PATHWAY	ngo03010:Ribosome	10	6.53595	0.0690369	NGO1832, NGO1679, NGO1830, NGO0583, NGO2025, NGO0174, NGO0581, NGO1829, NGO0298, NGO1493	55	67	685	1.85889	0.975763	1	1
UP_KEYWORDS	rRNA-binding	7	4.57516	0.0715823	NGO1832, NGO1830, NGO0583, NGO0581, NGO1829, NGO0298, NGO1493	133	38	1682	2.32964	0.999524	1	1
KEGG_PATHWAY	ngo00520:Amino sugar and nucleotide sugar metabolism	4	2.61438	0.075281	NGO0394, NGO0375, NGO0719, NGO0220	55	13	685	3.83217	0.982919	1	1
UP_KEYWORDS	GTP-binding	5	3.26797	0.0762392	NGO1700, NGO0100, NGO0353, NGO0209, NGO1528	133	21	1682	3.0111	0.999716	1	1
GOTERM_MF_DIRECT	GO:0019843~rRNA binding	7	4.57516	0.0772869	NGO1832, NGO1830, NGO0583, NGO0581, NGO1829, NGO0298, NGO1493	91	35	1029	2.26154	0.999591	1	1
GOTERM_CC_DIRECT	GO:0005840~ribosome	8	5.22876	0.0798065	NGO1679, NGO1830, NGO0583, NGO2025, NGO0174, NGO0581, NGO0298, NGO1493	66	42	708	2.04329	0.776218	1	1
GOTERM_MF_DIRECT	GO:0030145~manganese ion binding	3	1.96078	0.0899969	NGO1531, NGO1939, NGO0913	91	6	1029	5.65385	0.999894	1	1
GOTERM_MF_DIRECT	GO:0051536~iron-sulfur cluster binding	3	1.96078	0.0899969	NGO0633, NGO1426, NGO0632	91	6	1029	5.65385	0.999894	1	1
KEGG_PATHWAY	ngo03070:Bacterial secretion system	4	2.61438	0.0906072	NGO1700, NGO0996, NGO0016, NGO2178	55	14	685	3.55844	0.992837	1	1
INTERPRO	IPR011761:ATP-grasp fold	3	1.96078	0.0929398	NGO1531, NGO1939, NGO0913	124	6	1382	5.57258	1	1	1
