# Supplementary material for: Substitutions in SurA and BamA Lead to Reduced Susceptibility to Broad Range Antibiotics in Gonococci
Source: Genes (Basel). 2021 Aug 25;12(9):1312. doi: 10.3390/genes12091312 (PMC8467665; doi:10.3390/genes12091312)
Supplement: Supplementary file 1 [file genes-12-01312-s001.zip › genes-1349495-supplementary/Table S4.xlsx]

## Sheet: Лист1
	Table S4: List of primers selected for analysis of N. gonorrhoeae genes.
	Target	Protein name	5’-3’ sequence of primers	Amplicon length (b.p.)
	surA (NGO1714)	peptidyl-prolyl cis-trans isomerase SurA	PCR and sequencing:	1065
			caaccccaaacccgccatc; tggattcaaaccgccttag
			long PCR (for transformation):	5399
			ggaagccgtctgaaatagacaccgatttattgtggg
			ggaagccgtctgaagatggaaggacagtcgaagg
	bamA (NGO1801)	outer membrane protein assembly factor BamA	PCR:	2011
			aaccaaactcgcccgcaaccg; cggcaaacgcgcgggtcaaacg
			Sequencing:
			ccgccgagcatcagcgtgaag
			aacagacggagcagacggc
			long PCR (for transformation):	6758
			gctgataccgtccgaacaccg; agttgtacgtccatgtctgtcg
	penA	Penicillin binding protein 2	PCR:	2140
	(NGO1542)		tttggcgaatcacgaagcg; ccggacaggcaacgaaaata
			Sequencing:
			tccccgcgcaataaagcac; cgaacaggcgacgatgtct; ggcgaggatttcccccgtg; ttagcgccgacatcgaaac
			long PCR (for transformation):	4377
			aggatgtcgttgatgatgtcg; cttccagttgagtcagacgg
	* the DNA uptake sequence (DUS10, 5’ gccgtctgaa 3’) is underlined.
